# Supplementary material for: A Likelihood Approach for Real-Time Calibration of Stochastic Compartmental Epidemic Models
Source: PLoS Comput Biol. 2017 Jan 17;13(1):e1005257. doi: 10.1371/journal.pcbi.1005257 (PMC5240920; doi:10.1371/journal.pcbi.1005257)
Supplement: S1 File — (TAR.GZ) [file pcbi.1005257.s014.tar.gz]

Archive with 18,548 entries (18,464 files):
- HSPH_Online-SI-Revision
- HSPH_Online-SI-Revision/n100-extreme.txt
- HSPH_Online-SI-Revision/output
- HSPH_Online-SI-Revision/output/pv-estimation.pdf
- HSPH_Online-SI-Revision/output/S6Fig_n1-extreme.pdf
- HSPH_Online-SI-Revision/output/pv-prediction.pdf
- HSPH_Online-SI-Revision/output/S2Fig_n10-mild.pdf
- HSPH_Online-SI-Revision/output/n10-severe.pdf
- HSPH_Online-SI-Revision/output/S10Fig_n100-extreme-SEITR.pdf
- HSPH_Online-SI-Revision/output/S1Fig_n1-mild.pdf
- HSPH_Online-SI-Revision/output/S9Fig_n100-extreme_noisy.pdf
- HSPH_Online-SI-Revision/output/S4Fig_n1-severe.pdf
- HSPH_Online-SI-Revision/output/S11Fig_n100-extreme-SEITR_noisy.pdf
- HSPH_Online-SI-Revision/output/S8Fig_n100-extreme.pdf
- HSPH_Online-SI-Revision/output/S5Fig_n100-severe.pdf
- HSPH_Online-SI-Revision/output/S7Fig_n10-extreme.pdf
- HSPH_Online-SI-Revision/output/S3Fig_n100-mild.pdf
- HSPH_Online-SI-Revision/computational-time.nb
- HSPH_Online-SI-Revision/n10-extreme.txt
- HSPH_Online-SI-Revision/n10-mild.txt
- HSPH_Online-SI-Revision/MSS10
- HSPH_Online-SI-Revision/MSS10/EVAL-all.nb
- HSPH_Online-SI-Revision/MSS10/EXEC.nb
- HSPH_Online-SI-Revision/MSS10/n10-extreme
- HSPH_Online-SI-Revision/MSS10/n10-extreme/4_35.txt
- HSPH_Online-SI-Revision/MSS10/n10-extreme/-8_16.txt
- HSPH_Online-SI-Revision/MSS10/n10-extreme/0_13.txt
- HSPH_Online-SI-Revision/MSS10/n10-extreme/-4_50.txt
- HSPH_Online-SI-Revision/MSS10/n10-extreme/0_5.txt
- HSPH_Online-SI-Revision/MSS10/n10-extreme/8_4.txt
- HSPH_Online-SI-Revision/MSS10/n10-extreme/-8_11.txt
- HSPH_Online-SI-Revision/MSS10/n10-extreme/0_12.txt
- HSPH_Online-SI-Revision/MSS10/n10-extreme/n10-extreme_NEW2_table8.pdf
- HSPH_Online-SI-Revision/MSS10/n10-extreme/8_44.txt
- HSPH_Online-SI-Revision/MSS10/n10-extreme/4_25.txt
- HSPH_Online-SI-Revision/MSS10/n10-extreme/8_45.txt
- HSPH_Online-SI-Revision/MSS10/n10-extreme/-8_6.txt
- HSPH_Online-SI-Revision/MSS10/n10-extreme/-4_38.txt
- HSPH_Online-SI-Revision/MSS10/n10-extreme/n10-extreme_NEW2_table4.txt
- HSPH_Online-SI-Revision/MSS10/n10-extreme/0_25.txt
- HSPH_Online-SI-Revision/MSS10/n10-extreme/-4_7.txt
- HSPH_Online-SI-Revision/MSS10/n10-extreme/-8_29.txt
- HSPH_Online-SI-Revision/MSS10/n10-extreme/4_29.txt
- HSPH_Online-SI-Revision/MSS10/n10-extreme/8_48.txt
- HSPH_Online-SI-Revision/MSS10/n10-extreme/-4_4.txt
- HSPH_Online-SI-Revision/MSS10/n10-extreme/-4_14.txt
- HSPH_Online-SI-Revision/MSS10/n10-extreme/-8_46.txt
- HSPH_Online-SI-Revision/MSS10/n10-extreme/4_22.txt
- HSPH_Online-SI-Revision/MSS10/n10-extreme/8_13.txt
- HSPH_Online-SI-Revision/MSS10/n10-extreme/4_41.txt
- HSPH_Online-SI-Revision/MSS10/n10-extreme/4_4.txt
- HSPH_Online-SI-Revision/MSS10/n10-extreme/0_36.txt
- HSPH_Online-SI-Revision/MSS10/n10-extreme/-8_34.txt
- HSPH_Online-SI-Revision/MSS10/n10-extreme/0_50.txt
- HSPH_Online-SI-Revision/MSS10/n10-extreme/0_7.txt
- HSPH_Online-SI-Revision/MSS10/n10-extreme/-8_24.txt
- HSPH_Online-SI-Revision/MSS10/n10-extreme/0_47.txt
- HSPH_Online-SI-Revision/MSS10/n10-extreme/4_49.txt
- HSPH_Online-SI-Revision/MSS10/n10-extreme/4_33.txt
- HSPH_Online-SI-Revision/MSS10/n10-extreme/n10-extreme_NEW_table4.pdf
- HSPH_Online-SI-Revision/MSS10/n10-extreme/-4_40.txt
- HSPH_Online-SI-Revision/MSS10/n10-extreme/4_23.txt
- HSPH_Online-SI-Revision/MSS10/n10-extreme/-8_1.txt
- HSPH_Online-SI-Revision/MSS10/n10-extreme/0_15.txt
- HSPH_Online-SI-Revision/MSS10/n10-extreme/8_46.txt
- HSPH_Online-SI-Revision/MSS10/n10-extreme/-4_5.txt
- HSPH_Online-SI-Revision/MSS10/n10-extreme/-8_18.txt
- HSPH_Online-SI-Revision/MSS10/n10-extreme/-4_12.txt
- HSPH_Online-SI-Revision/MSS10/n10-extreme/0_19.txt
- HSPH_Online-SI-Revision/MSS10/n10-extreme/8_19.txt
- HSPH_Online-SI-Revision/MSS10/n10-extreme/8_41.txt
- HSPH_Online-SI-Revision/MSS10/n10-extreme/4_11.txt
- HSPH_Online-SI-Revision/MSS10/n10-extreme/8_47.txt
- HSPH_Online-SI-Revision/MSS10/n10-extreme/8_17.txt
- HSPH_Online-SI-Revision/MSS10/n10-extreme/-8_40.txt
- HSPH_Online-SI-Revision/MSS10/n10-extreme/4_7.txt
- HSPH_Online-SI-Revision/MSS10/n10-extreme/8_50.txt
- HSPH_Online-SI-Revision/MSS10/n10-extreme/-4_27.txt
- HSPH_Online-SI-Revision/MSS10/n10-extreme/-4_41.txt
- HSPH_Online-SI-Revision/MSS10/n10-extreme/-4_34.txt
- HSPH_Online-SI-Revision/MSS10/n10-extreme/0_34.txt
- HSPH_Online-SI-Revision/MSS10/n10-extreme/8_49.txt
- HSPH_Online-SI-Revision/MSS10/n10-extreme/-8_44.txt
- HSPH_Online-SI-Revision/MSS10/n10-extreme/0_28.txt
- HSPH_Online-SI-Revision/MSS10/n10-extreme/4_14.txt
- HSPH_Online-SI-Revision/MSS10/n10-extreme/-8_19.txt
- HSPH_Online-SI-Revision/MSS10/n10-extreme/0_30.txt
- HSPH_Online-SI-Revision/MSS10/n10-extreme/-4_17.txt
- HSPH_Online-SI-Revision/MSS10/n10-extreme/8_34.txt
- HSPH_Online-SI-Revision/MSS10/n10-extreme/0_43.txt
- HSPH_Online-SI-Revision/MSS10/n10-extreme/-8_30.txt
- HSPH_Online-SI-Revision/MSS10/n10-extreme/-8_31.txt
- HSPH_Online-SI-Revision/MSS10/n10-extreme/0_8.txt
- HSPH_Online-SI-Revision/MSS10/n10-extreme/8_5.txt
- HSPH_Online-SI-Revision/MSS10/n10-extreme/4_45.txt
- HSPH_Online-SI-Revision/MSS10/n10-extreme/4_5.txt
- HSPH_Online-SI-Revision/MSS10/n10-extreme/-4_8.txt
- HSPH_Online-SI-Revision/MSS10/n10-extreme/0_11.txt
- HSPH_Online-SI-Revision/MSS10/n10-extreme/0_27.txt
- HSPH_Online-SI-Revision/MSS10/n10-extreme/-4_36.txt
- HSPH_Online-SI-Revision/MSS10/n10-extreme/-4_35.txt
- HSPH_Online-SI-Revision/MSS10/n10-extreme/-8_35.txt
- HSPH_Online-SI-Revision/MSS10/n10-extreme/-8_26.txt
- HSPH_Online-SI-Revision/MSS10/n10-extreme/-4_20.txt
- HSPH_Online-SI-Revision/MSS10/n10-extreme/0_29.txt
- HSPH_Online-SI-Revision/MSS10/n10-extreme/8_23.txt
- HSPH_Online-SI-Revision/MSS10/n10-extreme/4_28.txt
- HSPH_Online-SI-Revision/MSS10/n10-extreme/4_43.txt
- HSPH_Online-SI-Revision/MSS10/n10-extreme/8_15.txt
- HSPH_Online-SI-Revision/MSS10/n10-extreme/-8_47.txt
- HSPH_Online-SI-Revision/MSS10/n10-extreme/-4_21.txt
- HSPH_Online-SI-Revision/MSS10/n10-extreme/8_36.txt
- HSPH_Online-SI-Revision/MSS10/n10-extreme/0_20.txt
- HSPH_Online-SI-Revision/MSS10/n10-extreme/8_32.txt
- HSPH_Online-SI-Revision/MSS10/n10-extreme/.directory
- HSPH_Online-SI-Revision/MSS10/n10-extreme/0_1.txt
- HSPH_Online-SI-Revision/MSS10/n10-extreme/-4_24.txt
- HSPH_Online-SI-Revision/MSS10/n10-extreme/n10-extreme_NEW_table0.txt
- HSPH_Online-SI-Revision/MSS10/n10-extreme/-4_42.txt
- HSPH_Online-SI-Revision/MSS10/n10-extreme/8_9.txt
- HSPH_Online-SI-Revision/MSS10/n10-extreme/-8_28.txt
- HSPH_Online-SI-Revision/MSS10/n10-extreme/-4_29.txt
- HSPH_Online-SI-Revision/MSS10/n10-extreme/-4_33.txt
- HSPH_Online-SI-Revision/MSS10/n10-extreme/0_26.txt
- HSPH_Online-SI-Revision/MSS10/n10-extreme/-8_17.txt
- HSPH_Online-SI-Revision/MSS10/n10-extreme/-8_12.txt
- HSPH_Online-SI-Revision/MSS10/n10-extreme/0_40.txt
- HSPH_Online-SI-Revision/MSS10/n10-extreme/0_2.txt
- HSPH_Online-SI-Revision/MSS10/n10-extreme/n10-extreme_NEW2_table-4.pdf
- HSPH_Online-SI-Revision/MSS10/n10-extreme/0_38.txt
- HSPH_Online-SI-Revision/MSS10/n10-extreme/0_22.txt
- HSPH_Online-SI-Revision/MSS10/n10-extreme/0_46.txt
- HSPH_Online-SI-Revision/MSS10/n10-extreme/4_24.txt
- HSPH_Online-SI-Revision/MSS10/n10-extreme/8_10.txt
- HSPH_Online-SI-Revision/MSS10/n10-extreme/-8_50.txt
- HSPH_Online-SI-Revision/MSS10/n10-extreme/-4_2.txt
- HSPH_Online-SI-Revision/MSS10/n10-extreme/-8_22.txt
- HSPH_Online-SI-Revision/MSS10/n10-extreme/4_1.txt
- HSPH_Online-SI-Revision/MSS10/n10-extreme/8_27.txt
- HSPH_Online-SI-Revision/MSS10/n10-extreme/4_15.txt
- HSPH_Online-SI-Revision/MSS10/n10-extreme/-4_15.txt
- HSPH_Online-SI-Revision/MSS10/n10-extreme/-4_16.txt
- HSPH_Online-SI-Revision/MSS10/n10-extreme/-4_3.txt
- HSPH_Online-SI-Revision/MSS10/n10-extreme/-4_25.txt
- HSPH_Online-SI-Revision/MSS10/n10-extreme/-4_9.txt
- HSPH_Online-SI-Revision/MSS10/n10-extreme/8_3.txt
- HSPH_Online-SI-Revision/MSS10/n10-extreme/8_6.txt
- HSPH_Online-SI-Revision/MSS10/n10-extreme/4_46.txt
- HSPH_Online-SI-Revision/MSS10/n10-extreme/8_18.txt
- HSPH_Online-SI-Revision/MSS10/n10-extreme/-8_45.txt
- HSPH_Online-SI-Revision/MSS10/n10-extreme/-4_32.txt
- HSPH_Online-SI-Revision/MSS10/n10-extreme/4_34.txt
- HSPH_Online-SI-Revision/MSS10/n10-extreme/0_44.txt
- HSPH_Online-SI-Revision/MSS10/n10-extreme/0_6.txt
- HSPH_Online-SI-Revision/MSS10/n10-extreme/n10-extreme_NEW2_table4.pdf
- HSPH_Online-SI-Revision/MSS10/n10-extreme/-4_6.txt
- HSPH_Online-SI-Revision/MSS10/n10-extreme/8_12.txt
- HSPH_Online-SI-Revision/MSS10/n10-extreme/-8_4.txt
- HSPH_Online-SI-Revision/MSS10/n10-extreme/-8_7.txt
- HSPH_Online-SI-Revision/MSS10/n10-extreme/4_10.txt
- HSPH_Online-SI-Revision/MSS10/n10-extreme/-8_9.txt
- HSPH_Online-SI-Revision/MSS10/n10-extreme/n10-extreme_NEW_table8.txt
- HSPH_Online-SI-Revision/MSS10/n10-extreme/-4_26.txt
- HSPH_Online-SI-Revision/MSS10/n10-extreme/8_11.txt
- HSPH_Online-SI-Revision/MSS10/n10-extreme/4_21.txt
- HSPH_Online-SI-Revision/MSS10/n10-extreme/4_13.txt
- HSPH_Online-SI-Revision/MSS10/n10-extreme/-8_48.txt
- HSPH_Online-SI-Revision/MSS10/n10-extreme/0_45.txt
- HSPH_Online-SI-Revision/MSS10/n10-extreme/8_26.txt
- HSPH_Online-SI-Revision/MSS10/n10-extreme/8_16.txt
- HSPH_Online-SI-Revision/MSS10/n10-extreme/0_17.txt
- HSPH_Online-SI-Revision/MSS10/n10-extreme/8_28.txt
- HSPH_Online-SI-Revision/MSS10/n10-extreme/4_9.txt
- HSPH_Online-SI-Revision/MSS10/n10-extreme/-8_33.txt
- HSPH_Online-SI-Revision/MSS10/n10-extreme/4_42.txt
- HSPH_Online-SI-Revision/MSS10/n10-extreme/4_26.txt
- HSPH_Online-SI-Revision/MSS10/n10-extreme/8_24.txt
- HSPH_Online-SI-Revision/MSS10/n10-extreme/-8_8.txt
- HSPH_Online-SI-Revision/MSS10/n10-extreme/-8_49.txt
- HSPH_Online-SI-Revision/MSS10/n10-extreme/0_48.txt
- HSPH_Online-SI-Revision/MSS10/n10-extreme/8_25.txt
- HSPH_Online-SI-Revision/MSS10/n10-extreme/8_40.txt
- HSPH_Online-SI-Revision/MSS10/n10-extreme/-8_43.txt
- HSPH_Online-SI-Revision/MSS10/n10-extreme/4_6.txt
- HSPH_Online-SI-Revision/MSS10/n10-extreme/4_50.txt
- HSPH_Online-SI-Revision/MSS10/n10-extreme/-8_23.txt
- HSPH_Online-SI-Revision/MSS10/n10-extreme/8_43.txt
- HSPH_Online-SI-Revision/MSS10/n10-extreme/-4_49.txt
- HSPH_Online-SI-Revision/MSS10/n10-extreme/-8_3.txt
- HSPH_Online-SI-Revision/MSS10/n10-extreme/4_30.txt
- HSPH_Online-SI-Revision/MSS10/n10-extreme/-8_13.txt
- HSPH_Online-SI-Revision/MSS10/n10-extreme/0_23.txt
- HSPH_Online-SI-Revision/MSS10/n10-extreme/n10-extreme_NEW2_table0.txt
- HSPH_Online-SI-Revision/MSS10/n10-extreme/0_14.txt
- HSPH_Online-SI-Revision/MSS10/n10-extreme/-8_2.txt
- HSPH_Online-SI-Revision/MSS10/n10-extreme/0_9.txt
- HSPH_Online-SI-Revision/MSS10/n10-extreme/8_20.txt
- HSPH_Online-SI-Revision/MSS10/n10-extreme/8_42.txt
- HSPH_Online-SI-Revision/MSS10/n10-extreme/n10-extreme_NEW_table8.pdf
- HSPH_Online-SI-Revision/MSS10/n10-extreme/4_3.txt
- HSPH_Online-SI-Revision/MSS10/n10-extreme/8_33.txt
- HSPH_Online-SI-Revision/MSS10/n10-extreme/-8_25.txt
- HSPH_Online-SI-Revision/MSS10/n10-extreme/-4_28.txt
- HSPH_Online-SI-Revision/MSS10/n10-extreme/-4_23.txt
- HSPH_Online-SI-Revision/MSS10/n10-extreme/-8_38.txt
- HSPH_Online-SI-Revision/MSS10/n10-extreme/8_7.txt
- HSPH_Online-SI-Revision/MSS10/n10-extreme/4_48.txt
- HSPH_Online-SI-Revision/MSS10/n10-extreme/0_41.txt
- HSPH_Online-SI-Revision/MSS10/n10-extreme/8_29.txt
- HSPH_Online-SI-Revision/MSS10/n10-extreme/0_35.txt
- HSPH_Online-SI-Revision/MSS10/n10-extreme/-4_45.txt
- HSPH_Online-SI-Revision/MSS10/n10-extreme/n10-extreme_NEW_table-4.pdf
- HSPH_Online-SI-Revision/MSS10/n10-extreme/-8_27.txt
- HSPH_Online-SI-Revision/MSS10/n10-extreme/8_35.txt
- HSPH_Online-SI-Revision/MSS10/n10-extreme/0_16.txt
- HSPH_Online-SI-Revision/MSS10/n10-extreme/4_19.txt
- HSPH_Online-SI-Revision/MSS10/n10-extreme/-8_20.txt
- HSPH_Online-SI-Revision/MSS10/n10-extreme/4_40.txt
- HSPH_Online-SI-Revision/MSS10/n10-extreme/n10-extreme_NEW_table0.pdf
- HSPH_Online-SI-Revision/MSS10/n10-extreme/0_10.txt
- HSPH_Online-SI-Revision/MSS10/n10-extreme/4_2.txt
- HSPH_Online-SI-Revision/MSS10/n10-extreme/-4_11.txt
- HSPH_Online-SI-Revision/MSS10/n10-extreme/-8_5.txt
- HSPH_Online-SI-Revision/MSS10/n10-extreme/n10-extreme_NEW2_table-4.txt
- HSPH_Online-SI-Revision/MSS10/n10-extreme/-4_37.txt
- HSPH_Online-SI-Revision/MSS10/n10-extreme/-4_44.txt
- HSPH_Online-SI-Revision/MSS10/n10-extreme/8_14.txt
- HSPH_Online-SI-Revision/MSS10/n10-extreme/n10-extreme_NEW2_table0.pdf
- HSPH_Online-SI-Revision/MSS10/n10-extreme/8_30.txt
- HSPH_Online-SI-Revision/MSS10/n10-extreme/0_42.txt
- HSPH_Online-SI-Revision/MSS10/n10-extreme/-8_39.txt
- HSPH_Online-SI-Revision/MSS10/n10-extreme/8_21.txt
- HSPH_Online-SI-Revision/MSS10/n10-extreme/-4_30.txt
- HSPH_Online-SI-Revision/MSS10/n10-extreme/0_21.txt
- HSPH_Online-SI-Revision/MSS10/n10-extreme/8_1.txt
- HSPH_Online-SI-Revision/MSS10/n10-extreme/4_18.txt
- HSPH_Online-SI-Revision/MSS10/n10-extreme/-4_10.txt
- HSPH_Online-SI-Revision/MSS10/n10-extreme/-4_48.txt
- HSPH_Online-SI-Revision/MSS10/n10-extreme/4_16.txt
- HSPH_Online-SI-Revision/MSS10/n10-extreme/0_39.txt
- HSPH_Online-SI-Revision/MSS10/n10-extreme/4_27.txt
- HSPH_Online-SI-Revision/MSS10/n10-extreme/0_31.txt
- HSPH_Online-SI-Revision/MSS10/n10-extreme/0_33.txt
- HSPH_Online-SI-Revision/MSS10/n10-extreme/4_37.txt
- HSPH_Online-SI-Revision/MSS10/n10-extreme/8_31.txt
- HSPH_Online-SI-Revision/MSS10/n10-extreme/n10-extreme_NEW2_table-8.pdf
- HSPH_Online-SI-Revision/MSS10/n10-extreme/0_18.txt
- HSPH_Online-SI-Revision/MSS10/n10-extreme/8_37.txt
- HSPH_Online-SI-Revision/MSS10/n10-extreme/-8_21.txt
- HSPH_Online-SI-Revision/MSS10/n10-extreme/4_12.txt
- HSPH_Online-SI-Revision/MSS10/n10-extreme/-4_18.txt
- HSPH_Online-SI-Revision/MSS10/n10-extreme/-8_36.txt
- HSPH_Online-SI-Revision/MSS10/n10-extreme/-4_19.txt
- HSPH_Online-SI-Revision/MSS10/n10-extreme/0_32.txt
- HSPH_Online-SI-Revision/MSS10/n10-extreme/4_47.txt
- HSPH_Online-SI-Revision/MSS10/n10-extreme/-4_31.txt
- HSPH_Online-SI-Revision/MSS10/n10-extreme/4_17.txt
- HSPH_Online-SI-Revision/MSS10/n10-extreme/n10-extreme_NEW_summary.pdf
- HSPH_Online-SI-Revision/MSS10/n10-extreme/8_8.txt
- HSPH_Online-SI-Revision/MSS10/n10-extreme/0_37.txt
- HSPH_Online-SI-Revision/MSS10/n10-extreme/0_24.txt
- HSPH_Online-SI-Revision/MSS10/n10-extreme/0_4.txt
- HSPH_Online-SI-Revision/MSS10/n10-extreme/-4_1.txt
- HSPH_Online-SI-Revision/MSS10/n10-extreme/-8_14.txt
- HSPH_Online-SI-Revision/MSS10/n10-extreme/n10-extreme_NEW2_summary2.pdf
- HSPH_Online-SI-Revision/MSS10/n10-extreme/-8_41.txt
- HSPH_Online-SI-Revision/MSS10/n10-extreme/4_39.txt
- HSPH_Online-SI-Revision/MSS10/n10-extreme/n10-extreme_NEW_table-4.txt
- HSPH_Online-SI-Revision/MSS10/n10-extreme/-8_37.txt
- HSPH_Online-SI-Revision/MSS10/n10-extreme/-4_39.txt
- HSPH_Online-SI-Revision/MSS10/n10-extreme/4_8.txt
- HSPH_Online-SI-Revision/MSS10/n10-extreme/-8_42.txt
- HSPH_Online-SI-Revision/MSS10/n10-extreme/8_22.txt
- HSPH_Online-SI-Revision/MSS10/n10-extreme/4_32.txt
- HSPH_Online-SI-Revision/MSS10/n10-extreme/-4_13.txt
- HSPH_Online-SI-Revision/MSS10/n10-extreme/-8_32.txt
- HSPH_Online-SI-Revision/MSS10/n10-extreme/4_31.txt
- HSPH_Online-SI-Revision/MSS10/n10-extreme/n10-extreme_NEW_table4.txt
- HSPH_Online-SI-Revision/MSS10/n10-extreme/8_2.txt
- HSPH_Online-SI-Revision/MSS10/n10-extreme/8_38.txt
- HSPH_Online-SI-Revision/MSS10/n10-extreme/-4_47.txt
- HSPH_Online-SI-Revision/MSS10/n10-extreme/4_20.txt
- HSPH_Online-SI-Revision/MSS10/n10-extreme/0_49.txt
- HSPH_Online-SI-Revision/MSS10/n10-extreme/8_39.txt
- HSPH_Online-SI-Revision/MSS10/n10-extreme/-4_22.txt
- HSPH_Online-SI-Revision/MSS10/n10-extreme/n10-extreme_NEW2_table8.txt
- HSPH_Online-SI-Revision/MSS10/n10-extreme/-4_46.txt
- HSPH_Online-SI-Revision/MSS10/n10-extreme/n10-extreme_NEW2_table-8.txt
- HSPH_Online-SI-Revision/MSS10/n10-extreme/-4_43.txt
- HSPH_Online-SI-Revision/MSS10/n10-extreme/4_44.txt
- HSPH_Online-SI-Revision/MSS10/n10-extreme/0_3.txt
- HSPH_Online-SI-Revision/MSS10/n10-extreme/n10-extreme_NEW_table-8.txt
- HSPH_Online-SI-Revision/MSS10/n10-extreme/-8_15.txt
- HSPH_Online-SI-Revision/MSS10/n10-extreme/n10-extreme_NEW_table-8.pdf
- HSPH_Online-SI-Revision/MSS10/n10-extreme/4_36.txt
- HSPH_Online-SI-Revision/MSS10/n10-extreme/-8_10.txt
- HSPH_Online-SI-Revision/MSS10/n10-extreme/4_38.txt
- HSPH_Online-SI-Revision/MSS10/n1-extreme
- HSPH_Online-SI-Revision/MSS10/n1-extreme/4_35.txt
- HSPH_Online-SI-Revision/MSS10/n1-extreme/-8_16.txt
[truncated: 9,700 more entries]
