# Supplementary material for: A Likelihood Approach for Real-Time Calibration of Stochastic Compartmental Epidemic Models
Source: PLoS Comput Biol. 2017 Jan 17;13(1):e1005257. doi: 10.1371/journal.pcbi.1005257 (PMC5240920; doi:10.1371/journal.pcbi.1005257)
Supplement: S1 File — (TAR.GZ) [file pcbi.1005257.s014.tar.gz › HSPH_Online-SI-Revision/n100-extreme.txt]

{{2.76052	16.3913}	{{0	99999	1	0	0}	{7	99995	4	1	0}	{14	99985	13	0	2}	{21	99976	18	3	3}	{28	99904	74	12	10}	{35	99782	158	17	43}	{42	99506	339	44	111}	{49	98944	695	103	258}	{56	97805	1417	221	557}	{63	95422	2899
{{2.18202	15.1734}	{{0	99999	1	0	0}	{7	99999	1	0	0}	{14	99999	1	0	0}	{21	99999	1	0	0}	{28	99994	5	1	0}	{35	99983	13	3	1}	{42	99961	28	2	9}	{49	99917	44	18	21}	{56	99874	60	17	49}	{63	99772	125
{{2.57891	12.5971}	{{0	99999	1	0	0}	{7	99998	2	0	0}	{14	99994	3	2	1}	{21	99988	8	2	2}	{28	99975	15	4	6}	{35	99926	53	6	15}	{42	99792	144	27	37}	{49	99453	340	81	126}	{56	98655	835	175	335}	{63	96874	1869
{{2.5856	9.28508}	{{0	99999	1	0	0}	{7	99993	4	0	3}	{14	99980	8	5	7}	{21	99897	71	12	20}	{28	99661	208	59	72}	{35	98760	807	153	280}	{42	95890	2564	590	956}	{49	87729	7233	1968	3070}	{56	70106	16264	4887	8743}	{63	47029	23751
{{2.4406	12.1341}	{{0	99999	1	0	0}	{7	99995	5	0	0}	{14	99979	15	5	1}	{21	99957	25	8	10}	{28	99918	45	10	27}	{35	99842	79	24	55}	{42	99680	184	27	109}	{49	99288	406	100	206}	{56	98447	942	181	430}	{63	96418	2130
{{2.72155	15.4094}	{{0	99999	1	0	0}	{7	99998	2	0	0}	{14	99996	4	0	0}	{21	99992	7	1	0}	{28	99985	8	2	5}	{35	99964	23	5	8}	{42	99925	42	14	19}	{49	99842	88	21	49}	{56	99666	210	34	90}	{63	99311	411
{{2.63781	14.3935}	{{0	99999	1	0	0}	{7	99998	1	1	0}	{14	99997	1	1	1}	{21	99991	5	0	4}	{28	99981	10	2	7}	{35	99962	24	4	10}	{42	99914	49	11	26}	{49	99822	97	23	58}	{56	99637	206	40	117}	{63	99244	448
{{2.82391	16.104}	{{0	99999	1	0	0}	{7	99999	1	0	0}	{14	99994	5	1	0}	{21	99986	10	2	2}	{28	99968	21	4	7}	{35	99930	43	11	16}	{42	99832	104	26	38}	{49	99628	235	42	95}	{56	99137	560	99	204}	{63	98237	1075
{{2.80645	14.6457}	{{0	99999	1	0	0}	{7	99993	5	1	1}	{14	99985	10	1	4}	{21	99971	18	2	9}	{28	99950	24	10	16}	{35	99916	46	6	32}	{42	99802	122	22	54}	{49	99618	226	45	111}	{56	99173	523	91	213}	{63	98081	1230
{{1.86213	5.4271}	{{0	99999	1	0	0}	{7	99997	1	2	0}	{14	99978	10	5	7}	{21	99923	32	20	25}	{28	99785	96	41	78}	{35	99338	294	146	222}	{42	98311	692	359	638}	{49	95381	1977	974	1668}	{56	87753	5212	2503	4532}	{63	72991	10136
{{2.27349	14.6338}	{{0	99999	1	0	0}	{7	99996	4	0	0}	{14	99984	13	2	1}	{21	99954	31	5	10}	{28	99900	57	17	26}	{35	99842	77	20	61}	{42	99728	139	32	101}	{49	99564	209	54	173}	{56	99257	371	79	293}	{63	98685	695
{{2.77261	14.1894}	{{0	99999	1	0	0}	{7	99997	1	2	0}	{14	99997	1	0	2}	{21	99994	3	0	3}	{28	99992	3	0	5}	{35	99979	14	1	6}	{42	99947	31	9	13}	{49	99861	92	18	29}	{56	99684	206	33	77}	{63	99196	516
{{2.65402	19.3935}	{{0	99999	1	0	0}	{7	99999	1	0	0}	{14	99997	3	0	0}	{21	99994	3	1	2}	{28	99984	11	3	2}	{35	99971	19	5	5}	{42	99937	42	6	15}	{49	99878	79	15	28}	{56	99795	122	26	57}	{63	99629	225
{{1.75297	4.45354}	{{0	99999	1	0	0}	{7	99987	7	6	0}	{14	99978	4	7	11}	{21	99970	3	9	18}	{28	99964	6	6	24}	{35	99937	18	7	38}	{42	99911	15	11	63}	{49	99810	70	26	94}	{56	99452	221	111	216}	{63	98278	699
{{1.99928	7.1501}	{{0	99999	1	0	0}	{7	99988	9	2	1}	{14	99982	7	4	7}	{21	99969	13	3	15}	{28	99922	37	14	27}	{35	99810	97	24	69}	{42	99500	239	101	160}	{49	98815	532	219	434}	{56	97145	1328	504	1023}	{63	92960	3389
{{2.67398	10.3134}	{{0	99999	1	0	0}	{7	99998	2	0	0}	{14	99998	1	1	0}	{21	99994	4	1	1}	{28	99991	3	2	4}	{35	99979	10	4	7}	{42	99933	44	4	19}	{49	99781	142	32	45}	{56	99332	422	94	152}	{63	97778	1394
{{2.44634	16.3226}	{{0	99999	1	0	0}	{7	99998	1	0	1}	{14	99998	1	0	1}	{21	99989	8	1	2}	{28	99968	21	6	5}	{35	99932	47	6	15}	{42	99867	95	8	30}	{49	99735	163	40	62}	{56	99468	346	47	139}	{63	98922	668
{{2.02168	10.1676}	{{0	99999	1	0	0}	{7	99998	1	1	0}	{14	99992	5	1	2}	{21	99991	2	1	6}	{28	99983	7	2	8}	{35	99966	20	2	12}	{42	99919	42	10	29}	{49	99832	88	29	51}	{56	99642	183	57	118}	{63	99290	354
{{2.89969	15.009}	{{0	99999	1	0	0}	{7	99998	1	0	1}	{14	99998	1	0	1}	{21	99995	3	1	1}	{28	99983	12	2	3}	{35	99946	35	6	13}	{42	99863	90	17	30}	{49	99656	224	40	80}	{56	99183	518	90	209}	{63	97985	1328
{{2.68933	7.34928}	{{0	99999	1	0	0}	{7	99995	3	0	2}	{14	99991	3	2	4}	{21	99978	9	6	7}	{28	99948	25	7	20}	{35	99817	103	33	47}	{42	99180	478	161	181}	{49	96253	2346	635	766}	{56	83569	9923	3025	3483}	{63	54631	23037
{{2.15352	9.28074}	{{0	99999	1	0	0}	{7	99992	6	2	0}	{14	99981	13	1	5}	{21	99951	25	7	17}	{28	99904	46	15	35}	{35	99756	131	38	75}	{42	99449	287	72	192}	{49	98664	723	204	409}	{56	96756	1786	458	1000}	{63	92531	3961
{{2.21953	9.04387}	{{0	99999	1	0	0}	{7	99990	4	6	0}	{14	99977	10	5	8}	{21	99949	26	7	18}	{28	99825	114	18	43}	{35	99563	240	68	129}	{42	98891	615	172	322}	{49	97104	1598	437	861}	{56	93074	3707	1091	2128}	{63	84563	7896
{{2.21987	14.5347}	{{0	99999	1	0	0}	{7	99997	3	0	0}	{14	99993	5	2	0}	{21	99981	13	2	4}	{28	99963	20	9	8}	{35	99957	19	1	23}	{42	99922	39	9	30}	{49	99867	71	11	51}	{56	99785	109	20	86}	{63	99613	213
{{2.84268	17.9659}	{{0	99999	1	0	0}	{7	99997	3	0	0}	{14	99993	4	1	2}	{21	99985	8	2	5}	{28	99976	10	3	11}	{35	99972	7	2	19}	{42	99961	13	3	23}	{49	99937	26	7	30}	{56	99898	51	7	44}	{63	99840	79
{{2.52706	10.3679}	{{0	99999	1	0	0}	{7	99993	4	3	0}	{14	99990	3	2	5}	{21	99988	4	0	8}	{28	99981	2	5	12}	{35	99979	2	3	16}	{42	99966	15	1	18}	{49	99934	33	4	29}	{56	99831	97	21	51}	{63	99562	269
{{2.62835	19.1088}	{{0	99999	1	0	0}	{7	99996	4	0	0}	{14	99992	7	1	0}	{21	99985	10	1	4}	{28	99972	21	1	6}	{35	99947	37	4	12}	{42	99891	77	14	18}	{49	99764	170	23	43}	{56	99526	320	45	109}	{63	99148	552
{{2.76831	19.4155}	{{0	99999	1	0	0}	{7	99998	2	0	0}	{14	99990	10	0	0}	{21	99977	18	4	1}	{28	99961	26	6	7}	{35	99930	44	10	16}	{42	99875	80	7	38}	{49	99774	145	19	62}	{56	99523	319	41	117}	{63	99075	602
{{2.96609	16.8903}	{{0	99999	1	0	0}	{7	99995	5	0	0}	{14	99988	11	0	1}	{21	99955	34	8	3}	{28	99862	106	12	20}	{35	99629	281	36	54}	{42	99165	591	80	164}	{49	98088	1285	217	410}	{56	95775	2790	441	994}	{63	91169	5754
{{2.17046	14.39}	{{0	99999	1	0	0}	{7	99995	4	1	0}	{14	99982	12	2	4}	{21	99953	27	9	11}	{28	99923	36	17	24}	{35	99884	55	14	47}	{42	99834	73	23	70}	{49	99714	144	33	109}	{56	99546	245	39	170}	{63	99234	397
{{2.88772	12.4647}	{{0	99999	1	0	0}	{7	99995	5	0	0}	{14	99979	13	4	4}	{21	99935	43	10	12}	{28	99781	138	32	49}	{35	99343	432	88	137}	{42	97924	1447	222	407}	{49	94053	3959	785	1203}	{56	84541	9801	2069	3589}	{63	67132	19204
{{2.46831	8.14308}	{{0	99999	1	0	0}	{7	99984	13	1	2}	{14	99951	30	7	12}	{21	99819	101	36	44}	{28	99366	385	98	151}	{35	97813	1290	374	523}	{42	92579	4343	1296	1782}	{49	79502	11086	3635	5777}	{56	56979	20142	7631	15248}	{63	35777	22336
{{1.93236	7.38987}	{{0	99999	1	0	0}	{7	99994	3	1	2}	{14	99982	13	0	5}	{21	99915	50	18	17}	{28	99789	96	47	68}	{35	99473	254	101	172}	{42	98820	554	204	422}	{49	97145	1355	481	1019}	{56	93620	2899	1097	2384}	{63	86304	6078
{{2.82251	17.6954}	{{0	99999	1	0	0}	{7	99994	6	0	0}	{14	99985	12	2	1}	{21	99960	29	5	6}	{28	99915	53	14	18}	{35	99822	116	19	43}	{42	99582	285	45	88}	{49	99121	586	95	198}	{56	98220	1162	187	431}	{63	96410	2338
{{1.87083	12.3994}	{{0	99999	1	0	0}	{7	99999	1	0	0}	{14	99996	3	1	0}	{21	99994	3	0	3}	{28	99987	7	2	4}	{35	99967	19	5	9}	{42	99916	56	8	20}	{49	99833	106	17	44}	{56	99681	183	41	95}	{63	99425	322
{{2.95779	16.3003}	{{0	99999	1	0	0}	{7	99998	2	0	0}	{14	99995	4	1	0}	{21	99987	9	2	2}	{28	99973	18	4	5}	{35	99926	53	6	15}	{42	99843	104	16	37}	{49	99629	233	44	94}	{56	99162	541	88	209}	{63	98126	1204
{{2.18718	14.261}	{{0	99999	1	0	0}	{7	99999	1	0	0}	{14	99998	2	0	0}	{21	99997	3	0	0}	{28	99978	18	3	1}	{35	99955	33	4	8}	{42	99904	58	12	26}	{49	99807	122	22	49}	{56	99632	217	40	111}	{63	99347	358
{{2.44912	9.31118}	{{0	99999	1	0	0}	{7	99996	3	0	1}	{14	99965	22	9	4}	{21	99925	41	11	23}	{28	99777	135	30	58}	{35	99359	382	108	151}	{42	97954	1218	350	478}	{49	94269	3260	952	1519}	{56	85563	7971	2269	4197}	{63	69028	15747
{{2.05949	5.72514}	{{0	99999	1	0	0}	{7	99983	3	8	6}	{14	99963	10	10	17}	{21	99948	11	7	34}	{28	99912	21	11	56}	{35	99811	77	27	85}	{42	99450	264	104	182}	{49	98321	809	356	514}	{56	94214	2852	1198	1736}	{63	82230	8418
{{1.75505	8.52404}	{{0	99999	1	0	0}	{7	99995	3	0	2}	{14	99988	2	5	5}	{21	99981	7	2	10}	{28	99946	27	9	18}	{35	99918	27	12	43}	{42	99845	64	25	66}	{49	99724	119	43	114}	{56	99418	269	84	229}	{63	98880	489
{{2.24724	13.7861}	{{0	99999	1	0	0}	{7	99998	2	0	0}	{14	99990	7	2	1}	{21	99971	23	1	5}	{28	99927	50	12	11}	{35	99837	104	21	38}	{42	99652	207	53	88}	{49	99355	359	77	209}	{56	98800	670	123	407}	{63	97732	1281
{{1.77635	8.62406}	{{0	99999	1	0	0}	{7	99981	13	4	2}	{14	99952	23	7	18}	{21	99919	30	17	34}	{28	99832	79	26	63}	{35	99666	156	50	128}	{42	99295	327	106	272}	{49	98636	634	201	529}	{56	97509	1079	372	1040}	{63	95406	1976
{{1.80397	5.4932}	{{0	99999	1	0	0}	{7	99996	4	0	0}	{14	99983	9	4	4}	{21	99962	17	8	13}	{28	99914	36	13	37}	{35	99741	126	49	84}	{42	99295	304	148	253}	{49	98089	869	370	672}	{56	94824	2276	1073	1827}	{63	88083	4676
{{2.83096	16.7077}	{{0	99999	1	0	0}	{7	99998	1	0	1}	{14	99997	2	0	1}	{21	99995	2	2	1}	{28	99994	3	0	3}	{35	99990	6	1	3}	{42	99975	18	4	3}	{49	99929	52	7	12}	{56	99833	114	15	38}	{63	99644	241
{{2.73678	11.6021}	{{0	99999	1	0	0}	{7	99999	1	0	0}	{14	99996	3	1	0}	{21	99985	11	3	1}	{28	99945	41	5	9}	{35	99806	128	27	39}	{42	99440	369	65	126}	{49	98488	926	215	371}	{56	95892	2578	565	965}	{63	89405	6552
{{2.14235	6.98601}	{{0	99999	1	0	0}	{7	99996	2	0	2}	{14	99994	2	1	3}	{21	99993	3	0	4}	{28	99978	16	1	5}	{35	99927	49	11	13}	{42	99784	118	38	60}	{49	99343	322	132	203}	{56	98074	992	343	591}	{63	94505	2850
{{2.23409	9.21289}	{{0	99999	1	0	0}	{7	99996	3	1	0}	{14	99993	4	2	1}	{21	99985	9	2	4}	{28	99969	16	6	9}	{35	99899	58	17	26}	{42	99693	186	49	72}	{49	99188	435	151	226}	{56	97949	1110	334	607}	{63	95136	2544
{{2.12258	8.15265}	{{0	99999	1	0	0}	{7	99991	5	1	3}	{14	99964	24	6	6}	{21	99868	73	31	28}	{28	99638	203	59	100}	{35	99006	542	163	289}	{42	97536	1247	429	788}	{49	94097	2945	978	1980}	{56	86780	6423	2244	4553}	{63	73480	11932
{{2.71771	10.4636}	{{0	99999	1	0	0}	{7	99995	4	0	1}	{14	99977	18	1	4}	{21	99957	20	8	15}	{28	99892	62	14	32}	{35	99657	218	42	83}	{42	98944	663	166	227}	{49	96722	2061	486	731}	{56	90533	5813	1429	2225}	{63	76191	13970
{{2.44369	6.66477}	{{0	99999	1	0	0}	{7	99986	7	4	3}	{14	99966	13	7	14}	{21	99894	55	24	27}	{28	99539	259	99	103}	{35	97944	1213	383	460}	{42	90690	5435	1782	2093}	{49	70015	15607	5923	8455}	{56	41636	22803	11468	24093}	{63	24255	18124
{{2.77383	17.9775}	{{0	99999	1	0	0}	{7	99997	2	0	1}	{14	99995	4	0	1}	{21	99990	6	2	2}	{28	99971	22	3	4}	{35	99940	41	6	13}	{42	99875	89	6	30}	{49	99716	204	30	50}	{56	99446	368	52	134}	{63	98925	696
[truncated: 1,709 more columns]
