# Supplementary material for: A Likelihood Approach for Real-Time Calibration of Stochastic Compartmental Epidemic Models
Source: PLoS Comput Biol. 2017 Jan 17;13(1):e1005257. doi: 10.1371/journal.pcbi.1005257 (PMC5240920; doi:10.1371/journal.pcbi.1005257)
Supplement: S1 File — (TAR.GZ) [file pcbi.1005257.s014.tar.gz › HSPH_Online-SI-Revision/computational-time.nb]

(* Content-type: application/vnd.wolfram.mathematica *)

(*** Wolfram Notebook File ***)
(* http://www.wolfram.com/nb *)

(* CreatedBy='Mathematica 10.3' *)

(*CacheID: 234*)
(* Internal cache information:
NotebookFileLineBreakTest
NotebookFileLineBreakTest
NotebookDataPosition[       158,          7]
NotebookDataLength[      8969,        233]
NotebookOptionsPosition[      8441,        210]
NotebookOutlinePosition[      8781,        225]
CellTagsIndexPosition[      8738,        222]
WindowFrame->Normal*)

(* Beginning of Notebook Content *)
Notebook[{

Cell[CellGroupData[{
Cell[BoxData[
 RowBox[{"SetDirectory", "[", 
  RowBox[{"NotebookDirectory", "[", "]"}], "]"}]], "Input",
 InitializationCell->True,
 CellChangeTimes->{{3.632741136869644*^9, 3.63274113871705*^9}, {
   3.6327415767452106`*^9, 3.6327416138173656`*^9}, {3.632741760052484*^9, 
   3.632741781452478*^9}, {3.632741992966765*^9, 3.632742011093814*^9}, {
   3.632742115621666*^9, 3.632742118759781*^9}, {3.632742197088211*^9, 
   3.632742199599762*^9}, {3.633076659343513*^9, 3.633076668240735*^9}, 
   3.633079324306377*^9, 3.633080672527322*^9, {3.6330812955595903`*^9, 
   3.633081298117975*^9}, 3.633081328677074*^9, {3.633081360885133*^9, 
   3.6330813611133747`*^9}, 3.6330819581551323`*^9, 3.633162846745266*^9, 
   3.633165014180643*^9, 3.633165172659622*^9, {3.6375036587469378`*^9, 
   3.637503672458095*^9}, {3.637503779325515*^9, 3.637503780477331*^9}, 
   3.6435279000233507`*^9, 3.643627567647003*^9, {3.6568676388707533`*^9, 
   3.656867647218953*^9}, {3.656874717831015*^9, 3.656874728987987*^9}, 
   3.6612749711261053`*^9, 3.661537821408351*^9, 3.661542690377466*^9, 
   3.661718532302506*^9, 3.661787339237446*^9, {3.661788242502635*^9, 
   3.6617882429425573`*^9}, 3.661788297438601*^9, 3.661789409607922*^9, {
   3.661789528512032*^9, 3.661789528583379*^9}, 3.661856470766415*^9, 
   3.662748507453266*^9, 3.667043845472272*^9, 3.6673071895628157`*^9, {
   3.667670555781973*^9, 3.667670568660411*^9}, 3.667732725240699*^9, 
   3.667736018691826*^9, 3.6678306941851597`*^9, 3.680961365000959*^9, 
   3.6810500663630543`*^9, {3.681050196932645*^9, 3.681050201284391*^9}}],

Cell[BoxData["\<\"/home/cz/christoph-zimmer/Projects/mss-pe-epidemics/HSPH-\
Revision\"\>"], "Output",
 CellChangeTimes->{{3.68105019745163*^9, 3.681050201704921*^9}, 
   3.6811255598513203`*^9, 3.68113602100525*^9, 3.681462470409902*^9}]
}, Open  ]],

Cell[BoxData[
 RowBox[{
  RowBox[{"tb1", "=", 
   RowBox[{"Table", "[", "\[IndentingNewLine]", 
    RowBox[{
     RowBox[{"ta1", "=", 
      RowBox[{"Table", "[", "\[IndentingNewLine]", 
       RowBox[{
        RowBox[{
         RowBox[{"zw1", "=", 
          RowBox[{"Import", "[", "   ", 
           RowBox[{
            RowBox[{"StringJoin", "[", 
             RowBox[{"{", 
              RowBox[{
              "FOLDERNAME", ",", "\"\</n10-severe/\>\"", ",", "time", ",", 
               "\"\<_timingtable.txt\>\""}], "}"}], "]"}], ",", 
            "\"\<Table\>\""}], "]"}]}], ";", "\[IndentingNewLine]", 
         RowBox[{"zw2", "=", 
          RowBox[{"ToExpression", "[", 
           RowBox[{"StringReplace", "[", 
            RowBox[{
             RowBox[{"ToString", "[", "zw1", "]"}], ",", 
             RowBox[{"\"\<,,\>\"", "\[Rule]", "\"\<,\>\""}]}], "]"}], "]"}]}],
          ";", "\[IndentingNewLine]", 
         RowBox[{"zw3", "=", 
          RowBox[{"zw2", "[", 
           RowBox[{"[", 
            RowBox[{"All", ",", "1", ",", "1", ",", "1"}], "]"}], "]"}]}]}], 
        ",", "\[IndentingNewLine]", 
        RowBox[{"{", 
         RowBox[{"FOLDERNAME", ",", 
          RowBox[{"{", 
           RowBox[{
           "\"\<HSPH2v11\>\"", ",", "\"\<HSPH2v10SIMUL\>\"", ",", 
            "\"\<PF09\>\"", ",", "\"\<EnKF08\>\""}], "}"}]}], "}"}]}], 
       "\[IndentingNewLine]", "]"}]}], ",", "\[IndentingNewLine]", 
     RowBox[{"{", 
      RowBox[{"time", ",", 
       RowBox[{"{", 
        RowBox[{
        "\"\<-8\>\"", ",", "\"\<-4\>\"", ",", "\"\<0\>\"", ",", "\"\<4\>\"", 
         ",", "\"\<8\>\""}], "}"}]}], "}"}]}], "]"}]}], ";"}]], "Input",
 CellChangeTimes->{{3.681050168395864*^9, 3.681050236044744*^9}, {
   3.681050333821504*^9, 3.681050334861382*^9}, {3.681050372422182*^9, 
   3.681050377109831*^9}, {3.681050432943472*^9, 3.6810504334704733`*^9}, {
   3.6810510975800047`*^9, 3.6810511293797073`*^9}, 3.681051159812611*^9, {
   3.681051368166225*^9, 3.6810514048300343`*^9}, {3.6811257754944363`*^9, 
   3.6811257981987667`*^9}, {3.681125926207518*^9, 3.681125942711122*^9}, {
   3.681463438989156*^9, 3.681463492301722*^9}, 3.681463980521616*^9}],

Cell[BoxData[
 RowBox[{
  RowBox[{"tr1", "=", 
   RowBox[{"Table", "[", "\[IndentingNewLine]", 
    RowBox[{
     RowBox[{"Table", "[", "\[IndentingNewLine]", 
      RowBox[{
       RowBox[{
        RowBox[{"me", "=", 
         RowBox[{"Mean", "[", " ", 
          RowBox[{"tb1", "[", 
           RowBox[{"[", 
            RowBox[{"k", ",", "j"}], "]"}], "]"}], "  ", "]"}]}], ";", 
        "\[IndentingNewLine]", 
        RowBox[{"std", "=", 
         RowBox[{"StandardDeviation", "[", " ", 
          RowBox[{"tb1", "[", 
           RowBox[{"[", 
            RowBox[{"k", ",", "j"}], "]"}], "]"}], "  ", "]"}]}], ";", 
        "\[IndentingNewLine]", 
        RowBox[{"Round", "[", " ", 
         RowBox[{
          RowBox[{"{", 
           RowBox[{"me", ",", "std"}], "}"}], ",", ".1"}], "]"}]}], ",", 
       "\[IndentingNewLine]", 
       RowBox[{"{", 
        RowBox[{"j", ",", "1", ",", "4"}], "}"}]}], "]"}], " ", ",", 
     "\[IndentingNewLine]", 
     RowBox[{"{", 
      RowBox[{"k", ",", "1", ",", "5"}], "}"}]}], "]"}]}], ";"}]], "Input",
 CellChangeTimes->{{3.681126291888872*^9, 3.681126354313382*^9}, {
  3.681463501973687*^9, 3.681463587702388*^9}, {3.681463617758492*^9, 
  3.681463618533998*^9}, {3.681463864864438*^9, 3.681463874487974*^9}, {
  3.6814640158904552`*^9, 3.681464036385632*^9}, {3.681464105410346*^9, 
  3.6814641178978643`*^9}, {3.6814641788508472`*^9, 3.681464187714633*^9}, {
  3.681464485836813*^9, 3.681464490461029*^9}}],

Cell[CellGroupData[{

Cell[BoxData["tr1"], "Input",
 CellChangeTimes->{{3.6814636202088623`*^9, 3.6814636211095552`*^9}}],

Cell[BoxData[
 RowBox[{"{", 
  RowBox[{
   RowBox[{"{", 
    RowBox[{
     RowBox[{"{", 
      RowBox[{"85.2`", ",", "32.800000000000004`"}], "}"}], ",", 
     RowBox[{"{", 
      RowBox[{"0.6000000000000001`", ",", "0.30000000000000004`"}], "}"}], 
     ",", 
     RowBox[{"{", 
      RowBox[{"7.7`", ",", "4.1000000000000005`"}], "}"}], ",", 
     RowBox[{"{", 
      RowBox[{"10.600000000000001`", ",", "5.9`"}], "}"}]}], "}"}], ",", 
   RowBox[{"{", 
    RowBox[{
     RowBox[{"{", 
      RowBox[{"125.2`", ",", "33.2`"}], "}"}], ",", 
     RowBox[{"{", 
      RowBox[{"1.`", ",", "0.30000000000000004`"}], "}"}], ",", 
     RowBox[{"{", 
      RowBox[{"12.5`", ",", "4.1000000000000005`"}], "}"}], ",", 
     RowBox[{"{", 
      RowBox[{"17.8`", ",", "6.`"}], "}"}]}], "}"}], ",", 
   RowBox[{"{", 
    RowBox[{
     RowBox[{"{", 
      RowBox[{"157.60000000000002`", ",", "31.6`"}], "}"}], ",", 
     RowBox[{"{", 
      RowBox[{"1.4000000000000001`", ",", "0.30000000000000004`"}], "}"}], 
     ",", 
     RowBox[{"{", 
      RowBox[{"17.400000000000002`", ",", "4.`"}], "}"}], ",", 
     RowBox[{"{", 
      RowBox[{"26.400000000000002`", ",", "6.300000000000001`"}], "}"}]}], 
    "}"}], ",", 
   RowBox[{"{", 
    RowBox[{
     RowBox[{"{", 
      RowBox[{"196.20000000000002`", ",", "33.800000000000004`"}], "}"}], ",", 
     RowBox[{"{", 
      RowBox[{"1.7000000000000002`", ",", "0.30000000000000004`"}], "}"}], 
     ",", 
     RowBox[{"{", 
      RowBox[{"22.6`", ",", "4.`"}], "}"}], ",", 
     RowBox[{"{", 
      RowBox[{"34.5`", ",", "6.6000000000000005`"}], "}"}]}], "}"}], ",", 
   RowBox[{"{", 
    RowBox[{
     RowBox[{"{", 
      RowBox[{"228.8`", ",", "35.`"}], "}"}], ",", 
     RowBox[{"{", 
      RowBox[{"2.1`", ",", "0.30000000000000004`"}], "}"}], ",", 
     RowBox[{"{", 
      RowBox[{"27.5`", ",", "4.1000000000000005`"}], "}"}], ",", 
     RowBox[{"{", 
      RowBox[{"41.800000000000004`", ",", "6.300000000000001`"}], "}"}]}], 
    "}"}]}], "}"}]], "Output",
 CellChangeTimes->{
  3.6814636213499727`*^9, {3.6814638685005827`*^9, 3.681463875793845*^9}, 
   3.681463985036978*^9, {3.68146402565448*^9, 3.68146403816858*^9}, 
   3.6814641192058697`*^9, {3.681464487612051*^9, 3.681464492722928*^9}}]
}, Open  ]]
},
WindowSize->{830, 771},
WindowMargins->{{237, Automatic}, {114, Automatic}},
FrontEndVersion->"10.3 for Linux x86 (64-bit) (December 10, 2015)",
StyleDefinitions->"Default.nb"
]
(* End of Notebook Content *)

(* Internal cache information *)
(*CellTagsOutline
CellTagsIndex->{}
*)
(*CellTagsIndex
CellTagsIndex->{}
*)
(*NotebookFileOutline
Notebook[{
Cell[CellGroupData[{
Cell[580, 22, 1584, 23, 31, "Input",
 InitializationCell->True],
Cell[2167, 47, 238, 3, 31, "Output"]
}, Open  ]],
Cell[2420, 53, 2180, 49, 192, "Input"],
Cell[4603, 104, 1459, 35, 152, "Input"],
Cell[CellGroupData[{
Cell[6087, 143, 99, 1, 31, "Input"],
Cell[6189, 146, 2236, 61, 112, "Output"]
}, Open  ]]
}
]
*)

(* End of internal cache information *)
