# Supplementary material for: A Likelihood Approach for Real-Time Calibration of Stochastic Compartmental Epidemic Models
Source: PLoS Comput Biol. 2017 Jan 17;13(1):e1005257. doi: 10.1371/journal.pcbi.1005257 (PMC5240920; doi:10.1371/journal.pcbi.1005257)
Supplement: S1 File — (TAR.GZ) [file pcbi.1005257.s014.tar.gz › HSPH_Online-SI-Revision/n10-extreme.txt]

{{2.68692	12.5884}	{{0	9999	1	0	0}	{7	9996	4	0	0}	{14	9991	7	1	1}	{21	9985	6	2	7}	{28	9959	21	9	11}	{35	9915	52	7	26}	{42	9784	138	34	44}	{49	9507	299	73	121}	{56	8887	652	156	305}	{63	7728	1264
{{1.79802	12.5412}	{{0	9999	1	0	0}	{7	9997	3	0	0}	{14	9987	7	4	2}	{21	9979	12	1	8}	{28	9960	22	6	12}	{35	9926	38	13	23}	{42	9883	54	18	45}	{49	9822	75	27	76}	{56	9725	125	28	122}	{63	9546	215
{{2.6174	10.1105}	{{0	9999	1	0	0}	{7	9995	4	1	0}	{14	9986	10	1	3}	{21	9927	51	11	11}	{28	9756	159	40	45}	{35	9222	487	129	162}	{42	8068	1101	323	508}	{49	6128	1980	592	1300}	{56	4009	2513	856	2622}	{63	2532	2244
{{2.27532	14.3149}	{{0	9999	1	0	0}	{7	9996	3	1	0}	{14	9994	4	0	2}	{21	9976	17	2	5}	{28	9942	34	7	17}	{35	9893	63	12	32}	{42	9819	94	20	67}	{49	9680	174	31	115}	{56	9440	307	55	198}	{63	9014	518
{{2.96649	18.0674}	{{0	9999	1	0	0}	{7	9997	3	0	0}	{14	9993	7	0	0}	{21	9982	13	0	5}	{28	9968	21	4	7}	{35	9925	50	8	17}	{42	9845	107	14	34}	{49	9657	231	40	72}	{56	9283	469	83	165}	{63	8651	861
{{2.94778	16.0002}	{{0	9999	1	0	0}	{7	9986	10	4	0}	{14	9959	28	5	8}	{21	9910	56	12	22}	{28	9821	104	17	58}	{35	9658	197	39	106}	{42	9318	409	70	203}	{49	8599	820	173	408}	{56	7340	1590	275	795}	{63	5675	2377
{{2.17562	11.7184}	{{0	9999	1	0	0}	{7	9996	4	0	0}	{14	9986	7	1	6}	{21	9967	23	1	9}	{28	9898	74	11	17}	{35	9767	147	25	61}	{42	9505	278	56	161}	{49	8966	569	146	319}	{56	8149	917	276	658}	{63	6995	1391
{{2.7904	17.8966}	{{0	9999	1	0	0}	{7	9997	3	0	0}	{14	9997	3	0	0}	{21	9992	4	4	0}	{28	9989	6	2	3}	{35	9966	22	7	5}	{42	9921	54	7	18}	{49	9840	98	21	41}	{56	9732	160	23	85}	{63	9473	337
{{2.51574	16.376}	{{0	9999	1	0	0}	{7	9995	5	0	0}	{14	9992	5	3	0}	{21	9986	8	1	5}	{28	9965	26	3	6}	{35	9923	51	11	15}	{42	9825	112	20	43}	{49	9647	235	30	88}	{56	9323	408	83	186}	{63	8822	664
{{2.56405	18.1787}	{{0	9999	1	0	0}	{7	9995	5	0	0}	{14	9990	10	0	0}	{21	9980	13	3	4}	{28	9961	25	3	11}	{35	9937	41	5	17}	{42	9882	78	8	32}	{49	9798	124	20	58}	{56	9634	219	43	104}	{63	9322	405
{{2.475	17.1709}	{{0	9999	1	0	0}	{7	9998	2	0	0}	{14	9995	3	0	2}	{21	9992	2	3	3}	{28	9988	5	1	6}	{35	9980	8	6	6}	{42	9976	10	2	12}	{49	9970	11	2	17}	{56	9945	22	10	23}	{63	9921	37
{{2.14974	11.8619}	{{0	9999	1	0	0}	{7	9996	1	1	2}	{14	9988	7	1	4}	{21	9976	11	2	11}	{28	9957	20	6	17}	{35	9915	45	14	26}	{42	9826	97	20	57}	{49	9672	164	54	110}	{56	9417	272	79	232}	{63	8986	514
{{2.20385	14.4767}	{{0	9999	1	0	0}	{7	9996	3	0	1}	{14	9993	3	2	2}	{21	9990	6	1	3}	{28	9982	11	1	6}	{35	9965	20	3	12}	{42	9943	26	10	21}	{49	9903	47	11	39}	{56	9836	85	16	63}	{63	9696	171
{{2.35671	13.8357}	{{0	9999	1	0	0}	{7	9997	3	0	0}	{14	9993	6	0	1}	{21	9978	16	4	2}	{28	9945	36	10	9}	{35	9871	81	21	27}	{42	9711	188	32	69}	{49	9387	366	70	177}	{56	8841	645	144	370}	{63	8032	1020
{{1.91368	10.1082}	{{0	9999	1	0	0}	{7	9998	2	0	0}	{14	9997	2	1	0}	{21	9988	9	1	2}	{28	9970	15	6	9}	{35	9956	19	4	21}	{42	9943	14	11	32}	{49	9899	45	8	48}	{56	9802	100	16	82}	{63	9616	191
{{2.48727	14.882}	{{0	9999	1	0	0}	{7	9996	3	1	0}	{14	9993	5	0	2}	{21	9977	19	2	2}	{28	9951	30	6	13}	{35	9847	115	10	28}	{42	9633	247	33	87}	{49	9280	460	84	176}	{56	8651	818	152	379}	{63	7591	1361
{{2.46795	13.1915}	{{0	9999	1	0	0}	{7	9986	9	1	4}	{14	9947	43	1	9}	{21	9875	93	14	18}	{28	9731	173	38	58}	{35	9418	369	68	145}	{42	8821	685	146	348}	{49	7797	1210	290	703}	{56	6486	1730	447	1337}	{63	5105	2078
{{2.96603	16.7543}	{{0	9999	1	0	0}	{7	9993	4	2	1}	{14	9977	16	2	5}	{21	9939	43	7	11}	{28	9893	59	12	36}	{35	9780	135	23	62}	{42	9515	295	61	129}	{49	9006	637	97	260}	{56	8092	1177	201	530}	{63	6733	1879
{{2.25216	9.90465}	{{0	9999	1	0	0}	{7	9996	2	2	0}	{14	9988	7	2	3}	{21	9972	18	4	6}	{28	9914	55	12	19}	{35	9753	155	41	51}	{42	9384	358	101	157}	{49	8628	724	225	423}	{56	7392	1266	379	963}	{63	5694	1866
{{2.70837	18.1923}	{{0	9999	1	0	0}	{7	9994	5	1	0}	{14	9984	11	3	2}	{21	9970	18	6	6}	{28	9936	43	9	12}	{35	9877	85	10	28}	{42	9709	208	18	65}	{49	9443	364	72	121}	{56	8977	649	108	266}	{63	8194	1099
{{2.30288	15.5877}	{{0	9999	1	0	0}	{7	9997	3	0	0}	{14	9996	3	0	1}	{21	9995	3	0	2}	{28	9990	5	1	4}	{35	9976	17	2	5}	{42	9957	27	7	9}	{49	9922	49	8	21}	{56	9858	70	24	48}	{63	9743	145
{{2.82208	10.7544}	{{0	9999	1	0	0}	{7	9994	4	1	1}	{14	9978	11	5	6}	{21	9937	38	7	18}	{28	9843	90	19	48}	{35	9510	295	78	117}	{42	8715	751	208	326}	{49	6892	1773	483	852}	{56	4469	2768	807	1956}	{63	2595	2783
{{1.69923	10.1366}	{{0	9999	1	0	0}	{7	9997	3	0	0}	{14	9984	10	3	3}	{21	9962	21	8	9}	{28	9942	22	14	22}	{35	9903	40	14	43}	{42	9848	64	20	68}	{49	9737	114	36	113}	{56	9568	195	48	189}	{63	9239	334
{{2.64944	19.054}	{{0	9999	1	0	0}	{7	9997	3	0	0}	{14	9995	4	0	1}	{21	9992	6	1	1}	{28	9983	10	3	4}	{35	9971	21	0	8}	{42	9926	52	4	18}	{49	9831	119	16	34}	{56	9682	220	27	71}	{63	9446	333
{{2.53191	10.9214}	{{0	9999	1	0	0}	{7	9997	1	2	0}	{14	9997	1	0	2}	{21	9993	2	2	3}	{28	9990	4	1	5}	{35	9985	6	2	7}	{42	9955	27	3	15}	{49	9863	89	24	24}	{56	9668	207	37	88}	{63	9178	473
{{1.89155	6.76944}	{{0	9999	1	0	0}	{7	9990	9	1	0}	{14	9966	21	8	5}	{21	9926	33	15	26}	{28	9827	76	34	63}	{35	9583	190	77	150}	{42	9093	395	161	351}	{49	8187	724	335	754}	{56	6911	1042	571	1476}	{63	5585	1175
{{2.63149	15.6979}	{{0	9999	1	0	0}	{7	9994	5	1	0}	{14	9990	7	2	1}	{21	9969	23	3	5}	{28	9936	43	6	15}	{35	9861	95	13	31}	{42	9688	199	44	69}	{49	9313	441	84	162}	{56	8669	797	167	367}	{63	7551	1433
{{2.85141	12.6992}	{{0	9999	1	0	0}	{7	9994	6	0	0}	{14	9984	11	2	3}	{21	9964	22	6	8}	{28	9890	69	15	26}	{35	9647	243	38	72}	{42	9042	622	130	206}	{49	7863	1271	302	564}	{56	5973	2229	549	1249}	{63	3971	2807
{{2.54244	12.9085}	{{0	9999	1	0	0}	{7	9998	1	1	0}	{14	9996	3	1	0}	{21	9995	3	1	1}	{28	9993	3	1	3}	{35	9985	10	1	4}	{42	9945	35	9	11}	{49	9885	73	12	30}	{56	9714	194	29	63}	{63	9333	419
{{2.10982	11.7636}	{{0	9999	1	0	0}	{7	9998	2	0	0}	{14	9995	4	0	1}	{21	9992	2	3	3}	{28	9985	8	1	6}	{35	9969	17	5	9}	{42	9913	57	12	18}	{49	9835	84	27	54}	{56	9725	129	33	113}	{63	9503	250
{{2.76312	15.5396}	{{0	9999	1	0	0}	{7	9991	8	1	0}	{14	9960	32	4	4}	{21	9896	70	15	19}	{28	9786	134	32	48}	{35	9567	269	41	123}	{42	9096	567	91	246}	{49	8223	1053	227	497}	{56	7014	1655	354	977}	{63	5477	2301
{{2.21727	15.5439}	{{0	9999	1	0	0}	{7	9998	1	1	0}	{14	9995	4	0	1}	{21	9995	3	0	2}	{28	9991	6	0	3}	{35	9985	5	3	7}	{42	9980	8	0	12}	{49	9962	20	5	13}	{56	9933	37	6	24}	{63	9903	55
{{2.72912	10.8159}	{{0	9999	1	0	0}	{7	9996	3	1	0}	{14	9989	4	3	4}	{21	9981	10	0	9}	{28	9942	33	8	17}	{35	9828	105	27	40}	{42	9558	249	67	126}	{49	8788	759	137	316}	{56	7131	1683	428	758}	{63	4875	2554
{{2.20928	10.1308}	{{0	9999	1	0	0}	{7	9996	4	0	0}	{14	9965	22	6	7}	{21	9931	42	4	23}	{28	9811	121	21	47}	{35	9509	288	69	134}	{42	8886	601	169	344}	{49	7772	1147	312	769}	{56	6102	1781	573	1544}	{63	4569	1968
{{2.10103	15.2673}	{{0	9999	1	0	0}	{7	9998	2	0	0}	{14	9996	4	0	0}	{21	9993	4	3	0}	{28	9984	11	3	2}	{35	9954	32	2	12}	{42	9908	59	10	23}	{49	9843	100	12	45}	{56	9700	193	33	74}	{63	9455	325
{{2.74914	19.2775}	{{0	9999	1	0	0}	{7	9999	1	0	0}	{14	9996	2	1	1}	{21	9993	4	1	2}	{28	9988	6	2	4}	{35	9969	20	2	9}	{42	9952	28	5	15}	{49	9922	46	5	27}	{56	9875	68	17	40}	{63	9771	143
{{2.78161	16.0136}	{{0	9999	1	0	0}	{7	9997	1	0	2}	{14	9997	1	0	2}	{21	9991	6	1	2}	{28	9980	16	1	3}	{35	9946	38	6	10}	{42	9840	119	17	24}	{49	9596	287	50	67}	{56	9097	589	107	207}	{63	8214	1098
{{2.4454	8.33501}	{{0	9999	1	0	0}	{7	9995	3	1	1}	{14	9993	3	0	4}	{21	9980	7	6	7}	{28	9951	23	12	14}	{35	9830	104	23	43}	{42	9437	351	79	133}	{49	8360	937	292	411}	{56	6257	1911	657	1175}	{63	4001	2348
{{2.9154	12.3861}	{{0	9999	1	0	0}	{7	9996	3	0	1}	{14	9983	14	1	2}	{21	9947	38	8	7}	{28	9855	99	17	29}	{35	9566	285	49	100}	{42	8836	746	150	268}	{49	7332	1605	377	686}	{56	5125	2615	658	1602}	{63	3325	2866
{{2.40923	15.1963}	{{0	9999	1	0	0}	{7	9991	7	1	1}	{14	9977	16	2	5}	{21	9939	43	5	13}	{28	9880	71	16	33}	{35	9743	149	29	79}	{42	9541	265	47	147}	{49	9212	437	83	268}	{56	8662	711	164	463}	{63	7963	1012
{{2.63137	15.238}	{{0	9999	1	0	0}	{7	9998	2	0	0}	{14	9995	2	1	2}	{21	9990	5	0	5}	{28	9976	12	5	7}	{35	9964	17	6	13}	{42	9938	33	9	20}	{49	9853	88	22	37}	{56	9706	168	38	88}	{63	9410	364
{{2.48769	19.4593}	{{0	9999	1	0	0}	{7	9995	4	1	0}	{14	9993	5	0	2}	{21	9990	6	1	3}	{28	9977	13	3	7}	{35	9968	13	2	17}	{42	9951	25	2	22}	{49	9926	37	7	30}	{56	9878	71	5	46}	{63	9813	111
{{2.61199	10.214}	{{0	9999	1	0	0}	{7	9998	1	1	0}	{14	9989	8	0	3}	{21	9957	31	4	8}	{28	9864	92	20	24}	{35	9594	259	58	89}	{42	8880	658	183	279}	{49	7296	1541	417	746}	{56	5150	2342	744	1764}	{63	3239	2530
{{2.50994	18.3382}	{{0	9999	1	0	0}	{7	9997	1	2	0}	{14	9996	2	0	2}	{21	9990	6	2	2}	{28	9984	9	3	4}	{35	9976	15	1	8}	{42	9966	15	0	19}	{49	9940	33	6	21}	{56	9896	61	10	33}	{63	9818	114
{{2.44283	16.8338}	{{0	9999	1	0	0}	{7	9993	6	0	1}	{14	9985	11	1	3}	{21	9965	19	5	11}	{28	9925	46	10	19}	{35	9843	105	12	40}	{42	9718	169	33	80}	{49	9501	281	68	150}	{56	9108	510	97	285}	{63	8498	827
{{2.51815	18.1462}	{{0	9999	1	0	0}	{7	9999	1	0	0}	{14	9999	1	0	0}	{21	9999	1	0	0}	{28	9998	2	0	0}	{35	9996	4	0	0}	{42	9994	4	1	1}	{49	9988	8	1	3}	{56	9984	9	2	5}	{63	9967	23
{{2.88885	16.8987}	{{0	9999	1	0	0}	{7	9995	4	0	1}	{14	9995	3	1	1}	{21	9988	8	2	2}	{28	9973	17	4	6}	{35	9955	24	5	16}	{42	9916	49	9	26}	{49	9827	108	16	49}	{56	9644	234	32	90}	{63	9228	510
{{2.58709	13.8786}	{{0	9999	1	0	0}	{7	9989	10	1	0}	{14	9971	20	4	5}	{21	9934	46	7	13}	{28	9866	88	15	31}	{35	9728	163	31	78}	{42	9397	379	71	153}	{49	8798	706	154	342}	{56	7762	1259	266	713}	{63	6241	1967
{{2.42959	10.7132}	{{0	9999	1	0	0}	{7	9995	3	1	1}	{14	9978	18	1	3}	{21	9958	25	6	11}	{28	9873	75	21	31}	{35	9692	171	49	88}	{42	9269	413	112	206}	{49	8390	912	224	474}	{56	6941	1517	464	1078}	{63	5151	2105
{{2.60513	13.2796}	{{0	9999	1	0	0}	{7	9993	6	0	1}	{14	9989	5	4	2}	{21	9979	9	4	8}	{28	9959	24	5	12}	{35	9901	53	17	29}	{42	9807	108	22	63}	{49	9598	229	49	124}	{56	9160	466	102	272}	{63	8276	974
[truncated: 1,709 more columns]
