# Supplementary material for: A Likelihood Approach for Real-Time Calibration of Stochastic Compartmental Epidemic Models
Source: PLoS Comput Biol. 2017 Jan 17;13(1):e1005257. doi: 10.1371/journal.pcbi.1005257 (PMC5240920; doi:10.1371/journal.pcbi.1005257)
Supplement: S1 File — (TAR.GZ) [file pcbi.1005257.s014.tar.gz › HSPH_Online-SI-Revision/n10-mild.txt]

{{1.25046	6.80278}	{{0	9999	1	0	0}	{7	9993	6	1	0}	{14	9985	3	9	3}	{21	9984	1	2	13}	{28	9980	5	0	15}	{35	9972	8	1	19}	{42	9962	10	7	21}	{49	9952	7	9	32}	{56	9934	16	6	44}	{63	9899	28
{{1.32013	4.45847}	{{0	9999	1	0	0}	{7	9995	3	1	1}	{14	9992	2	1	5}	{21	9982	7	5	6}	{28	9958	21	8	13}	{35	9919	28	15	38}	{42	9851	43	29	77}	{49	9780	38	46	136}	{56	9657	82	52	209}	{63	9489	117
{{1.31785	5.36796}	{{0	9999	1	0	0}	{7	9993	7	0	0}	{14	9978	13	3	6}	{21	9926	38	12	24}	{28	9861	49	31	59}	{35	9791	53	33	123}	{42	9705	72	37	186}	{49	9555	103	61	281}	{56	9349	142	92	417}	{63	9026	233
{{1.38801	6.16031}	{{0	9999	1	0	0}	{7	9995	2	3	0}	{14	9987	9	0	4}	{21	9977	9	3	11}	{28	9960	11	5	24}	{35	9939	19	9	33}	{42	9906	29	13	52}	{49	9853	40	23	84}	{56	9772	59	38	131}	{63	9668	78
{{1.27955	11.57}	{{0	9999	1	0	0}	{7	9998	2	0	0}	{14	9998	1	0	1}	{21	9997	2	0	1}	{28	9992	5	2	1}	{35	9982	11	3	4}	{42	9976	11	3	10}	{49	9961	14	4	21}	{56	9949	18	4	29}	{63	9941	14
{{1.22184	4.34395}	{{0	9999	1	0	0}	{7	9995	5	0	0}	{14	9989	5	3	3}	{21	9959	20	10	11}	{28	9927	24	14	35}	{35	9862	41	32	65}	{42	9740	74	56	130}	{49	9587	108	58	247}	{56	9321	159	114	406}	{63	9019	189
{{1.23856	4.59068}	{{0	9999	1	0	0}	{7	9993	4	3	0}	{14	9986	4	8	2}	{21	9960	13	14	13}	{28	9928	28	9	35}	{35	9848	52	36	64}	{42	9769	52	38	141}	{49	9679	64	41	216}	{56	9567	79	50	304}	{63	9372	143
{{1.34531	10.6689}	{{0	9999	1	0	0}	{7	9998	2	0	0}	{14	9997	2	0	1}	{21	9987	10	0	3}	{28	9975	19	1	5}	{35	9960	21	5	14}	{42	9927	37	14	22}	{49	9893	41	15	51}	{56	9869	38	10	83}	{63	9812	62
{{1.31775	5.19226}	{{0	9999	1	0	0}	{7	9998	1	0	1}	{14	9993	4	2	1}	{21	9987	5	2	6}	{28	9970	14	6	10}	{35	9946	13	10	31}	{42	9901	37	11	51}	{49	9829	51	32	88}	{56	9739	56	43	162}	{63	9628	69
{{1.25916	6.89207}	{{0	9999	1	0	0}	{7	9993	6	1	0}	{14	9984	9	2	5}	{21	9964	18	6	12}	{28	9932	24	16	28}	{35	9894	35	18	53}	{42	9812	68	28	92}	{49	9703	95	34	168}	{56	9609	93	47	251}	{63	9467	116
{{1.20377	5.46566}	{{0	9999	1	0	0}	{7	9991	5	3	1}	{14	9971	20	7	2}	{21	9901	55	22	22}	{28	9821	57	52	70}	{35	9752	61	43	144}	{42	9697	39	40	224}	{49	9619	70	29	282}	{56	9462	126	63	349}	{63	9269	147
{{1.27878	2.55804}	{{0	9999	1	0	0}	{7	9990	4	2	4}	{14	9979	9	3	9}	{21	9957	6	12	25}	{28	9948	3	9	40}	{35	9932	9	9	50}	{42	9855	37	33	75}	{49	9717	57	53	173}	{56	9373	124	167	336}	{63	8827	209
{{1.41227	5.45696}	{{0	9999	1	0	0}	{7	9997	2	1	0}	{14	9995	1	3	1}	{21	9988	5	3	4}	{28	9976	10	5	9}	{35	9971	4	5	20}	{42	9959	13	0	28}	{49	9945	12	8	35}	{56	9910	23	11	56}	{63	9881	18
{{1.32917	7.27593}	{{0	9999	1	0	0}	{7	9998	2	0	0}	{14	9990	6	2	2}	{21	9986	3	2	9}	{28	9977	7	3	13}	{35	9966	14	2	18}	{42	9951	17	3	29}	{49	9931	19	10	40}	{56	9902	31	11	56}	{63	9857	39
{{1.31629	9.97481}	{{0	9999	1	0	0}	{7	9999	1	0	0}	{14	9999	1	0	0}	{21	9996	3	1	0}	{28	9993	5	1	1}	{35	9977	15	6	2}	{42	9956	24	3	17}	{49	9918	41	12	29}	{56	9882	49	13	56}	{63	9835	63
{{1.36735	5.74166}	{{0	9999	1	0	0}	{7	9993	5	1	1}	{14	9980	12	3	5}	{21	9961	13	7	19}	{28	9943	12	8	37}	{35	9916	23	7	54}	{42	9881	30	23	66}	{49	9826	40	26	108}	{56	9765	36	42	157}	{63	9663	79
{{1.27524	13.2396}	{{0	9999	1	0	0}	{7	9998	1	1	0}	{14	9994	5	0	1}	{21	9991	5	0	4}	{28	9989	5	1	5}	{35	9989	3	1	7}	{42	9985	6	1	8}	{49	9975	14	2	9}	{56	9965	18	2	15}	{63	9948	27
{{1.21884	7.71545}	{{0	9999	1	0	0}	{7	9999	1	0	0}	{14	9996	3	1	0}	{21	9988	10	1	1}	{28	9980	11	3	6}	{35	9966	14	5	15}	{42	9938	25	12	25}	{49	9899	41	15	45}	{56	9843	57	15	85}	{63	9795	51
{{1.34879	6.71464}	{{0	9999	1	0	0}	{7	9988	8	1	3}	{14	9981	6	4	9}	{21	9972	7	5	16}	{28	9927	37	11	25}	{35	9824	75	34	67}	{42	9722	83	57	138}	{49	9607	96	61	236}	{56	9442	150	58	350}	{63	9225	190
{{1.37284	5.75036}	{{0	9999	1	0	0}	{7	9984	12	1	3}	{14	9963	18	9	10}	{21	9930	20	14	36}	{28	9910	16	13	61}	{35	9878	24	11	87}	{42	9816	46	23	115}	{49	9692	87	41	180}	{56	9517	141	70	272}	{63	9282	161
{{1.29938	5.36419}	{{0	9999	1	0	0}	{7	9994	2	1	3}	{14	9990	5	0	5}	{21	9974	16	2	8}	{28	9952	15	9	24}	{35	9914	22	17	47}	{42	9862	36	26	76}	{49	9767	72	29	132}	{56	9628	108	54	210}	{63	9389	176
{{1.31882	7.47626}	{{0	9999	1	0	0}	{7	9997	2	0	1}	{14	9993	2	2	3}	{21	9990	5	0	5}	{28	9980	9	4	7}	{35	9964	16	7	13}	{42	9935	23	17	25}	{49	9898	30	21	51}	{56	9865	43	8	84}	{63	9812	59
{{1.26215	3.46375}	{{0	9999	1	0	0}	{7	9993	3	2	2}	{14	9989	1	2	8}	{21	9979	3	4	14}	{28	9966	5	5	24}	{35	9957	5	6	32}	{42	9913	17	19	51}	{49	9814	50	40	96}	{56	9625	94	81	200}	{63	9374	117
{{1.16712	4.19464}	{{0	9999	1	0	0}	{7	9998	2	0	0}	{14	9995	1	0	4}	{21	9992	3	0	5}	{28	9987	4	3	6}	{35	9978	4	2	16}	{42	9960	4	9	27}	{49	9943	12	7	38}	{56	9917	16	12	55}	{63	9846	40
{{1.22751	3.34517}	{{0	9999	1	0	0}	{7	9994	3	2	1}	{14	9990	2	4	4}	{21	9979	4	6	11}	{28	9974	3	2	21}	{35	9949	20	5	26}	{42	9846	50	38	66}	{49	9713	70	68	149}	{56	9483	116	105	296}	{63	9180	166
{{1.18747	5.88083}	{{0	9999	1	0	0}	{7	9998	2	0	0}	{14	9993	5	1	1}	{21	9990	3	0	7}	{28	9985	6	1	8}	{35	9962	13	8	17}	{42	9940	19	10	31}	{49	9895	36	18	51}	{56	9814	60	31	95}	{63	9738	65
{{1.29023	4.76202}	{{0	9999	1	0	0}	{7	9993	5	2	0}	{14	9980	3	10	7}	{21	9971	5	3	21}	{28	9958	6	9	27}	{35	9937	12	12	39}	{42	9912	17	13	58}	{49	9873	22	20	85}	{56	9839	23	23	115}	{63	9796	32
{{1.2258	12.9056}	{{0	9999	1	0	0}	{7	9999	1	0	0}	{14	9999	1	0	0}	{21	9995	5	0	0}	{28	9990	8	0	2}	{35	9988	8	1	3}	{42	9979	11	5	5}	{49	9971	12	4	13}	{56	9958	20	3	19}	{63	9941	28
{{1.34702	6.29049}	{{0	9999	1	0	0}	{7	9996	3	1	0}	{14	9992	2	3	3}	{21	9984	6	2	8}	{28	9974	8	4	14}	{35	9959	15	2	24}	{42	9926	30	7	37}	{49	9881	36	16	67}	{56	9782	78	25	115}	{63	9623	128
{{1.37931	6.78741}	{{0	9999	1	0	0}	{7	9997	3	0	0}	{14	9982	12	3	3}	{21	9970	14	8	8}	{28	9943	19	13	25}	{35	9908	22	19	51}	{42	9859	28	26	87}	{49	9817	37	17	129}	{56	9764	42	28	166}	{63	9659	90
{{1.16062	4.47529}	{{0	9999	1	0	0}	{7	9991	6	2	1}	{14	9974	8	9	9}	{21	9949	21	7	23}	{28	9921	26	13	40}	{35	9832	57	31	80}	{42	9707	80	55	158}	{49	9508	123	105	264}	{56	9236	169	138	457}	{63	8897	220
{{1.37647	18.7122}	{{0	9999	1	0	0}	{7	9998	2	0	0}	{14	9996	4	0	0}	{21	9994	4	2	0}	{28	9992	6	1	1}	{35	9987	8	3	2}	{42	9979	11	4	6}	{49	9967	19	3	11}	{56	9956	26	3	15}	{63	9942	29
{{1.35084	6.08841}	{{0	9999	1	0	0}	{7	9995	3	0	2}	{14	9992	5	1	2}	{21	9977	12	3	8}	{28	9961	13	7	19}	{35	9943	12	8	37}	{42	9931	14	8	47}	{49	9905	20	11	64}	{56	9865	31	13	91}	{63	9780	72
{{1.36912	6.316}	{{0	9999	1	0	0}	{7	9999	1	0	0}	{14	9994	5	1	0}	{21	9990	3	2	5}	{28	9982	7	4	7}	{35	9965	13	8	14}	{42	9931	18	18	33}	{49	9884	41	16	59}	{56	9821	45	27	107}	{63	9764	47
{{1.35831	7.09038}	{{0	9999	1	0	0}	{7	9996	4	0	0}	{14	9985	5	8	2}	{21	9977	9	2	12}	{28	9972	7	4	17}	{35	9953	11	9	27}	{42	9918	32	13	37}	{49	9869	45	16	70}	{56	9784	84	32	100}	{63	9681	102
{{1.28315	5.89938}	{{0	9999	1	0	0}	{7	9994	2	2	2}	{14	9991	3	2	4}	{21	9979	10	4	7}	{28	9952	22	9	17}	{35	9894	43	19	44}	{42	9794	88	27	91}	{49	9641	102	80	177}	{56	9494	112	75	319}	{63	9291	159
{{1.19303	2.75113}	{{0	9999	1	0	0}	{7	9976	12	7	5}	{14	9958	7	14	21}	{21	9931	7	13	49}	{28	9898	18	12	72}	{35	9835	18	24	123}	{42	9686	67	61	186}	{49	9519	55	81	345}	{56	9295	95	114	496}	{63	9016	109
{{1.36033	7.8088}	{{0	9999	1	0	0}	{7	9996	4	0	0}	{14	9993	3	3	1}	{21	9987	6	4	3}	{28	9975	15	4	6}	{35	9936	27	17	20}	{42	9888	53	11	48}	{49	9829	49	34	88}	{56	9744	85	36	135}	{63	9613	128
{{1.27353	3.70845}	{{0	9999	1	0	0}	{7	9984	12	3	1}	{14	9956	14	16	14}	{21	9932	13	18	37}	{28	9908	7	16	69}	{35	9864	18	14	104}	{42	9808	37	20	135}	{49	9729	47	37	187}	{56	9595	72	63	270}	{63	9478	68
{{1.19983	12.1486}	{{0	9999	1	0	0}	{7	9997	1	0	2}	{14	9995	3	0	2}	{21	9992	5	0	3}	{28	9984	11	0	5}	{35	9976	14	2	8}	{42	9974	8	4	14}	{49	9967	8	4	21}	{56	9964	4	4	28}	{63	9961	5
{{1.20935	2.67169}	{{0	9999	1	0	0}	{7	9987	6	3	4}	{14	9954	13	16	17}	{21	9902	20	25	53}	{28	9833	25	37	105}	{35	9776	22	28	174}	{42	9650	53	53	244}	{49	9451	87	91	371}	{56	9060	172	168	600}	{63	8429	238
{{1.23313	4.74781}	{{0	9999	1	0	0}	{7	9998	2	0	0}	{14	9990	7	1	2}	{21	9976	12	7	5}	{28	9947	13	14	26}	{35	9912	28	14	46}	{42	9866	28	29	77}	{49	9806	34	38	122}	{56	9771	19	26	184}	{63	9714	36
{{1.26105	2.39713}	{{0	9999	1	0	0}	{7	9987	6	2	5}	{14	9958	7	20	15}	{21	9944	3	10	43}	{28	9936	6	5	53}	{35	9896	14	20	70}	{42	9843	19	24	114}	{49	9760	37	31	172}	{56	9580	88	76	256}	{63	9213	134
{{1.36948	8.88006}	{{0	9999	1	0	0}	{7	9994	5	0	1}	{14	9981	9	5	5}	{21	9958	19	8	15}	{28	9945	18	4	33}	{35	9924	23	11	42}	{42	9891	34	11	64}	{49	9846	47	14	93}	{56	9762	75	36	127}	{63	9645	124
{{1.34882	3.3791}	{{0	9999	1	0	0}	{7	9996	2	1	1}	{14	9988	6	2	4}	{21	9958	17	10	15}	{28	9900	27	21	52}	{35	9807	49	34	110}	{42	9611	102	82	205}	{49	9190	206	188	416}	{56	8547	315	302	836}	{63	7758	365
{{1.23774	4.34917}	{{0	9999	1	0	0}	{7	9992	6	2	0}	{14	9977	11	3	9}	{21	9931	31	15	23}	{28	9877	31	23	69}	{35	9822	28	33	117}	{42	9738	48	34	180}	{49	9611	86	48	255}	{56	9415	107	77	401}	{63	9166	157
{{1.34327	4.78811}	{{0	9999	1	0	0}	{7	9993	4	3	0}	{14	9988	3	3	6}	{21	9968	13	8	11}	{28	9949	9	12	30}	{35	9930	15	9	46}	{42	9887	34	18	61}	{49	9791	57	38	114}	{56	9655	102	54	189}	{63	9458	148
{{1.24366	4.25814}	{{0	9999	1	0	0}	{7	9995	2	1	2}	{14	9980	6	11	3}	{21	9960	11	8	21}	{28	9953	6	5	36}	{35	9941	6	2	51}	{42	9921	11	7	61}	{49	9896	15	12	77}	{56	9856	36	14	94}	{63	9740	70
{{1.36017	7.5415}	{{0	9999	1	0	0}	{7	9996	4	0	0}	{14	9991	5	2	2}	{21	9981	8	5	6}	{28	9970	11	4	15}	{35	9955	15	8	22}	{42	9935	22	12	31}	{49	9886	43	20	51}	{56	9801	63	43	93}	{63	9718	87
{{1.25333	6.63578}	{{0	9999	1	0	0}	{7	9998	2	0	0}	{14	9985	9	4	2}	{21	9971	13	8	8}	{28	9951	22	8	19}	{35	9911	32	16	41}	{42	9851	53	23	73}	{49	9787	62	25	126}	{56	9672	106	44	178}	{63	9562	95
[truncated: 1,709 more columns]
