# Supplementary material for: A Likelihood Approach for Real-Time Calibration of Stochastic Compartmental Epidemic Models
Source: PLoS Comput Biol. 2017 Jan 17;13(1):e1005257. doi: 10.1371/journal.pcbi.1005257 (PMC5240920; doi:10.1371/journal.pcbi.1005257)
Supplement: S1 File — (TAR.GZ) [file pcbi.1005257.s014.tar.gz › HSPH_Online-SI-Revision/MSS10/EVAL-all.nb]

(* Content-type: application/vnd.wolfram.mathematica *)

(*** Wolfram Notebook File ***)
(* http://www.wolfram.com/nb *)

(* CreatedBy='Mathematica 9.0' *)

(*CacheID: 234*)
(* Internal cache information:
NotebookFileLineBreakTest
NotebookFileLineBreakTest
NotebookDataPosition[       157,          7]
NotebookDataLength[     18077,        436]
NotebookOptionsPosition[     16046,        354]
NotebookOutlinePosition[     16407,        370]
CellTagsIndexPosition[     16364,        367]
WindowFrame->Normal*)

(* Beginning of Notebook Content *)
Notebook[{

Cell[CellGroupData[{
Cell["All   --  MSS ", "Subsubsection",
 CellChangeTimes->{{3.633249748165937*^9, 3.633249750453474*^9}, {
  3.669636705324877*^9, 3.669636708772787*^9}}],

Cell[CellGroupData[{

Cell[BoxData[
 RowBox[{"evalall", "[", 
  RowBox[{"\"\<n1-mild\>\"", ",", "50"}], "]"}]], "Input",
 InitializationCell->True,
 CellChangeTimes->{{3.632217302584209*^9, 3.632217449388479*^9}, 
   3.6322176337796373`*^9, 3.63221869183663*^9, 3.632218722137786*^9, {
   3.632219004623137*^9, 3.632219005567349*^9}, 3.632219789416445*^9, {
   3.6324812563196363`*^9, 3.632481257023939*^9}, {3.632481399715568*^9, 
   3.632481400513898*^9}, 3.632740440971754*^9, {3.632740497152907*^9, 
   3.632740504280974*^9}, 3.632740824311845*^9, {3.632741182045789*^9, 
   3.632741186805155*^9}, {3.6327413767433043`*^9, 3.632741384824183*^9}, {
   3.632741624483755*^9, 3.63274162764254*^9}, {3.632742106274279*^9, 
   3.632742112073967*^9}, {3.632742418835928*^9, 3.6327424219773617`*^9}, {
   3.632744363623427*^9, 3.632744367187709*^9}, 3.632745213958618*^9, {
   3.632745257221655*^9, 3.632745265572858*^9}, 3.6327453142434177`*^9, {
   3.632745550010931*^9, 3.632745550114531*^9}, {3.633161678545072*^9, 
   3.633161678912689*^9}, {3.6331617462226133`*^9, 3.633161766824012*^9}, {
   3.633161798876976*^9, 3.633161811484723*^9}, {3.633161852357032*^9, 
   3.633161852442596*^9}, {3.633244638207273*^9, 3.633244638253831*^9}, {
   3.633244756571001*^9, 3.6332447996172543`*^9}, {3.6332485667283382`*^9, 
   3.633248567072209*^9}, {3.6616001618489943`*^9, 3.661600164478792*^9}}],

Cell[CellGroupData[{

Cell[BoxData["\<\"End evalfunc\"\>"], "Print",
 CellChangeTimes->{
  3.6587485551137323`*^9, 3.6587489667352123`*^9, {3.661600248216515*^9, 
   3.6616002721952267`*^9}, 3.661602519476242*^9, 3.661602638603444*^9, 
   3.661602852551539*^9, 3.66161190137759*^9, 3.669636739152246*^9}],

Cell[BoxData["\<\"End sumstat\"\>"], "Print",
 CellChangeTimes->{
  3.6587485551137323`*^9, 3.6587489667352123`*^9, {3.661600248216515*^9, 
   3.6616002721952267`*^9}, 3.661602519476242*^9, 3.661602638603444*^9, 
   3.661602852551539*^9, 3.66161190137759*^9, 3.6696367391549797`*^9}]
}, Open  ]]
}, Open  ]],

Cell[CellGroupData[{

Cell[BoxData[
 RowBox[{"evalall", "[", 
  RowBox[{"\"\<n10-mild\>\"", ",", "50"}], "]"}]], "Input",
 CellChangeTimes->{{3.632745552938678*^9, 3.632745552978595*^9}, {
   3.632802295323606*^9, 3.632802295388886*^9}, {3.6332526885543127`*^9, 
   3.633252688737042*^9}, {3.633252897756886*^9, 3.6332528990658617`*^9}, {
   3.633253778745771*^9, 3.633253778936082*^9}, {3.633253939385324*^9, 
   3.633253939713409*^9}, {3.640692245582432*^9, 3.6406922457889233`*^9}, {
   3.640692870755857*^9, 3.640692871099416*^9}, 3.657899250162737*^9, {
   3.657899361551209*^9, 3.657899361637233*^9}, {3.661600168305293*^9, 
   3.661600177614382*^9}}],

Cell[CellGroupData[{

Cell[BoxData["\<\"End evalfunc\"\>"], "Print",
 CellChangeTimes->{3.638012198675692*^9, 3.6380123064523277`*^9, 
  3.6380123614079943`*^9, 3.638012414259413*^9, 3.638012927922752*^9, 
  3.638013351957066*^9, 3.64069226066698*^9, 3.64069288275574*^9, 
  3.643520513010407*^9, 3.6436125393615913`*^9, 3.6436867929128733`*^9, 
  3.656934862700602*^9, 3.6570283450163097`*^9, 3.6573898772168493`*^9, 
  3.657390075738468*^9, 3.657899149497727*^9, 3.65789925604768*^9, 
  3.657899367834379*^9, 3.658514223114265*^9, 3.658571957154357*^9, 
  3.658748596112815*^9, 3.658748986528028*^9, 3.661785981925544*^9, 
  3.669636747671657*^9}],

Cell[BoxData["\<\"End sumstat\"\>"], "Print",
 CellChangeTimes->{3.638012198675692*^9, 3.6380123064523277`*^9, 
  3.6380123614079943`*^9, 3.638012414259413*^9, 3.638012927922752*^9, 
  3.638013351957066*^9, 3.64069226066698*^9, 3.64069288275574*^9, 
  3.643520513010407*^9, 3.6436125393615913`*^9, 3.6436867929128733`*^9, 
  3.656934862700602*^9, 3.6570283450163097`*^9, 3.6573898772168493`*^9, 
  3.657390075738468*^9, 3.657899149497727*^9, 3.65789925604768*^9, 
  3.657899367834379*^9, 3.658514223114265*^9, 3.658571957154357*^9, 
  3.658748596112815*^9, 3.658748986528028*^9, 3.661785981925544*^9, 
  3.669636747691518*^9}]
}, Open  ]]
}, Open  ]],

Cell[CellGroupData[{

Cell[BoxData[
 RowBox[{"evalall", "[", 
  RowBox[{"\"\<n100-mild\>\"", ",", "50"}], "]"}]], "Input",
 CellChangeTimes->{
  3.643613789454561*^9, {3.66160017213549*^9, 3.6616001788234777`*^9}, 
   3.661790013175933*^9}],

Cell[CellGroupData[{

Cell[BoxData["\<\"End evalfunc\"\>"], "Print",
 CellChangeTimes->{3.6436139512412252`*^9, 3.643614427174356*^9, 
  3.643692442596818*^9, 3.657028367578714*^9, 3.657389893111012*^9, 
  3.657390095593943*^9, 3.657899218136467*^9, 3.658514251094152*^9, 
  3.658748617038438*^9, 3.6587490066483307`*^9, 3.659178843594577*^9, 
  3.661790016451297*^9, 3.669636756558393*^9}],

Cell[BoxData["\<\"End sumstat\"\>"], "Print",
 CellChangeTimes->{3.6436139512412252`*^9, 3.643614427174356*^9, 
  3.643692442596818*^9, 3.657028367578714*^9, 3.657389893111012*^9, 
  3.657390095593943*^9, 3.657899218136467*^9, 3.658514251094152*^9, 
  3.658748617038438*^9, 3.6587490066483307`*^9, 3.659178843594577*^9, 
  3.661790016451297*^9, 3.669636756581678*^9}]
}, Open  ]]
}, Open  ]],

Cell[BoxData[
 RowBox[{"\[IndentingNewLine]", "\[IndentingNewLine]"}]], "Input",
 CellChangeTimes->{{3.638012857686307*^9, 3.638012857816052*^9}}],

Cell[CellGroupData[{

Cell[BoxData[
 RowBox[{"evalall", "[", 
  RowBox[{"\"\<n1-severe\>\"", ",", "50"}], "]"}]], "Input",
 CellChangeTimes->{{3.632745319267342*^9, 3.632745325163125*^9}, {
  3.63274555661845*^9, 3.632745556666464*^9}, {3.63316195144842*^9, 
  3.6331619517597847`*^9}, {3.661600173399741*^9, 3.6616002071531754`*^9}}],

Cell[CellGroupData[{

Cell[BoxData["\<\"End evalfunc\"\>"], "Print",
 CellChangeTimes->{
  3.633248650435095*^9, 3.633249533075931*^9, 3.633249833167831*^9, 
   3.633250157447979*^9, 3.633251425788072*^9, 3.633258277546402*^9, 
   3.633258563740143*^9, 3.633258678583229*^9, 3.633258921235394*^9, 
   3.633259171273705*^9, 3.643686834827095*^9, {3.655747825807487*^9, 
   3.655747847859424*^9}, 3.6557561676469183`*^9, 3.655807046699554*^9, 
   3.656694685571178*^9, 3.6567029598438797`*^9, 3.6567046332929497`*^9, 
   3.656760724081008*^9, 3.6568627007757397`*^9, 3.656862903580532*^9, 
   3.656863049046892*^9, 3.657028389167098*^9, 3.65738990897055*^9, 
   3.657390116750429*^9, 3.657899239768873*^9, 3.657899431648754*^9, 
   3.658514285893207*^9, 3.6587486391019697`*^9, 3.65874902615309*^9, 
   3.6696367652636414`*^9}],

Cell[BoxData["\<\"End sumstat\"\>"], "Print",
 CellChangeTimes->{
  3.633248650435095*^9, 3.633249533075931*^9, 3.633249833167831*^9, 
   3.633250157447979*^9, 3.633251425788072*^9, 3.633258277546402*^9, 
   3.633258563740143*^9, 3.633258678583229*^9, 3.633258921235394*^9, 
   3.633259171273705*^9, 3.643686834827095*^9, {3.655747825807487*^9, 
   3.655747847859424*^9}, 3.6557561676469183`*^9, 3.655807046699554*^9, 
   3.656694685571178*^9, 3.6567029598438797`*^9, 3.6567046332929497`*^9, 
   3.656760724081008*^9, 3.6568627007757397`*^9, 3.656862903580532*^9, 
   3.656863049046892*^9, 3.657028389167098*^9, 3.65738990897055*^9, 
   3.657390116750429*^9, 3.657899239768873*^9, 3.657899431648754*^9, 
   3.658514285893207*^9, 3.6587486391019697`*^9, 3.65874902615309*^9, 
   3.669636765265033*^9}]
}, Open  ]]
}, Open  ]],

Cell[CellGroupData[{

Cell[BoxData[
 RowBox[{"evalall", "[", 
  RowBox[{"\"\<n10-severe\>\"", ",", "50"}], "]"}]], "Input",
 CellChangeTimes->{{3.632745334363717*^9, 3.6327453483947477`*^9}, {
   3.6327455582825127`*^9, 3.632745558354315*^9}, {3.633161956702222*^9, 
   3.633161956934333*^9}, {3.661600174312595*^9, 3.661600180680513*^9}, 
   3.661600210767713*^9}],

Cell[CellGroupData[{

Cell[BoxData["\<\"End evalfunc\"\>"], "Print",
 CellChangeTimes->{3.6332486724301367`*^9, 3.6332495502755013`*^9, 
  3.633250174893322*^9, 3.633251445893024*^9, 3.633258295811214*^9, 
  3.633258578544796*^9, 3.6332589352489843`*^9, 3.6332591857078753`*^9, 
  3.643686872824472*^9, 3.657028410692607*^9, 3.657389924583522*^9, 
  3.6573901364355516`*^9, 3.657899477296503*^9, 3.657899583796421*^9, 
  3.658514308907053*^9, 3.6587486593650503`*^9, 3.6587490449926043`*^9, 
  3.659178872288549*^9, 3.669636773794569*^9}],

Cell[BoxData["\<\"End sumstat\"\>"], "Print",
 CellChangeTimes->{3.6332486724301367`*^9, 3.6332495502755013`*^9, 
  3.633250174893322*^9, 3.633251445893024*^9, 3.633258295811214*^9, 
  3.633258578544796*^9, 3.6332589352489843`*^9, 3.6332591857078753`*^9, 
  3.643686872824472*^9, 3.657028410692607*^9, 3.657389924583522*^9, 
  3.6573901364355516`*^9, 3.657899477296503*^9, 3.657899583796421*^9, 
  3.658514308907053*^9, 3.6587486593650503`*^9, 3.6587490449926043`*^9, 
  3.659178872288549*^9, 3.669636773817842*^9}]
}, Open  ]]
}, Open  ]],

Cell[CellGroupData[{

Cell[BoxData[
 RowBox[{"evalall", "[", 
  RowBox[{"\"\<n100-severe\>\"", ",", "50"}], "]"}]], "Input",
 CellChangeTimes->{{3.632745326866885*^9, 3.632745349346127*^9}, {
   3.632745560034424*^9, 3.632745560058456*^9}, {3.63324869385429*^9, 
   3.6332486941503057`*^9}, {3.661600175113987*^9, 3.6616002117727737`*^9}, 
   3.661790011137001*^9}],

Cell[CellGroupData[{

Cell[BoxData["\<\"End evalfunc\"\>"], "Print",
 CellChangeTimes->{3.633248698408214*^9, 3.633249569522682*^9, 
  3.633250198865423*^9, 3.633251468400069*^9, 3.633258317262908*^9, 
  3.6332585957506237`*^9, 3.6332589522123423`*^9, 3.633259202157271*^9, 
  3.643686923921241*^9, 3.657028430734539*^9, 3.657389940904052*^9, 
  3.6573901540086317`*^9, 3.6578995423412247`*^9, 3.658514333221828*^9, 
  3.658748680334*^9, 3.65874906594217*^9, 3.6617859946670218`*^9, 
  3.6617900306060963`*^9, 3.6696367828637238`*^9}],

Cell[BoxData["\<\"End sumstat\"\>"], "Print",
 CellChangeTimes->{3.633248698408214*^9, 3.633249569522682*^9, 
  3.633250198865423*^9, 3.633251468400069*^9, 3.633258317262908*^9, 
  3.6332585957506237`*^9, 3.6332589522123423`*^9, 3.633259202157271*^9, 
  3.643686923921241*^9, 3.657028430734539*^9, 3.657389940904052*^9, 
  3.6573901540086317`*^9, 3.6578995423412247`*^9, 3.658514333221828*^9, 
  3.658748680334*^9, 3.65874906594217*^9, 3.6617859946670218`*^9, 
  3.6617900306060963`*^9, 3.6696367828851223`*^9}]
}, Open  ]]
}, Open  ]],

Cell[BoxData["\[IndentingNewLine]"], "Input",
 CellChangeTimes->{3.667656380397616*^9}],

Cell[CellGroupData[{

Cell[BoxData[
 RowBox[{"evalall", "[", 
  RowBox[{"\"\<n1-extreme\>\"", ",", "50"}], "]"}]], "Input",
 CellChangeTimes->{{3.632745319267342*^9, 3.632745325163125*^9}, {
  3.63274555661845*^9, 3.632745556666464*^9}, {3.63316195144842*^9, 
  3.6331619517597847`*^9}, {3.661600173399741*^9, 3.6616002071531754`*^9}, {
  3.6676563833298903`*^9, 3.6676563856501007`*^9}}],

Cell[CellGroupData[{

Cell[BoxData["\<\"End evalfunc\"\>"], "Print",
 CellChangeTimes->{
  3.633248650435095*^9, 3.633249533075931*^9, 3.633249833167831*^9, 
   3.633250157447979*^9, 3.633251425788072*^9, 3.633258277546402*^9, 
   3.633258563740143*^9, 3.633258678583229*^9, 3.633258921235394*^9, 
   3.633259171273705*^9, 3.643686834827095*^9, {3.655747825807487*^9, 
   3.655747847859424*^9}, 3.6557561676469183`*^9, 3.655807046699554*^9, 
   3.656694685571178*^9, 3.6567029598438797`*^9, 3.6567046332929497`*^9, 
   3.656760724081008*^9, 3.6568627007757397`*^9, 3.656862903580532*^9, 
   3.656863049046892*^9, 3.657028389167098*^9, 3.65738990897055*^9, 
   3.657390116750429*^9, 3.657899239768873*^9, 3.657899431648754*^9, 
   3.658514285893207*^9, 3.6587486391019697`*^9, 3.65874902615309*^9, 
   3.667656397128623*^9, 3.669636791339364*^9}],

Cell[BoxData["\<\"End sumstat\"\>"], "Print",
 CellChangeTimes->{
  3.633248650435095*^9, 3.633249533075931*^9, 3.633249833167831*^9, 
   3.633250157447979*^9, 3.633251425788072*^9, 3.633258277546402*^9, 
   3.633258563740143*^9, 3.633258678583229*^9, 3.633258921235394*^9, 
   3.633259171273705*^9, 3.643686834827095*^9, {3.655747825807487*^9, 
   3.655747847859424*^9}, 3.6557561676469183`*^9, 3.655807046699554*^9, 
   3.656694685571178*^9, 3.6567029598438797`*^9, 3.6567046332929497`*^9, 
   3.656760724081008*^9, 3.6568627007757397`*^9, 3.656862903580532*^9, 
   3.656863049046892*^9, 3.657028389167098*^9, 3.65738990897055*^9, 
   3.657390116750429*^9, 3.657899239768873*^9, 3.657899431648754*^9, 
   3.658514285893207*^9, 3.6587486391019697`*^9, 3.65874902615309*^9, 
   3.667656397128623*^9, 3.669636791346859*^9}]
}, Open  ]]
}, Open  ]],

Cell[CellGroupData[{

Cell[BoxData[
 RowBox[{"evalall", "[", 
  RowBox[{"\"\<n10-extreme\>\"", ",", "50"}], "]"}]], "Input",
 CellChangeTimes->{{3.632745334363717*^9, 3.6327453483947477`*^9}, {
   3.6327455582825127`*^9, 3.632745558354315*^9}, {3.633161956702222*^9, 
   3.633161956934333*^9}, {3.661600174312595*^9, 3.661600180680513*^9}, 
   3.661600210767713*^9, 3.6676563920907707`*^9}],

Cell[CellGroupData[{

Cell[BoxData["\<\"End evalfunc\"\>"], "Print",
 CellChangeTimes->{3.6332486724301367`*^9, 3.6332495502755013`*^9, 
  3.633250174893322*^9, 3.633251445893024*^9, 3.633258295811214*^9, 
  3.633258578544796*^9, 3.6332589352489843`*^9, 3.6332591857078753`*^9, 
  3.643686872824472*^9, 3.657028410692607*^9, 3.657389924583522*^9, 
  3.6573901364355516`*^9, 3.657899477296503*^9, 3.657899583796421*^9, 
  3.658514308907053*^9, 3.6587486593650503`*^9, 3.6587490449926043`*^9, 
  3.659178872288549*^9, 3.667665138109972*^9, 3.667735796662129*^9, 
  3.669636800388001*^9}],

Cell[BoxData["\<\"End sumstat\"\>"], "Print",
 CellChangeTimes->{3.6332486724301367`*^9, 3.6332495502755013`*^9, 
  3.633250174893322*^9, 3.633251445893024*^9, 3.633258295811214*^9, 
  3.633258578544796*^9, 3.6332589352489843`*^9, 3.6332591857078753`*^9, 
  3.643686872824472*^9, 3.657028410692607*^9, 3.657389924583522*^9, 
  3.6573901364355516`*^9, 3.657899477296503*^9, 3.657899583796421*^9, 
  3.658514308907053*^9, 3.6587486593650503`*^9, 3.6587490449926043`*^9, 
  3.659178872288549*^9, 3.667665138109972*^9, 3.667735796662129*^9, 
  3.669636800401722*^9}]
}, Open  ]]
}, Open  ]],

Cell[CellGroupData[{

Cell[BoxData[
 RowBox[{"evalall", "[", 
  RowBox[{"\"\<n100-extreme\>\"", ",", "50"}], "]"}]], "Input",
 CellChangeTimes->{{3.632745326866885*^9, 3.632745349346127*^9}, {
   3.632745560034424*^9, 3.632745560058456*^9}, {3.63324869385429*^9, 
   3.6332486941503057`*^9}, {3.661600175113987*^9, 3.6616002117727737`*^9}, 
   3.661790011137001*^9, 3.667656393562229*^9}],

Cell[CellGroupData[{

Cell[BoxData["\<\"End evalfunc\"\>"], "Print",
 CellChangeTimes->{3.633248698408214*^9, 3.633249569522682*^9, 
  3.633250198865423*^9, 3.633251468400069*^9, 3.633258317262908*^9, 
  3.6332585957506237`*^9, 3.6332589522123423`*^9, 3.633259202157271*^9, 
  3.643686923921241*^9, 3.657028430734539*^9, 3.657389940904052*^9, 
  3.6573901540086317`*^9, 3.6578995423412247`*^9, 3.658514333221828*^9, 
  3.658748680334*^9, 3.65874906594217*^9, 3.6617859946670218`*^9, 
  3.6617900306060963`*^9, 3.6677358059998283`*^9, 3.669636809056381*^9}],

Cell[BoxData["\<\"End sumstat\"\>"], "Print",
 CellChangeTimes->{3.633248698408214*^9, 3.633249569522682*^9, 
  3.633250198865423*^9, 3.633251468400069*^9, 3.633258317262908*^9, 
  3.6332585957506237`*^9, 3.6332589522123423`*^9, 3.633259202157271*^9, 
  3.643686923921241*^9, 3.657028430734539*^9, 3.657389940904052*^9, 
  3.6573901540086317`*^9, 3.6578995423412247`*^9, 3.658514333221828*^9, 
  3.658748680334*^9, 3.65874906594217*^9, 3.6617859946670218`*^9, 
  3.6617900306060963`*^9, 3.6677358059998283`*^9, 3.669636809073085*^9}]
}, Open  ]]
}, Open  ]]
}, Open  ]]
},
WindowSize->{534, 643},
WindowMargins->{{623, Automatic}, {Automatic, 113}},
ShowSelection->True,
FrontEndVersion->"10.3 for Linux x86 (64-bit) (December 10, 2015)",
StyleDefinitions->"Default.nb"
]
(* End of Notebook Content *)

(* Internal cache information *)
(*CellTagsOutline
CellTagsIndex->{}
*)
(*CellTagsIndex
CellTagsIndex->{}
*)
(*NotebookFileOutline
Notebook[{
Cell[CellGroupData[{
Cell[579, 22, 154, 2, 37, "Subsubsection"],
Cell[CellGroupData[{
Cell[758, 28, 1367, 20, 31, "Input",
 InitializationCell->True],
Cell[CellGroupData[{
Cell[2150, 52, 282, 4, 23, "Print"],
Cell[2435, 58, 283, 4, 23, "Print"]
}, Open  ]]
}, Open  ]],
Cell[CellGroupData[{
Cell[2767, 68, 635, 10, 31, "Input"],
Cell[CellGroupData[{
Cell[3427, 82, 627, 9, 23, "Print"],
Cell[4057, 93, 626, 9, 23, "Print"]
}, Open  ]]
}, Open  ]],
Cell[CellGroupData[{
Cell[4732, 108, 218, 5, 31, "Input"],
Cell[CellGroupData[{
Cell[4975, 117, 368, 5, 23, "Print"],
Cell[5346, 124, 367, 5, 23, "Print"]
}, Open  ]]
}, Open  ]],
Cell[5740, 133, 146, 2, 72, "Input"],
Cell[CellGroupData[{
Cell[5911, 139, 312, 5, 31, "Input"],
Cell[CellGroupData[{
Cell[6248, 148, 803, 12, 23, "Print"],
Cell[7054, 162, 800, 12, 23, "Print"]
}, Open  ]]
}, Open  ]],
Cell[CellGroupData[{
Cell[7903, 180, 343, 6, 31, "Input"],
Cell[CellGroupData[{
Cell[8271, 190, 516, 7, 23, "Print"],
Cell[8790, 199, 515, 7, 23, "Print"]
}, Open  ]]
}, Open  ]],
Cell[CellGroupData[{
Cell[9354, 212, 343, 6, 31, "Input"],
Cell[CellGroupData[{
Cell[9722, 222, 512, 7, 23, "Print"],
Cell[10237, 231, 511, 7, 23, "Print"]
}, Open  ]]
}, Open  ]],
Cell[10775, 242, 87, 1, 52, "Input"],
Cell[CellGroupData[{
Cell[10887, 247, 366, 6, 31, "Input"],
Cell[CellGroupData[{
Cell[11278, 257, 823, 12, 23, "Print"],
Cell[12104, 271, 822, 12, 23, "Print"]
}, Open  ]]
}, Open  ]],
Cell[CellGroupData[{
Cell[12975, 289, 368, 6, 31, "Input"],
Cell[CellGroupData[{
Cell[13368, 299, 563, 8, 23, "Print"],
Cell[13934, 309, 562, 8, 23, "Print"]
}, Open  ]]
}, Open  ]],
Cell[CellGroupData[{
Cell[14545, 323, 366, 6, 31, "Input"],
Cell[CellGroupData[{
Cell[14936, 333, 534, 7, 23, "Print"],
Cell[15473, 342, 533, 7, 23, "Print"]
}, Open  ]]
}, Open  ]]
}, Open  ]]
}
]
*)

(* End of internal cache information *)
