# Supplementary material for: A Likelihood Approach for Real-Time Calibration of Stochastic Compartmental Epidemic Models
Source: PLoS Comput Biol. 2017 Jan 17;13(1):e1005257. doi: 10.1371/journal.pcbi.1005257 (PMC5240920; doi:10.1371/journal.pcbi.1005257)
Supplement: S1 File — (TAR.GZ) [file pcbi.1005257.s014.tar.gz › HSPH_Online-SI-Revision/MSS10/EXEC.nb]

(*CacheID: 234*)
(* Internal cache information:
NotebookFileLineBreakTest
NotebookFileLineBreakTest
NotebookDataPosition[         0,          0]
NotebookDataLength[   3436511,      84748]
NotebookOptionsPosition[   3137274,      77621]
NotebookOutlinePosition[   3137612,      77636]
CellTagsIndexPosition[   3137569,      77633]
WindowFrame->Normal*)

(* Beginning of Notebook Content *)
Notebook[{

Cell[CellGroupData[{
Cell["All  -- MSS", "Section",
 InitializationCell->True,
 CellChangeTimes->{{3.632740858664274*^9, 3.632740863715222*^9}, {
  3.6693855479643393`*^9, 3.6693855534106607`*^9}}],

Cell[CellGroupData[{

Cell[BoxData[{
 RowBox[{
  RowBox[{"SetDirectory", "[", 
   RowBox[{"NotebookDirectory", "[", "]"}], "]"}], 
  ";"}], "\[IndentingNewLine]", 
 RowBox[{
  RowBox[{"directory", "=", 
   RowBox[{"Directory", "[", "]"}]}], "\[IndentingNewLine]", 
  RowBox[{"(*", "*)"}]}], "\[IndentingNewLine]", 
 RowBox[{
  RowBox[{"grid", "=", 
   RowBox[{"Import", "[", 
    RowBox[{"\"\<../grid-timelag.txt\>\"", ",", "\"\<Table\>\""}], "]"}]}], 
  ";"}], "\[IndentingNewLine]", 
 RowBox[{
  RowBox[{"MAXKERNELS", "=", "15"}], ";"}]}], "Input",
 InitializationCell->True,
 CellChangeTimes->{{3.632741136869644*^9, 3.63274113871705*^9}, {
   3.6327415767452106`*^9, 3.6327416138173656`*^9}, {3.632741760052484*^9, 
   3.632741781452478*^9}, {3.632741992966765*^9, 3.632742011093814*^9}, {
   3.632742115621666*^9, 3.632742118759781*^9}, {3.632742197088211*^9, 
   3.632742199599762*^9}, {3.633076659343513*^9, 3.633076668240735*^9}, 
   3.633079324306377*^9, 3.633080672527322*^9, {3.6330812955595903`*^9, 
   3.633081298117975*^9}, 3.633081328677074*^9, {3.633081360885133*^9, 
   3.6330813611133747`*^9}, 3.6330819581551323`*^9, 3.633162846745266*^9, 
   3.633165014180643*^9, 3.633165172659622*^9, {3.6375036587469378`*^9, 
   3.637503672458095*^9}, {3.637503779325515*^9, 3.637503780477331*^9}, 
   3.6435279000233507`*^9, 3.643627567647003*^9, {3.6568676388707533`*^9, 
   3.656867647218953*^9}, {3.656874717831015*^9, 3.656874728987987*^9}, 
   3.661537756869459*^9, 3.661691900613277*^9, 3.666974846217525*^9, {
   3.667147984273037*^9, 3.667147984362689*^9}, 3.6673023888069353`*^9, 
   3.6673134358137293`*^9, {3.667647715554305*^9, 3.6676477323861713`*^9}, {
   3.667729948699894*^9, 3.667729948779413*^9}, 3.6678309278889103`*^9, {
   3.669385555785887*^9, 3.669385556601934*^9}, {3.669487293329055*^9, 
   3.669487293417122*^9}}],

Cell[BoxData["\<\"/home/cz/christoph-zimmer/Projects/mss-pe-epidemics/HSPH_\
Online-SI/MSS10\"\>"], "Output",
 CellChangeTimes->{3.669385660918634*^9, 3.66948729521847*^9}]
}, Open  ]],

Cell[CellGroupData[{

Cell["n1 - mild", "Subsubsection",
 CellChangeTimes->{{3.6615341346000423`*^9, 3.661534151697092*^9}}],

Cell[BoxData[{
 RowBox[{
  RowBox[{
   RowBox[{"FOLDERNAME", "=", "\"\<n1-mild\>\""}], ";"}], 
  "\[IndentingNewLine]", 
  RowBox[{"(*", "*)"}]}], "\[IndentingNewLine]", 
 RowBox[{
  RowBox[{"zw1", "=", 
   RowBox[{"Import", "[", "   ", 
    RowBox[{
     RowBox[{"StringJoin", "[", 
      RowBox[{"{", 
       RowBox[{"\"\<../\>\"", ",", "FOLDERNAME", ",", "\"\<.txt\>\""}], "}"}],
       "]"}], ",", "\"\<Table\>\""}], "]"}]}], ";"}], "\[IndentingNewLine]", 
 RowBox[{
  RowBox[{"DATASET", "=", 
   RowBox[{
    RowBox[{"ToExpression", "[", 
     RowBox[{"StringReplace", "[", 
      RowBox[{
       RowBox[{"ToString", "[", " ", "zw1", "]"}], ",", 
       RowBox[{"\"\<,,\>\"", "\[Rule]", "\"\<,\>\""}]}], "]"}], "]"}], "[", 
    RowBox[{"[", 
     RowBox[{"All", ",", "1"}], "]"}], "]"}]}], ";"}]}], "Input",
 InitializationCell->True,
 CellChangeTimes->{{3.632217302584209*^9, 3.632217449388479*^9}, 
   3.6322176337796373`*^9, 3.63221869183663*^9, 3.632218722137786*^9, {
   3.632219004623137*^9, 3.632219005567349*^9}, 3.632219789416445*^9, {
   3.6324812563196363`*^9, 3.632481257023939*^9}, {3.632481399715568*^9, 
   3.632481400513898*^9}, 3.632740440971754*^9, {3.632740497152907*^9, 
   3.632740504280974*^9}, 3.632740824311845*^9, {3.632741182045789*^9, 
   3.632741186805155*^9}, {3.6327413767433043`*^9, 3.632741384824183*^9}, {
   3.632741624483755*^9, 3.63274162764254*^9}, {3.632742106274279*^9, 
   3.632742112073967*^9}, {3.632742418835928*^9, 3.6327424219773617`*^9}, {
   3.633076691005975*^9, 3.633076708397201*^9}, 3.633079318929859*^9, 
   3.6330813440235043`*^9, 3.6330819477477427`*^9, 3.633162857176385*^9, 
   3.63316517785541*^9, {3.6375036979178267`*^9, 3.637503702622541*^9}, 
   3.6375760494957743`*^9, 3.643102353687079*^9, 3.643353862394034*^9, 
   3.643355258312003*^9, 3.643437781616035*^9, 3.643516806853566*^9, {
   3.6435227606514597`*^9, 3.643522771557778*^9}, 3.643525640903923*^9, {
   3.643605441134242*^9, 3.6436054433584642`*^9}, {3.6436068935583763`*^9, 
   3.643606900054263*^9}, {3.643614712922804*^9, 3.6436147185213413`*^9}, {
   3.643614988119598*^9, 3.643614993970533*^9}, {3.6436154899836607`*^9, 
   3.643615503321356*^9}, 3.6568676567836657`*^9, {3.661531802526354*^9, 
   3.661531820334272*^9}}],

Cell[BoxData[{
 RowBox[{
  RowBox[{"TOTALPOP", "=", " ", 
   RowBox[{"Total", "[", " ", 
    RowBox[{"DATASET", "[", 
     RowBox[{"[", 
      RowBox[{"1", ",", 
       RowBox[{"-", "2"}], ",", "1", ",", 
       RowBox[{"2", ";;", "5"}]}], "]"}], "]"}], " ", "]"}]}], 
  ";"}], "\[IndentingNewLine]", 
 RowBox[{
  RowBox[{"howmany", "=", "50"}], ";"}], "\[IndentingNewLine]", 
 RowBox[{
  RowBox[{"NUMBERGRIDPOINTS", "=", 
   RowBox[{"NUMBEROFGRIDPOINTS", "=", "1000"}]}], 
  ";"}], "\[IndentingNewLine]", 
 RowBox[{
  RowBox[{"NPOSTSAMPLES", "=", "100"}], ";"}], "\[IndentingNewLine]", 
 RowBox[{
  RowBox[{"DAYWEEKCHOI", "=", "7"}], ";"}]}], "Input",
 InitializationCell->True,
 CellChangeTimes->{{3.63212615779143*^9, 3.632126186104494*^9}, {
   3.63213216211128*^9, 3.632132166574184*^9}, {3.632132200886396*^9, 
   3.632132206237776*^9}, {3.632140972367404*^9, 3.632140983695064*^9}, {
   3.632218463674027*^9, 3.63221847631884*^9}, 3.632218659273554*^9, {
   3.632219003022683*^9, 3.632219007222967*^9}, {3.6322203893438997`*^9, 
   3.632220391670535*^9}, {3.6327404393787003`*^9, 3.6327404465204077`*^9}, 
   3.632740887909132*^9, 3.632741788468115*^9, 3.632742394874221*^9, {
   3.632746067758263*^9, 3.632746068469892*^9}, 3.63308133557327*^9, {
   3.633082865983683*^9, 3.633082866079064*^9}, {3.6330857623444033`*^9, 
   3.6330857624237556`*^9}, {3.633087928863841*^9, 3.633087928893208*^9}, {
   3.6331628874226427`*^9, 3.633162887766217*^9}, {3.633165035116357*^9, 
   3.633165036435986*^9}, {3.6375037630629787`*^9, 3.637503767844862*^9}, {
   3.6375038294990253`*^9, 3.637503869930769*^9}, {3.63750420550517*^9, 
   3.63750421078374*^9}, 3.6375046901066847`*^9, {3.637504790790896*^9, 
   3.637504791238347*^9}, {3.637504824375106*^9, 3.6375048291111507`*^9}, 
   3.637576065368472*^9, 3.637577614160248*^9, {3.637894761711136*^9, 
   3.637894762093637*^9}, {3.6431017857872963`*^9, 3.643101788744351*^9}, {
   3.643101880610618*^9, 3.6431018830886*^9}, {3.643102179534284*^9, 
   3.643102181866908*^9}, {3.643102356515697*^9, 3.64310235828559*^9}, {
   3.64310370554036*^9, 3.643103711331599*^9}, 3.6433538755277643`*^9, {
   3.643355254593514*^9, 3.643355254689364*^9}, 3.643522775279778*^9, {
   3.643525652998086*^9, 3.643525653093931*^9}, 3.643528066636339*^9, {
   3.6435293606122*^9, 3.643529360782385*^9}, {3.666975100233994*^9, 
   3.666975108657878*^9}}],

Cell[BoxData[
 RowBox[{
  RowBox[{"CloseKernels", "[", "]"}], ";", 
  RowBox[{"LaunchKernels", "[", "MAXKERNELS", "]"}], ";"}]], "Input"],

Cell[CellGroupData[{

Cell[BoxData[
 RowBox[{
  RowBox[{"tablefunc", "[", 
   RowBox[{"-", "8"}], "]"}], ";"}]], "Input",
 InitializationCell->True,
 CellChangeTimes->{{3.632739952756742*^9, 3.6327399605501337`*^9}, 
   3.633079297593699*^9, 3.633081308178657*^9, 3.643102201512035*^9, 
   3.643353181764124*^9, 3.669385567985956*^9}],

Cell[CellGroupData[{

Cell[BoxData[
 InterpretationBox[
  RowBox[{
  "1", "\[InvisibleSpace]", "\<\"  a   \"\>", 
   "\[InvisibleSpace]", "\<\"Mon 11 Apr 2016 13:47:44\"\>"}],
  SequenceForm[1, "  a   ", "Mon 11 Apr 2016 13:47:44"],
  Editable->False]], "Print",
 CellChangeTimes->{
  3.643628025726145*^9, {3.643629214458552*^9, 3.6436292347016783`*^9}, 
   3.656892881381371*^9, 3.65733624411819*^9, 3.657400898498517*^9, 
   3.65857955213404*^9, 3.6586034180416822`*^9, 3.6615320211716223`*^9, 
   3.661606237008828*^9, 3.667830993045187*^9, 3.667831048365406*^9, 
   3.669385664809664*^9}],

Cell[BoxData[
 InterpretationBox[
  RowBox[{"1", "\[InvisibleSpace]", "\<\"  b\"\>"}],
  SequenceForm[1, "  b"],
  Editable->False]], "Print",
 CellChangeTimes->{
  3.643628025726145*^9, {3.643629214458552*^9, 3.6436292347016783`*^9}, 
   3.656892881381371*^9, 3.65733624411819*^9, 3.657400898498517*^9, 
   3.65857955213404*^9, 3.6586034180416822`*^9, 3.6615320211716223`*^9, 
   3.661606237008828*^9, 3.667830993045187*^9, 3.667831048365406*^9, 
   3.669385719382155*^9}],

Cell[BoxData[
 InterpretationBox[
  RowBox[{
  "1", "\[InvisibleSpace]", "\<\"  c  \"\>", "\[InvisibleSpace]", "100"}],
  SequenceForm[1, "  c  ", 100],
  Editable->False]], "Print",
 CellChangeTimes->{
  3.643628025726145*^9, {3.643629214458552*^9, 3.6436292347016783`*^9}, 
   3.656892881381371*^9, 3.65733624411819*^9, 3.657400898498517*^9, 
   3.65857955213404*^9, 3.6586034180416822`*^9, 3.6615320211716223`*^9, 
   3.661606237008828*^9, 3.667830993045187*^9, 3.667831048365406*^9, 
   3.669385719477322*^9}],

Cell[BoxData[
 InterpretationBox[
  RowBox[{
  "2", "\[InvisibleSpace]", "\<\"  a   \"\>", 
   "\[InvisibleSpace]", "\<\"Mon 11 Apr 2016 13:48:43\"\>"}],
  SequenceForm[2, "  a   ", "Mon 11 Apr 2016 13:48:43"],
  Editable->False]], "Print",
 CellChangeTimes->{
  3.643628025726145*^9, {3.643629214458552*^9, 3.6436292347016783`*^9}, 
   3.656892881381371*^9, 3.65733624411819*^9, 3.657400898498517*^9, 
   3.65857955213404*^9, 3.6586034180416822`*^9, 3.6615320211716223`*^9, 
   3.661606237008828*^9, 3.667830993045187*^9, 3.667831048365406*^9, 
   3.6693857237255993`*^9}],

Cell[BoxData[
 InterpretationBox[
  RowBox[{"2", "\[InvisibleSpace]", "\<\"  b\"\>"}],
  SequenceForm[2, "  b"],
  Editable->False]], "Print",
 CellChangeTimes->{
  3.643628025726145*^9, {3.643629214458552*^9, 3.6436292347016783`*^9}, 
   3.656892881381371*^9, 3.65733624411819*^9, 3.657400898498517*^9, 
   3.65857955213404*^9, 3.6586034180416822`*^9, 3.6615320211716223`*^9, 
   3.661606237008828*^9, 3.667830993045187*^9, 3.667831048365406*^9, 
   3.6693857913374023`*^9}],

Cell[BoxData[
 InterpretationBox[
  RowBox[{
  "2", "\[InvisibleSpace]", "\<\"  c  \"\>", "\[InvisibleSpace]", "100"}],
  SequenceForm[2, "  c  ", 100],
  Editable->False]], "Print",
 CellChangeTimes->{
  3.643628025726145*^9, {3.643629214458552*^9, 3.6436292347016783`*^9}, 
   3.656892881381371*^9, 3.65733624411819*^9, 3.657400898498517*^9, 
   3.65857955213404*^9, 3.6586034180416822`*^9, 3.6615320211716223`*^9, 
   3.661606237008828*^9, 3.667830993045187*^9, 3.667831048365406*^9, 
   3.6693857913646193`*^9}],

Cell[BoxData[
 InterpretationBox[
  RowBox[{
  "3", "\[InvisibleSpace]", "\<\"  a   \"\>", 
   "\[InvisibleSpace]", "\<\"Mon 11 Apr 2016 13:49:55\"\>"}],
  SequenceForm[3, "  a   ", "Mon 11 Apr 2016 13:49:55"],
  Editable->False]], "Print",
 CellChangeTimes->{
  3.643628025726145*^9, {3.643629214458552*^9, 3.6436292347016783`*^9}, 
   3.656892881381371*^9, 3.65733624411819*^9, 3.657400898498517*^9, 
   3.65857955213404*^9, 3.6586034180416822`*^9, 3.6615320211716223`*^9, 
   3.661606237008828*^9, 3.667830993045187*^9, 3.667831048365406*^9, 
   3.6693857957120037`*^9}],

Cell[BoxData[
 InterpretationBox[
  RowBox[{"3", "\[InvisibleSpace]", "\<\"  b\"\>"}],
  SequenceForm[3, "  b"],
  Editable->False]], "Print",
 CellChangeTimes->{
  3.643628025726145*^9, {3.643629214458552*^9, 3.6436292347016783`*^9}, 
   3.656892881381371*^9, 3.65733624411819*^9, 3.657400898498517*^9, 
   3.65857955213404*^9, 3.6586034180416822`*^9, 3.6615320211716223`*^9, 
   3.661606237008828*^9, 3.667830993045187*^9, 3.667831048365406*^9, 
   3.669385815638671*^9}],

Cell[BoxData[
 InterpretationBox[
  RowBox[{
  "3", "\[InvisibleSpace]", "\<\"  c  \"\>", "\[InvisibleSpace]", "100"}],
  SequenceForm[3, "  c  ", 100],
  Editable->False]], "Print",
 CellChangeTimes->{
  3.643628025726145*^9, {3.643629214458552*^9, 3.6436292347016783`*^9}, 
   3.656892881381371*^9, 3.65733624411819*^9, 3.657400898498517*^9, 
   3.65857955213404*^9, 3.6586034180416822`*^9, 3.6615320211716223`*^9, 
   3.661606237008828*^9, 3.667830993045187*^9, 3.667831048365406*^9, 
   3.6693858156937943`*^9}],

Cell[BoxData[
 InterpretationBox[
  RowBox[{
  "4", "\[InvisibleSpace]", "\<\"  a   \"\>", 
   "\[InvisibleSpace]", "\<\"Mon 11 Apr 2016 13:50:20\"\>"}],
  SequenceForm[4, "  a   ", "Mon 11 Apr 2016 13:50:20"],
  Editable->False]], "Print",
 CellChangeTimes->{
  3.643628025726145*^9, {3.643629214458552*^9, 3.6436292347016783`*^9}, 
   3.656892881381371*^9, 3.65733624411819*^9, 3.657400898498517*^9, 
   3.65857955213404*^9, 3.6586034180416822`*^9, 3.6615320211716223`*^9, 
   3.661606237008828*^9, 3.667830993045187*^9, 3.667831048365406*^9, 
   3.669385820022052*^9}],

Cell[BoxData[
 InterpretationBox[
  RowBox[{"4", "\[InvisibleSpace]", "\<\"  b\"\>"}],
  SequenceForm[4, "  b"],
  Editable->False]], "Print",
 CellChangeTimes->{
  3.643628025726145*^9, {3.643629214458552*^9, 3.6436292347016783`*^9}, 
   3.656892881381371*^9, 3.65733624411819*^9, 3.657400898498517*^9, 
   3.65857955213404*^9, 3.6586034180416822`*^9, 3.6615320211716223`*^9, 
   3.661606237008828*^9, 3.667830993045187*^9, 3.667831048365406*^9, 
   3.6693858764141903`*^9}],

Cell[BoxData[
 InterpretationBox[
  RowBox[{
  "4", "\[InvisibleSpace]", "\<\"  c  \"\>", "\[InvisibleSpace]", "100"}],
  SequenceForm[4, "  c  ", 100],
  Editable->False]], "Print",
 CellChangeTimes->{
  3.643628025726145*^9, {3.643629214458552*^9, 3.6436292347016783`*^9}, 
   3.656892881381371*^9, 3.65733624411819*^9, 3.657400898498517*^9, 
   3.65857955213404*^9, 3.6586034180416822`*^9, 3.6615320211716223`*^9, 
   3.661606237008828*^9, 3.667830993045187*^9, 3.667831048365406*^9, 
   3.6693858764933577`*^9}],

Cell[BoxData[
 InterpretationBox[
  RowBox[{
  "5", "\[InvisibleSpace]", "\<\"  a   \"\>", 
   "\[InvisibleSpace]", "\<\"Mon 11 Apr 2016 13:51:22\"\>"}],
  SequenceForm[5, "  a   ", "Mon 11 Apr 2016 13:51:22"],
  Editable->False]], "Print",
 CellChangeTimes->{
  3.643628025726145*^9, {3.643629214458552*^9, 3.6436292347016783`*^9}, 
   3.656892881381371*^9, 3.65733624411819*^9, 3.657400898498517*^9, 
   3.65857955213404*^9, 3.6586034180416822`*^9, 3.6615320211716223`*^9, 
   3.661606237008828*^9, 3.667830993045187*^9, 3.667831048365406*^9, 
   3.669385882123221*^9}],

Cell[BoxData[
 InterpretationBox[
  RowBox[{"5", "\[InvisibleSpace]", "\<\"  b\"\>"}],
  SequenceForm[5, "  b"],
  Editable->False]], "Print",
 CellChangeTimes->{
  3.643628025726145*^9, {3.643629214458552*^9, 3.6436292347016783`*^9}, 
   3.656892881381371*^9, 3.65733624411819*^9, 3.657400898498517*^9, 
   3.65857955213404*^9, 3.6586034180416822`*^9, 3.6615320211716223`*^9, 
   3.661606237008828*^9, 3.667830993045187*^9, 3.667831048365406*^9, 
   3.669385925857213*^9}],

Cell[BoxData[
 InterpretationBox[
  RowBox[{
  "5", "\[InvisibleSpace]", "\<\"  c  \"\>", "\[InvisibleSpace]", "100"}],
  SequenceForm[5, "  c  ", 100],
  Editable->False]], "Print",
 CellChangeTimes->{
  3.643628025726145*^9, {3.643629214458552*^9, 3.6436292347016783`*^9}, 
   3.656892881381371*^9, 3.65733624411819*^9, 3.657400898498517*^9, 
   3.65857955213404*^9, 3.6586034180416822`*^9, 3.6615320211716223`*^9, 
   3.661606237008828*^9, 3.667830993045187*^9, 3.667831048365406*^9, 
   3.669385925923539*^9}],

Cell[BoxData[
 InterpretationBox[
  RowBox[{
  "6", "\[InvisibleSpace]", "\<\"  a   \"\>", 
   "\[InvisibleSpace]", "\<\"Mon 11 Apr 2016 13:52:11\"\>"}],
  SequenceForm[6, "  a   ", "Mon 11 Apr 2016 13:52:11"],
  Editable->False]], "Print",
 CellChangeTimes->{
  3.643628025726145*^9, {3.643629214458552*^9, 3.6436292347016783`*^9}, 
   3.656892881381371*^9, 3.65733624411819*^9, 3.657400898498517*^9, 
   3.65857955213404*^9, 3.6586034180416822`*^9, 3.6615320211716223`*^9, 
   3.661606237008828*^9, 3.667830993045187*^9, 3.667831048365406*^9, 
   3.6693859312549763`*^9}],

Cell[BoxData[
 InterpretationBox[
  RowBox[{"6", "\[InvisibleSpace]", "\<\"  b\"\>"}],
  SequenceForm[6, "  b"],
  Editable->False]], "Print",
 CellChangeTimes->{
  3.643628025726145*^9, {3.643629214458552*^9, 3.6436292347016783`*^9}, 
   3.656892881381371*^9, 3.65733624411819*^9, 3.657400898498517*^9, 
   3.65857955213404*^9, 3.6586034180416822`*^9, 3.6615320211716223`*^9, 
   3.661606237008828*^9, 3.667830993045187*^9, 3.667831048365406*^9, 
   3.669385955382012*^9}],

Cell[BoxData[
 InterpretationBox[
  RowBox[{
  "6", "\[InvisibleSpace]", "\<\"  c  \"\>", "\[InvisibleSpace]", "100"}],
  SequenceForm[6, "  c  ", 100],
  Editable->False]], "Print",
 CellChangeTimes->{
  3.643628025726145*^9, {3.643629214458552*^9, 3.6436292347016783`*^9}, 
   3.656892881381371*^9, 3.65733624411819*^9, 3.657400898498517*^9, 
   3.65857955213404*^9, 3.6586034180416822`*^9, 3.6615320211716223`*^9, 
   3.661606237008828*^9, 3.667830993045187*^9, 3.667831048365406*^9, 
   3.669385955540028*^9}],

Cell[BoxData[
 InterpretationBox[
  RowBox[{
  "7", "\[InvisibleSpace]", "\<\"  a   \"\>", 
   "\[InvisibleSpace]", "\<\"Mon 11 Apr 2016 13:52:43\"\>"}],
  SequenceForm[7, "  a   ", "Mon 11 Apr 2016 13:52:43"],
  Editable->False]], "Print",
 CellChangeTimes->{
  3.643628025726145*^9, {3.643629214458552*^9, 3.6436292347016783`*^9}, 
   3.656892881381371*^9, 3.65733624411819*^9, 3.657400898498517*^9, 
   3.65857955213404*^9, 3.6586034180416822`*^9, 3.6615320211716223`*^9, 
   3.661606237008828*^9, 3.667830993045187*^9, 3.667831048365406*^9, 
   3.669385963361868*^9}],

Cell[BoxData[
 InterpretationBox[
  RowBox[{"7", "\[InvisibleSpace]", "\<\"  b\"\>"}],
  SequenceForm[7, "  b"],
  Editable->False]], "Print",
 CellChangeTimes->{
  3.643628025726145*^9, {3.643629214458552*^9, 3.6436292347016783`*^9}, 
   3.656892881381371*^9, 3.65733624411819*^9, 3.657400898498517*^9, 
   3.65857955213404*^9, 3.6586034180416822`*^9, 3.6615320211716223`*^9, 
   3.661606237008828*^9, 3.667830993045187*^9, 3.667831048365406*^9, 
   3.669385993845778*^9}],

Cell[BoxData[
 InterpretationBox[
  RowBox[{
  "7", "\[InvisibleSpace]", "\<\"  c  \"\>", "\[InvisibleSpace]", "100"}],
  SequenceForm[7, "  c  ", 100],
  Editable->False]], "Print",
 CellChangeTimes->{
  3.643628025726145*^9, {3.643629214458552*^9, 3.6436292347016783`*^9}, 
   3.656892881381371*^9, 3.65733624411819*^9, 3.657400898498517*^9, 
   3.65857955213404*^9, 3.6586034180416822`*^9, 3.6615320211716223`*^9, 
   3.661606237008828*^9, 3.667830993045187*^9, 3.667831048365406*^9, 
   3.669385993955497*^9}],

Cell[BoxData[
 InterpretationBox[
  RowBox[{
  "8", "\[InvisibleSpace]", "\<\"  a   \"\>", 
   "\[InvisibleSpace]", "\<\"Mon 11 Apr 2016 13:53:21\"\>"}],
  SequenceForm[8, "  a   ", "Mon 11 Apr 2016 13:53:21"],
  Editable->False]], "Print",
 CellChangeTimes->{
  3.643628025726145*^9, {3.643629214458552*^9, 3.6436292347016783`*^9}, 
   3.656892881381371*^9, 3.65733624411819*^9, 3.657400898498517*^9, 
   3.65857955213404*^9, 3.6586034180416822`*^9, 3.6615320211716223`*^9, 
   3.661606237008828*^9, 3.667830993045187*^9, 3.667831048365406*^9, 
   3.669386001175864*^9}],

Cell[BoxData[
 InterpretationBox[
  RowBox[{"8", "\[InvisibleSpace]", "\<\"  b\"\>"}],
  SequenceForm[8, "  b"],
  Editable->False]], "Print",
 CellChangeTimes->{
  3.643628025726145*^9, {3.643629214458552*^9, 3.6436292347016783`*^9}, 
   3.656892881381371*^9, 3.65733624411819*^9, 3.657400898498517*^9, 
   3.65857955213404*^9, 3.6586034180416822`*^9, 3.6615320211716223`*^9, 
   3.661606237008828*^9, 3.667830993045187*^9, 3.667831048365406*^9, 
   3.669386081438992*^9}],

Cell[BoxData[
 InterpretationBox[
  RowBox[{
  "8", "\[InvisibleSpace]", "\<\"  c  \"\>", "\[InvisibleSpace]", "100"}],
  SequenceForm[8, "  c  ", 100],
  Editable->False]], "Print",
 CellChangeTimes->{
  3.643628025726145*^9, {3.643629214458552*^9, 3.6436292347016783`*^9}, 
   3.656892881381371*^9, 3.65733624411819*^9, 3.657400898498517*^9, 
   3.65857955213404*^9, 3.6586034180416822`*^9, 3.6615320211716223`*^9, 
   3.661606237008828*^9, 3.667830993045187*^9, 3.667831048365406*^9, 
   3.669386081518651*^9}],

Cell[BoxData[
 InterpretationBox[
  RowBox[{
  "9", "\[InvisibleSpace]", "\<\"  a   \"\>", 
   "\[InvisibleSpace]", "\<\"Mon 11 Apr 2016 13:54:47\"\>"}],
  SequenceForm[9, "  a   ", "Mon 11 Apr 2016 13:54:47"],
  Editable->False]], "Print",
 CellChangeTimes->{
  3.643628025726145*^9, {3.643629214458552*^9, 3.6436292347016783`*^9}, 
   3.656892881381371*^9, 3.65733624411819*^9, 3.657400898498517*^9, 
   3.65857955213404*^9, 3.6586034180416822`*^9, 3.6615320211716223`*^9, 
   3.661606237008828*^9, 3.667830993045187*^9, 3.667831048365406*^9, 
   3.669386087433572*^9}],

Cell[BoxData[
 InterpretationBox[
  RowBox[{"9", "\[InvisibleSpace]", "\<\"  b\"\>"}],
  SequenceForm[9, "  b"],
  Editable->False]], "Print",
 CellChangeTimes->{
  3.643628025726145*^9, {3.643629214458552*^9, 3.6436292347016783`*^9}, 
   3.656892881381371*^9, 3.65733624411819*^9, 3.657400898498517*^9, 
   3.65857955213404*^9, 3.6586034180416822`*^9, 3.6615320211716223`*^9, 
   3.661606237008828*^9, 3.667830993045187*^9, 3.667831048365406*^9, 
   3.6693861517273006`*^9}],

Cell[BoxData[
 InterpretationBox[
  RowBox[{
  "9", "\[InvisibleSpace]", "\<\"  c  \"\>", "\[InvisibleSpace]", "100"}],
  SequenceForm[9, "  c  ", 100],
  Editable->False]], "Print",
 CellChangeTimes->{
  3.643628025726145*^9, {3.643629214458552*^9, 3.6436292347016783`*^9}, 
   3.656892881381371*^9, 3.65733624411819*^9, 3.657400898498517*^9, 
   3.65857955213404*^9, 3.6586034180416822`*^9, 3.6615320211716223`*^9, 
   3.661606237008828*^9, 3.667830993045187*^9, 3.667831048365406*^9, 
   3.669386151807736*^9}],

Cell[BoxData[
 InterpretationBox[
  RowBox[{
  "10", "\[InvisibleSpace]", "\<\"  a   \"\>", 
   "\[InvisibleSpace]", "\<\"Mon 11 Apr 2016 13:55:57\"\>"}],
  SequenceForm[10, "  a   ", "Mon 11 Apr 2016 13:55:57"],
  Editable->False]], "Print",
 CellChangeTimes->{
  3.643628025726145*^9, {3.643629214458552*^9, 3.6436292347016783`*^9}, 
   3.656892881381371*^9, 3.65733624411819*^9, 3.657400898498517*^9, 
   3.65857955213404*^9, 3.6586034180416822`*^9, 3.6615320211716223`*^9, 
   3.661606237008828*^9, 3.667830993045187*^9, 3.667831048365406*^9, 
   3.6693861579296417`*^9}],

Cell[BoxData[
 InterpretationBox[
  RowBox[{"10", "\[InvisibleSpace]", "\<\"  b\"\>"}],
  SequenceForm[10, "  b"],
  Editable->False]], "Print",
 CellChangeTimes->{
  3.643628025726145*^9, {3.643629214458552*^9, 3.6436292347016783`*^9}, 
   3.656892881381371*^9, 3.65733624411819*^9, 3.657400898498517*^9, 
   3.65857955213404*^9, 3.6586034180416822`*^9, 3.6615320211716223`*^9, 
   3.661606237008828*^9, 3.667830993045187*^9, 3.667831048365406*^9, 
   3.6693862318526087`*^9}],

Cell[BoxData[
 InterpretationBox[
  RowBox[{
  "10", "\[InvisibleSpace]", "\<\"  c  \"\>", "\[InvisibleSpace]", "100"}],
  SequenceForm[10, "  c  ", 100],
  Editable->False]], "Print",
 CellChangeTimes->{
  3.643628025726145*^9, {3.643629214458552*^9, 3.6436292347016783`*^9}, 
   3.656892881381371*^9, 3.65733624411819*^9, 3.657400898498517*^9, 
   3.65857955213404*^9, 3.6586034180416822`*^9, 3.6615320211716223`*^9, 
   3.661606237008828*^9, 3.667830993045187*^9, 3.667831048365406*^9, 
   3.669386231945928*^9}],

Cell[BoxData[
 InterpretationBox[
  RowBox[{
  "11", "\[InvisibleSpace]", "\<\"  a   \"\>", 
   "\[InvisibleSpace]", "\<\"Mon 11 Apr 2016 13:57:19\"\>"}],
  SequenceForm[11, "  a   ", "Mon 11 Apr 2016 13:57:19"],
  Editable->False]], "Print",
 CellChangeTimes->{
  3.643628025726145*^9, {3.643629214458552*^9, 3.6436292347016783`*^9}, 
   3.656892881381371*^9, 3.65733624411819*^9, 3.657400898498517*^9, 
   3.65857955213404*^9, 3.6586034180416822`*^9, 3.6615320211716223`*^9, 
   3.661606237008828*^9, 3.667830993045187*^9, 3.667831048365406*^9, 
   3.6693862399139357`*^9}],

Cell[BoxData[
 InterpretationBox[
  RowBox[{"11", "\[InvisibleSpace]", "\<\"  b\"\>"}],
  SequenceForm[11, "  b"],
  Editable->False]], "Print",
 CellChangeTimes->{
  3.643628025726145*^9, {3.643629214458552*^9, 3.6436292347016783`*^9}, 
   3.656892881381371*^9, 3.65733624411819*^9, 3.657400898498517*^9, 
   3.65857955213404*^9, 3.6586034180416822`*^9, 3.6615320211716223`*^9, 
   3.661606237008828*^9, 3.667830993045187*^9, 3.667831048365406*^9, 
   3.669386328833377*^9}],

Cell[BoxData[
 InterpretationBox[
  RowBox[{
  "11", "\[InvisibleSpace]", "\<\"  c  \"\>", "\[InvisibleSpace]", "100"}],
  SequenceForm[11, "  c  ", 100],
  Editable->False]], "Print",
 CellChangeTimes->{
  3.643628025726145*^9, {3.643629214458552*^9, 3.6436292347016783`*^9}, 
   3.656892881381371*^9, 3.65733624411819*^9, 3.657400898498517*^9, 
   3.65857955213404*^9, 3.6586034180416822`*^9, 3.6615320211716223`*^9, 
   3.661606237008828*^9, 3.667830993045187*^9, 3.667831048365406*^9, 
   3.6693863288616734`*^9}],

Cell[BoxData[
 InterpretationBox[
  RowBox[{
  "12", "\[InvisibleSpace]", "\<\"  a   \"\>", 
   "\[InvisibleSpace]", "\<\"Mon 11 Apr 2016 13:58:59\"\>"}],
  SequenceForm[12, "  a   ", "Mon 11 Apr 2016 13:58:59"],
  Editable->False]], "Print",
 CellChangeTimes->{
  3.643628025726145*^9, {3.643629214458552*^9, 3.6436292347016783`*^9}, 
   3.656892881381371*^9, 3.65733624411819*^9, 3.657400898498517*^9, 
   3.65857955213404*^9, 3.6586034180416822`*^9, 3.6615320211716223`*^9, 
   3.661606237008828*^9, 3.667830993045187*^9, 3.667831048365406*^9, 
   3.6693863394820538`*^9}],

Cell[BoxData[
 InterpretationBox[
  RowBox[{"12", "\[InvisibleSpace]", "\<\"  b\"\>"}],
  SequenceForm[12, "  b"],
  Editable->False]], "Print",
 CellChangeTimes->{
  3.643628025726145*^9, {3.643629214458552*^9, 3.6436292347016783`*^9}, 
   3.656892881381371*^9, 3.65733624411819*^9, 3.657400898498517*^9, 
   3.65857955213404*^9, 3.6586034180416822`*^9, 3.6615320211716223`*^9, 
   3.661606237008828*^9, 3.667830993045187*^9, 3.667831048365406*^9, 
   3.669386425389279*^9}],

Cell[BoxData[
 InterpretationBox[
  RowBox[{
  "12", "\[InvisibleSpace]", "\<\"  c  \"\>", "\[InvisibleSpace]", "100"}],
  SequenceForm[12, "  c  ", 100],
  Editable->False]], "Print",
 CellChangeTimes->{
  3.643628025726145*^9, {3.643629214458552*^9, 3.6436292347016783`*^9}, 
   3.656892881381371*^9, 3.65733624411819*^9, 3.657400898498517*^9, 
   3.65857955213404*^9, 3.6586034180416822`*^9, 3.6615320211716223`*^9, 
   3.661606237008828*^9, 3.667830993045187*^9, 3.667831048365406*^9, 
   3.6693864254224167`*^9}],

Cell[BoxData[
 InterpretationBox[
  RowBox[{
  "13", "\[InvisibleSpace]", "\<\"  a   \"\>", 
   "\[InvisibleSpace]", "\<\"Mon 11 Apr 2016 14:00:35\"\>"}],
  SequenceForm[13, "  a   ", "Mon 11 Apr 2016 14:00:35"],
  Editable->False]], "Print",
 CellChangeTimes->{
  3.643628025726145*^9, {3.643629214458552*^9, 3.6436292347016783`*^9}, 
   3.656892881381371*^9, 3.65733624411819*^9, 3.657400898498517*^9, 
   3.65857955213404*^9, 3.6586034180416822`*^9, 3.6615320211716223`*^9, 
   3.661606237008828*^9, 3.667830993045187*^9, 3.667831048365406*^9, 
   3.669386436005522*^9}],

Cell[BoxData[
 InterpretationBox[
  RowBox[{"13", "\[InvisibleSpace]", "\<\"  b\"\>"}],
  SequenceForm[13, "  b"],
  Editable->False]], "Print",
 CellChangeTimes->{
  3.643628025726145*^9, {3.643629214458552*^9, 3.6436292347016783`*^9}, 
   3.656892881381371*^9, 3.65733624411819*^9, 3.657400898498517*^9, 
   3.65857955213404*^9, 3.6586034180416822`*^9, 3.6615320211716223`*^9, 
   3.661606237008828*^9, 3.667830993045187*^9, 3.667831048365406*^9, 
   3.669386516219487*^9}],

Cell[BoxData[
 InterpretationBox[
  RowBox[{
  "13", "\[InvisibleSpace]", "\<\"  c  \"\>", "\[InvisibleSpace]", "100"}],
  SequenceForm[13, "  c  ", 100],
  Editable->False]], "Print",
 CellChangeTimes->{
  3.643628025726145*^9, {3.643629214458552*^9, 3.6436292347016783`*^9}, 
   3.656892881381371*^9, 3.65733624411819*^9, 3.657400898498517*^9, 
   3.65857955213404*^9, 3.6586034180416822`*^9, 3.6615320211716223`*^9, 
   3.661606237008828*^9, 3.667830993045187*^9, 3.667831048365406*^9, 
   3.669386516312151*^9}],

Cell[BoxData[
 InterpretationBox[
  RowBox[{
  "14", "\[InvisibleSpace]", "\<\"  a   \"\>", 
   "\[InvisibleSpace]", "\<\"Mon 11 Apr 2016 14:02:05\"\>"}],
  SequenceForm[14, "  a   ", "Mon 11 Apr 2016 14:02:05"],
  Editable->False]], "Print",
 CellChangeTimes->{
  3.643628025726145*^9, {3.643629214458552*^9, 3.6436292347016783`*^9}, 
   3.656892881381371*^9, 3.65733624411819*^9, 3.657400898498517*^9, 
   3.65857955213404*^9, 3.6586034180416822`*^9, 3.6615320211716223`*^9, 
   3.661606237008828*^9, 3.667830993045187*^9, 3.667831048365406*^9, 
   3.66938652597462*^9}],

Cell[BoxData[
 InterpretationBox[
  RowBox[{"14", "\[InvisibleSpace]", "\<\"  b\"\>"}],
  SequenceForm[14, "  b"],
  Editable->False]], "Print",
 CellChangeTimes->{
  3.643628025726145*^9, {3.643629214458552*^9, 3.6436292347016783`*^9}, 
   3.656892881381371*^9, 3.65733624411819*^9, 3.657400898498517*^9, 
   3.65857955213404*^9, 3.6586034180416822`*^9, 3.6615320211716223`*^9, 
   3.661606237008828*^9, 3.667830993045187*^9, 3.667831048365406*^9, 
   3.6693865780844097`*^9}],

Cell[BoxData[
 InterpretationBox[
  RowBox[{
  "14", "\[InvisibleSpace]", "\<\"  c  \"\>", "\[InvisibleSpace]", "100"}],
  SequenceForm[14, "  c  ", 100],
  Editable->False]], "Print",
 CellChangeTimes->{
  3.643628025726145*^9, {3.643629214458552*^9, 3.6436292347016783`*^9}, 
   3.656892881381371*^9, 3.65733624411819*^9, 3.657400898498517*^9, 
   3.65857955213404*^9, 3.6586034180416822`*^9, 3.6615320211716223`*^9, 
   3.661606237008828*^9, 3.667830993045187*^9, 3.667831048365406*^9, 
   3.669386578203125*^9}],

Cell[BoxData[
 InterpretationBox[
  RowBox[{
  "15", "\[InvisibleSpace]", "\<\"  a   \"\>", 
   "\[InvisibleSpace]", "\<\"Mon 11 Apr 2016 14:03:10\"\>"}],
  SequenceForm[15, "  a   ", "Mon 11 Apr 2016 14:03:10"],
  Editable->False]], "Print",
 CellChangeTimes->{
  3.643628025726145*^9, {3.643629214458552*^9, 3.6436292347016783`*^9}, 
   3.656892881381371*^9, 3.65733624411819*^9, 3.657400898498517*^9, 
   3.65857955213404*^9, 3.6586034180416822`*^9, 3.6615320211716223`*^9, 
   3.661606237008828*^9, 3.667830993045187*^9, 3.667831048365406*^9, 
   3.669386590737329*^9}],

Cell[BoxData[
 InterpretationBox[
  RowBox[{"15", "\[InvisibleSpace]", "\<\"  b\"\>"}],
  SequenceForm[15, "  b"],
  Editable->False]], "Print",
 CellChangeTimes->{
  3.643628025726145*^9, {3.643629214458552*^9, 3.6436292347016783`*^9}, 
   3.656892881381371*^9, 3.65733624411819*^9, 3.657400898498517*^9, 
   3.65857955213404*^9, 3.6586034180416822`*^9, 3.6615320211716223`*^9, 
   3.661606237008828*^9, 3.667830993045187*^9, 3.667831048365406*^9, 
   3.66938664498304*^9}],

Cell[BoxData[
 InterpretationBox[
  RowBox[{
  "15", "\[InvisibleSpace]", "\<\"  c  \"\>", "\[InvisibleSpace]", "100"}],
  SequenceForm[15, "  c  ", 100],
  Editable->False]], "Print",
 CellChangeTimes->{
  3.643628025726145*^9, {3.643629214458552*^9, 3.6436292347016783`*^9}, 
   3.656892881381371*^9, 3.65733624411819*^9, 3.657400898498517*^9, 
   3.65857955213404*^9, 3.6586034180416822`*^9, 3.6615320211716223`*^9, 
   3.661606237008828*^9, 3.667830993045187*^9, 3.667831048365406*^9, 
   3.669386645004778*^9}],

Cell[BoxData[
 InterpretationBox[
  RowBox[{
  "16", "\[InvisibleSpace]", "\<\"  a   \"\>", 
   "\[InvisibleSpace]", "\<\"Mon 11 Apr 2016 14:04:15\"\>"}],
  SequenceForm[16, "  a   ", "Mon 11 Apr 2016 14:04:15"],
  Editable->False]], "Print",
 CellChangeTimes->{
  3.643628025726145*^9, {3.643629214458552*^9, 3.6436292347016783`*^9}, 
   3.656892881381371*^9, 3.65733624411819*^9, 3.657400898498517*^9, 
   3.65857955213404*^9, 3.6586034180416822`*^9, 3.6615320211716223`*^9, 
   3.661606237008828*^9, 3.667830993045187*^9, 3.667831048365406*^9, 
   3.669386655655002*^9}],

Cell[BoxData[
 InterpretationBox[
  RowBox[{"16", "\[InvisibleSpace]", "\<\"  b\"\>"}],
  SequenceForm[16, "  b"],
  Editable->False]], "Print",
 CellChangeTimes->{
  3.643628025726145*^9, {3.643629214458552*^9, 3.6436292347016783`*^9}, 
   3.656892881381371*^9, 3.65733624411819*^9, 3.657400898498517*^9, 
   3.65857955213404*^9, 3.6586034180416822`*^9, 3.6615320211716223`*^9, 
   3.661606237008828*^9, 3.667830993045187*^9, 3.667831048365406*^9, 
   3.669386723195862*^9}],

Cell[BoxData[
 InterpretationBox[
  RowBox[{
  "16", "\[InvisibleSpace]", "\<\"  c  \"\>", "\[InvisibleSpace]", "100"}],
  SequenceForm[16, "  c  ", 100],
  Editable->False]], "Print",
 CellChangeTimes->{
  3.643628025726145*^9, {3.643629214458552*^9, 3.6436292347016783`*^9}, 
   3.656892881381371*^9, 3.65733624411819*^9, 3.657400898498517*^9, 
   3.65857955213404*^9, 3.6586034180416822`*^9, 3.6615320211716223`*^9, 
   3.661606237008828*^9, 3.667830993045187*^9, 3.667831048365406*^9, 
   3.669386723311068*^9}],

Cell[BoxData[
 InterpretationBox[
  RowBox[{
  "17", "\[InvisibleSpace]", "\<\"  a   \"\>", 
   "\[InvisibleSpace]", "\<\"Mon 11 Apr 2016 14:05:36\"\>"}],
  SequenceForm[17, "  a   ", "Mon 11 Apr 2016 14:05:36"],
  Editable->False]], "Print",
 CellChangeTimes->{
  3.643628025726145*^9, {3.643629214458552*^9, 3.6436292347016783`*^9}, 
   3.656892881381371*^9, 3.65733624411819*^9, 3.657400898498517*^9, 
   3.65857955213404*^9, 3.6586034180416822`*^9, 3.6615320211716223`*^9, 
   3.661606237008828*^9, 3.667830993045187*^9, 3.667831048365406*^9, 
   3.669386736338303*^9}],

Cell[BoxData[
 InterpretationBox[
  RowBox[{"17", "\[InvisibleSpace]", "\<\"  b\"\>"}],
  SequenceForm[17, "  b"],
  Editable->False]], "Print",
 CellChangeTimes->{
  3.643628025726145*^9, {3.643629214458552*^9, 3.6436292347016783`*^9}, 
   3.656892881381371*^9, 3.65733624411819*^9, 3.657400898498517*^9, 
   3.65857955213404*^9, 3.6586034180416822`*^9, 3.6615320211716223`*^9, 
   3.661606237008828*^9, 3.667830993045187*^9, 3.667831048365406*^9, 
   3.669386782997427*^9}],

Cell[BoxData[
 InterpretationBox[
  RowBox[{
  "17", "\[InvisibleSpace]", "\<\"  c  \"\>", "\[InvisibleSpace]", "100"}],
  SequenceForm[17, "  c  ", 100],
  Editable->False]], "Print",
 CellChangeTimes->{
  3.643628025726145*^9, {3.643629214458552*^9, 3.6436292347016783`*^9}, 
   3.656892881381371*^9, 3.65733624411819*^9, 3.657400898498517*^9, 
   3.65857955213404*^9, 3.6586034180416822`*^9, 3.6615320211716223`*^9, 
   3.661606237008828*^9, 3.667830993045187*^9, 3.667831048365406*^9, 
   3.6693867831342487`*^9}],

Cell[BoxData[
 InterpretationBox[
  RowBox[{
  "18", "\[InvisibleSpace]", "\<\"  a   \"\>", 
   "\[InvisibleSpace]", "\<\"Mon 11 Apr 2016 14:06:35\"\>"}],
  SequenceForm[18, "  a   ", "Mon 11 Apr 2016 14:06:35"],
  Editable->False]], "Print",
 CellChangeTimes->{
  3.643628025726145*^9, {3.643629214458552*^9, 3.6436292347016783`*^9}, 
   3.656892881381371*^9, 3.65733624411819*^9, 3.657400898498517*^9, 
   3.65857955213404*^9, 3.6586034180416822`*^9, 3.6615320211716223`*^9, 
   3.661606237008828*^9, 3.667830993045187*^9, 3.667831048365406*^9, 
   3.6693867959118547`*^9}],

Cell[BoxData[
 InterpretationBox[
  RowBox[{"18", "\[InvisibleSpace]", "\<\"  b\"\>"}],
  SequenceForm[18, "  b"],
  Editable->False]], "Print",
 CellChangeTimes->{
  3.643628025726145*^9, {3.643629214458552*^9, 3.6436292347016783`*^9}, 
   3.656892881381371*^9, 3.65733624411819*^9, 3.657400898498517*^9, 
   3.65857955213404*^9, 3.6586034180416822`*^9, 3.6615320211716223`*^9, 
   3.661606237008828*^9, 3.667830993045187*^9, 3.667831048365406*^9, 
   3.669386892038725*^9}],

Cell[BoxData[
 InterpretationBox[
  RowBox[{
  "18", "\[InvisibleSpace]", "\<\"  c  \"\>", "\[InvisibleSpace]", "100"}],
  SequenceForm[18, "  c  ", 100],
  Editable->False]], "Print",
 CellChangeTimes->{
  3.643628025726145*^9, {3.643629214458552*^9, 3.6436292347016783`*^9}, 
   3.656892881381371*^9, 3.65733624411819*^9, 3.657400898498517*^9, 
   3.65857955213404*^9, 3.6586034180416822`*^9, 3.6615320211716223`*^9, 
   3.661606237008828*^9, 3.667830993045187*^9, 3.667831048365406*^9, 
   3.669386892065007*^9}],

Cell[BoxData[
 InterpretationBox[
  RowBox[{
  "19", "\[InvisibleSpace]", "\<\"  a   \"\>", 
   "\[InvisibleSpace]", "\<\"Mon 11 Apr 2016 14:08:25\"\>"}],
  SequenceForm[19, "  a   ", "Mon 11 Apr 2016 14:08:25"],
  Editable->False]], "Print",
 CellChangeTimes->{
  3.643628025726145*^9, {3.643629214458552*^9, 3.6436292347016783`*^9}, 
   3.656892881381371*^9, 3.65733624411819*^9, 3.657400898498517*^9, 
   3.65857955213404*^9, 3.6586034180416822`*^9, 3.6615320211716223`*^9, 
   3.661606237008828*^9, 3.667830993045187*^9, 3.667831048365406*^9, 
   3.66938690562776*^9}],

Cell[BoxData[
 InterpretationBox[
  RowBox[{"19", "\[InvisibleSpace]", "\<\"  b\"\>"}],
  SequenceForm[19, "  b"],
  Editable->False]], "Print",
 CellChangeTimes->{
  3.643628025726145*^9, {3.643629214458552*^9, 3.6436292347016783`*^9}, 
   3.656892881381371*^9, 3.65733624411819*^9, 3.657400898498517*^9, 
   3.65857955213404*^9, 3.6586034180416822`*^9, 3.6615320211716223`*^9, 
   3.661606237008828*^9, 3.667830993045187*^9, 3.667831048365406*^9, 
   3.669386952677102*^9}],

Cell[BoxData[
 InterpretationBox[
  RowBox[{
  "19", "\[InvisibleSpace]", "\<\"  c  \"\>", "\[InvisibleSpace]", "100"}],
  SequenceForm[19, "  c  ", 100],
  Editable->False]], "Print",
 CellChangeTimes->{
  3.643628025726145*^9, {3.643629214458552*^9, 3.6436292347016783`*^9}, 
   3.656892881381371*^9, 3.65733624411819*^9, 3.657400898498517*^9, 
   3.65857955213404*^9, 3.6586034180416822`*^9, 3.6615320211716223`*^9, 
   3.661606237008828*^9, 3.667830993045187*^9, 3.667831048365406*^9, 
   3.66938695281178*^9}],

Cell[BoxData[
 InterpretationBox[
  RowBox[{
  "20", "\[InvisibleSpace]", "\<\"  a   \"\>", 
   "\[InvisibleSpace]", "\<\"Mon 11 Apr 2016 14:09:26\"\>"}],
  SequenceForm[20, "  a   ", "Mon 11 Apr 2016 14:09:26"],
  Editable->False]], "Print",
 CellChangeTimes->{
  3.643628025726145*^9, {3.643629214458552*^9, 3.6436292347016783`*^9}, 
   3.656892881381371*^9, 3.65733624411819*^9, 3.657400898498517*^9, 
   3.65857955213404*^9, 3.6586034180416822`*^9, 3.6615320211716223`*^9, 
   3.661606237008828*^9, 3.667830993045187*^9, 3.667831048365406*^9, 
   3.6693869661454487`*^9}],

Cell[BoxData[
 InterpretationBox[
  RowBox[{"20", "\[InvisibleSpace]", "\<\"  b\"\>"}],
  SequenceForm[20, "  b"],
  Editable->False]], "Print",
 CellChangeTimes->{
  3.643628025726145*^9, {3.643629214458552*^9, 3.6436292347016783`*^9}, 
   3.656892881381371*^9, 3.65733624411819*^9, 3.657400898498517*^9, 
   3.65857955213404*^9, 3.6586034180416822`*^9, 3.6615320211716223`*^9, 
   3.661606237008828*^9, 3.667830993045187*^9, 3.667831048365406*^9, 
   3.669387032926032*^9}],

Cell[BoxData[
 InterpretationBox[
  RowBox[{
  "20", "\[InvisibleSpace]", "\<\"  c  \"\>", "\[InvisibleSpace]", "100"}],
  SequenceForm[20, "  c  ", 100],
  Editable->False]], "Print",
 CellChangeTimes->{
  3.643628025726145*^9, {3.643629214458552*^9, 3.6436292347016783`*^9}, 
   3.656892881381371*^9, 3.65733624411819*^9, 3.657400898498517*^9, 
   3.65857955213404*^9, 3.6586034180416822`*^9, 3.6615320211716223`*^9, 
   3.661606237008828*^9, 3.667830993045187*^9, 3.667831048365406*^9, 
   3.669387033035494*^9}],

Cell[BoxData[
 InterpretationBox[
  RowBox[{
  "21", "\[InvisibleSpace]", "\<\"  a   \"\>", 
   "\[InvisibleSpace]", "\<\"Mon 11 Apr 2016 14:10:46\"\>"}],
  SequenceForm[21, "  a   ", "Mon 11 Apr 2016 14:10:46"],
  Editable->False]], "Print",
 CellChangeTimes->{
  3.643628025726145*^9, {3.643629214458552*^9, 3.6436292347016783`*^9}, 
   3.656892881381371*^9, 3.65733624411819*^9, 3.657400898498517*^9, 
   3.65857955213404*^9, 3.6586034180416822`*^9, 3.6615320211716223`*^9, 
   3.661606237008828*^9, 3.667830993045187*^9, 3.667831048365406*^9, 
   3.669387046179117*^9}],

Cell[BoxData[
 InterpretationBox[
  RowBox[{"21", "\[InvisibleSpace]", "\<\"  b\"\>"}],
  SequenceForm[21, "  b"],
  Editable->False]], "Print",
 CellChangeTimes->{
  3.643628025726145*^9, {3.643629214458552*^9, 3.6436292347016783`*^9}, 
   3.656892881381371*^9, 3.65733624411819*^9, 3.657400898498517*^9, 
   3.65857955213404*^9, 3.6586034180416822`*^9, 3.6615320211716223`*^9, 
   3.661606237008828*^9, 3.667830993045187*^9, 3.667831048365406*^9, 
   3.669387109456972*^9}],

Cell[BoxData[
 InterpretationBox[
  RowBox[{
  "21", "\[InvisibleSpace]", "\<\"  c  \"\>", "\[InvisibleSpace]", "100"}],
  SequenceForm[21, "  c  ", 100],
  Editable->False]], "Print",
 CellChangeTimes->{
  3.643628025726145*^9, {3.643629214458552*^9, 3.6436292347016783`*^9}, 
   3.656892881381371*^9, 3.65733624411819*^9, 3.657400898498517*^9, 
   3.65857955213404*^9, 3.6586034180416822`*^9, 3.6615320211716223`*^9, 
   3.661606237008828*^9, 3.667830993045187*^9, 3.667831048365406*^9, 
   3.669387109480672*^9}],

Cell[BoxData[
 InterpretationBox[
  RowBox[{
  "22", "\[InvisibleSpace]", "\<\"  a   \"\>", 
   "\[InvisibleSpace]", "\<\"Mon 11 Apr 2016 14:12:01\"\>"}],
  SequenceForm[22, "  a   ", "Mon 11 Apr 2016 14:12:01"],
  Editable->False]], "Print",
 CellChangeTimes->{
  3.643628025726145*^9, {3.643629214458552*^9, 3.6436292347016783`*^9}, 
   3.656892881381371*^9, 3.65733624411819*^9, 3.657400898498517*^9, 
   3.65857955213404*^9, 3.6586034180416822`*^9, 3.6615320211716223`*^9, 
   3.661606237008828*^9, 3.667830993045187*^9, 3.667831048365406*^9, 
   3.6693871213090067`*^9}],

Cell[BoxData[
 InterpretationBox[
  RowBox[{"22", "\[InvisibleSpace]", "\<\"  b\"\>"}],
  SequenceForm[22, "  b"],
  Editable->False]], "Print",
 CellChangeTimes->{
  3.643628025726145*^9, {3.643629214458552*^9, 3.6436292347016783`*^9}, 
   3.656892881381371*^9, 3.65733624411819*^9, 3.657400898498517*^9, 
   3.65857955213404*^9, 3.6586034180416822`*^9, 3.6615320211716223`*^9, 
   3.661606237008828*^9, 3.667830993045187*^9, 3.667831048365406*^9, 
   3.669387175133678*^9}],

Cell[BoxData[
 InterpretationBox[
  RowBox[{
  "22", "\[InvisibleSpace]", "\<\"  c  \"\>", "\[InvisibleSpace]", "100"}],
  SequenceForm[22, "  c  ", 100],
  Editable->False]], "Print",
 CellChangeTimes->{
  3.643628025726145*^9, {3.643629214458552*^9, 3.6436292347016783`*^9}, 
   3.656892881381371*^9, 3.65733624411819*^9, 3.657400898498517*^9, 
   3.65857955213404*^9, 3.6586034180416822`*^9, 3.6615320211716223`*^9, 
   3.661606237008828*^9, 3.667830993045187*^9, 3.667831048365406*^9, 
   3.669387175323833*^9}],

Cell[BoxData[
 InterpretationBox[
  RowBox[{
  "23", "\[InvisibleSpace]", "\<\"  a   \"\>", 
   "\[InvisibleSpace]", "\<\"Mon 11 Apr 2016 14:13:11\"\>"}],
  SequenceForm[23, "  a   ", "Mon 11 Apr 2016 14:13:11"],
  Editable->False]], "Print",
 CellChangeTimes->{
  3.643628025726145*^9, {3.643629214458552*^9, 3.6436292347016783`*^9}, 
   3.656892881381371*^9, 3.65733624411819*^9, 3.657400898498517*^9, 
   3.65857955213404*^9, 3.6586034180416822`*^9, 3.6615320211716223`*^9, 
   3.661606237008828*^9, 3.667830993045187*^9, 3.667831048365406*^9, 
   3.669387191827379*^9}],

Cell[BoxData[
 InterpretationBox[
  RowBox[{"23", "\[InvisibleSpace]", "\<\"  b\"\>"}],
  SequenceForm[23, "  b"],
  Editable->False]], "Print",
 CellChangeTimes->{
  3.643628025726145*^9, {3.643629214458552*^9, 3.6436292347016783`*^9}, 
   3.656892881381371*^9, 3.65733624411819*^9, 3.657400898498517*^9, 
   3.65857955213404*^9, 3.6586034180416822`*^9, 3.6615320211716223`*^9, 
   3.661606237008828*^9, 3.667830993045187*^9, 3.667831048365406*^9, 
   3.6693872815716047`*^9}],

Cell[BoxData[
 InterpretationBox[
  RowBox[{
  "23", "\[InvisibleSpace]", "\<\"  c  \"\>", "\[InvisibleSpace]", "100"}],
  SequenceForm[23, "  c  ", 100],
  Editable->False]], "Print",
 CellChangeTimes->{
  3.643628025726145*^9, {3.643629214458552*^9, 3.6436292347016783`*^9}, 
   3.656892881381371*^9, 3.65733624411819*^9, 3.657400898498517*^9, 
   3.65857955213404*^9, 3.6586034180416822`*^9, 3.6615320211716223`*^9, 
   3.661606237008828*^9, 3.667830993045187*^9, 3.667831048365406*^9, 
   3.66938728168141*^9}],

Cell[BoxData[
 InterpretationBox[
  RowBox[{
  "24", "\[InvisibleSpace]", "\<\"  a   \"\>", 
   "\[InvisibleSpace]", "\<\"Mon 11 Apr 2016 14:14:57\"\>"}],
  SequenceForm[24, "  a   ", "Mon 11 Apr 2016 14:14:57"],
  Editable->False]], "Print",
 CellChangeTimes->{
  3.643628025726145*^9, {3.643629214458552*^9, 3.6436292347016783`*^9}, 
   3.656892881381371*^9, 3.65733624411819*^9, 3.657400898498517*^9, 
   3.65857955213404*^9, 3.6586034180416822`*^9, 3.6615320211716223`*^9, 
   3.661606237008828*^9, 3.667830993045187*^9, 3.667831048365406*^9, 
   3.6693872974327593`*^9}],

Cell[BoxData[
 InterpretationBox[
  RowBox[{"24", "\[InvisibleSpace]", "\<\"  b\"\>"}],
  SequenceForm[24, "  b"],
  Editable->False]], "Print",
 CellChangeTimes->{
  3.643628025726145*^9, {3.643629214458552*^9, 3.6436292347016783`*^9}, 
   3.656892881381371*^9, 3.65733624411819*^9, 3.657400898498517*^9, 
   3.65857955213404*^9, 3.6586034180416822`*^9, 3.6615320211716223`*^9, 
   3.661606237008828*^9, 3.667830993045187*^9, 3.667831048365406*^9, 
   3.669387374302524*^9}],

Cell[BoxData[
 InterpretationBox[
  RowBox[{
  "24", "\[InvisibleSpace]", "\<\"  c  \"\>", "\[InvisibleSpace]", "100"}],
  SequenceForm[24, "  c  ", 100],
  Editable->False]], "Print",
 CellChangeTimes->{
  3.643628025726145*^9, {3.643629214458552*^9, 3.6436292347016783`*^9}, 
   3.656892881381371*^9, 3.65733624411819*^9, 3.657400898498517*^9, 
   3.65857955213404*^9, 3.6586034180416822`*^9, 3.6615320211716223`*^9, 
   3.661606237008828*^9, 3.667830993045187*^9, 3.667831048365406*^9, 
   3.669387374415883*^9}],

Cell[BoxData[
 InterpretationBox[
  RowBox[{
  "25", "\[InvisibleSpace]", "\<\"  a   \"\>", 
   "\[InvisibleSpace]", "\<\"Mon 11 Apr 2016 14:16:27\"\>"}],
  SequenceForm[25, "  a   ", "Mon 11 Apr 2016 14:16:27"],
  Editable->False]], "Print",
 CellChangeTimes->{
  3.643628025726145*^9, {3.643629214458552*^9, 3.6436292347016783`*^9}, 
   3.656892881381371*^9, 3.65733624411819*^9, 3.657400898498517*^9, 
   3.65857955213404*^9, 3.6586034180416822`*^9, 3.6615320211716223`*^9, 
   3.661606237008828*^9, 3.667830993045187*^9, 3.667831048365406*^9, 
   3.669387387627233*^9}],

Cell[BoxData[
 InterpretationBox[
  RowBox[{"25", "\[InvisibleSpace]", "\<\"  b\"\>"}],
  SequenceForm[25, "  b"],
  Editable->False]], "Print",
 CellChangeTimes->{
  3.643628025726145*^9, {3.643629214458552*^9, 3.6436292347016783`*^9}, 
   3.656892881381371*^9, 3.65733624411819*^9, 3.657400898498517*^9, 
   3.65857955213404*^9, 3.6586034180416822`*^9, 3.6615320211716223`*^9, 
   3.661606237008828*^9, 3.667830993045187*^9, 3.667831048365406*^9, 
   3.669387476854001*^9}],

Cell[BoxData[
 InterpretationBox[
  RowBox[{
  "25", "\[InvisibleSpace]", "\<\"  c  \"\>", "\[InvisibleSpace]", "100"}],
  SequenceForm[25, "  c  ", 100],
  Editable->False]], "Print",
 CellChangeTimes->{
  3.643628025726145*^9, {3.643629214458552*^9, 3.6436292347016783`*^9}, 
   3.656892881381371*^9, 3.65733624411819*^9, 3.657400898498517*^9, 
   3.65857955213404*^9, 3.6586034180416822`*^9, 3.6615320211716223`*^9, 
   3.661606237008828*^9, 3.667830993045187*^9, 3.667831048365406*^9, 
   3.669387476874065*^9}],

Cell[BoxData[
 InterpretationBox[
  RowBox[{
  "26", "\[InvisibleSpace]", "\<\"  a   \"\>", 
   "\[InvisibleSpace]", "\<\"Mon 11 Apr 2016 14:18:09\"\>"}],
  SequenceForm[26, "  a   ", "Mon 11 Apr 2016 14:18:09"],
  Editable->False]], "Print",
 CellChangeTimes->{
  3.643628025726145*^9, {3.643629214458552*^9, 3.6436292347016783`*^9}, 
   3.656892881381371*^9, 3.65733624411819*^9, 3.657400898498517*^9, 
   3.65857955213404*^9, 3.6586034180416822`*^9, 3.6615320211716223`*^9, 
   3.661606237008828*^9, 3.667830993045187*^9, 3.667831048365406*^9, 
   3.6693874899615107`*^9}],

Cell[BoxData[
 InterpretationBox[
  RowBox[{"26", "\[InvisibleSpace]", "\<\"  b\"\>"}],
  SequenceForm[26, "  b"],
  Editable->False]], "Print",
 CellChangeTimes->{
  3.643628025726145*^9, {3.643629214458552*^9, 3.6436292347016783`*^9}, 
   3.656892881381371*^9, 3.65733624411819*^9, 3.657400898498517*^9, 
   3.65857955213404*^9, 3.6586034180416822`*^9, 3.6615320211716223`*^9, 
   3.661606237008828*^9, 3.667830993045187*^9, 3.667831048365406*^9, 
   3.6693875597675953`*^9}],

Cell[BoxData[
 InterpretationBox[
  RowBox[{
  "26", "\[InvisibleSpace]", "\<\"  c  \"\>", "\[InvisibleSpace]", "100"}],
  SequenceForm[26, "  c  ", 100],
  Editable->False]], "Print",
 CellChangeTimes->{
  3.643628025726145*^9, {3.643629214458552*^9, 3.6436292347016783`*^9}, 
   3.656892881381371*^9, 3.65733624411819*^9, 3.657400898498517*^9, 
   3.65857955213404*^9, 3.6586034180416822`*^9, 3.6615320211716223`*^9, 
   3.661606237008828*^9, 3.667830993045187*^9, 3.667831048365406*^9, 
   3.66938756002323*^9}],

Cell[BoxData[
 InterpretationBox[
  RowBox[{
  "27", "\[InvisibleSpace]", "\<\"  a   \"\>", 
   "\[InvisibleSpace]", "\<\"Mon 11 Apr 2016 14:19:34\"\>"}],
  SequenceForm[27, "  a   ", "Mon 11 Apr 2016 14:19:34"],
  Editable->False]], "Print",
 CellChangeTimes->{
  3.643628025726145*^9, {3.643629214458552*^9, 3.6436292347016783`*^9}, 
   3.656892881381371*^9, 3.65733624411819*^9, 3.657400898498517*^9, 
   3.65857955213404*^9, 3.6586034180416822`*^9, 3.6615320211716223`*^9, 
   3.661606237008828*^9, 3.667830993045187*^9, 3.667831048365406*^9, 
   3.669387574508182*^9}],

Cell[BoxData[
 InterpretationBox[
  RowBox[{"27", "\[InvisibleSpace]", "\<\"  b\"\>"}],
  SequenceForm[27, "  b"],
  Editable->False]], "Print",
 CellChangeTimes->{
  3.643628025726145*^9, {3.643629214458552*^9, 3.6436292347016783`*^9}, 
   3.656892881381371*^9, 3.65733624411819*^9, 3.657400898498517*^9, 
   3.65857955213404*^9, 3.6586034180416822`*^9, 3.6615320211716223`*^9, 
   3.661606237008828*^9, 3.667830993045187*^9, 3.667831048365406*^9, 
   3.669387675308402*^9}],

Cell[BoxData[
 InterpretationBox[
  RowBox[{
  "27", "\[InvisibleSpace]", "\<\"  c  \"\>", "\[InvisibleSpace]", "100"}],
  SequenceForm[27, "  c  ", 100],
  Editable->False]], "Print",
 CellChangeTimes->{
  3.643628025726145*^9, {3.643629214458552*^9, 3.6436292347016783`*^9}, 
   3.656892881381371*^9, 3.65733624411819*^9, 3.657400898498517*^9, 
   3.65857955213404*^9, 3.6586034180416822`*^9, 3.6615320211716223`*^9, 
   3.661606237008828*^9, 3.667830993045187*^9, 3.667831048365406*^9, 
   3.6693876753704567`*^9}],

Cell[BoxData[
 InterpretationBox[
  RowBox[{
  "28", "\[InvisibleSpace]", "\<\"  a   \"\>", 
   "\[InvisibleSpace]", "\<\"Mon 11 Apr 2016 14:21:36\"\>"}],
  SequenceForm[28, "  a   ", "Mon 11 Apr 2016 14:21:36"],
  Editable->False]], "Print",
 CellChangeTimes->{
  3.643628025726145*^9, {3.643629214458552*^9, 3.6436292347016783`*^9}, 
   3.656892881381371*^9, 3.65733624411819*^9, 3.657400898498517*^9, 
   3.65857955213404*^9, 3.6586034180416822`*^9, 3.6615320211716223`*^9, 
   3.661606237008828*^9, 3.667830993045187*^9, 3.667831048365406*^9, 
   3.6693876964532967`*^9}],

Cell[BoxData[
 InterpretationBox[
  RowBox[{"28", "\[InvisibleSpace]", "\<\"  b\"\>"}],
  SequenceForm[28, "  b"],
  Editable->False]], "Print",
 CellChangeTimes->{
  3.643628025726145*^9, {3.643629214458552*^9, 3.6436292347016783`*^9}, 
   3.656892881381371*^9, 3.65733624411819*^9, 3.657400898498517*^9, 
   3.65857955213404*^9, 3.6586034180416822`*^9, 3.6615320211716223`*^9, 
   3.661606237008828*^9, 3.667830993045187*^9, 3.667831048365406*^9, 
   3.669387755352285*^9}],

Cell[BoxData[
 InterpretationBox[
  RowBox[{
  "28", "\[InvisibleSpace]", "\<\"  c  \"\>", "\[InvisibleSpace]", "100"}],
  SequenceForm[28, "  c  ", 100],
  Editable->False]], "Print",
 CellChangeTimes->{
  3.643628025726145*^9, {3.643629214458552*^9, 3.6436292347016783`*^9}, 
   3.656892881381371*^9, 3.65733624411819*^9, 3.657400898498517*^9, 
   3.65857955213404*^9, 3.6586034180416822`*^9, 3.6615320211716223`*^9, 
   3.661606237008828*^9, 3.667830993045187*^9, 3.667831048365406*^9, 
   3.669387755486844*^9}],

Cell[BoxData[
 InterpretationBox[
  RowBox[{
  "29", "\[InvisibleSpace]", "\<\"  a   \"\>", 
   "\[InvisibleSpace]", "\<\"Mon 11 Apr 2016 14:22:51\"\>"}],
  SequenceForm[29, "  a   ", "Mon 11 Apr 2016 14:22:51"],
  Editable->False]], "Print",
 CellChangeTimes->{
  3.643628025726145*^9, {3.643629214458552*^9, 3.6436292347016783`*^9}, 
   3.656892881381371*^9, 3.65733624411819*^9, 3.657400898498517*^9, 
   3.65857955213404*^9, 3.6586034180416822`*^9, 3.6615320211716223`*^9, 
   3.661606237008828*^9, 3.667830993045187*^9, 3.667831048365406*^9, 
   3.669387771868012*^9}],

Cell[BoxData[
 InterpretationBox[
  RowBox[{"29", "\[InvisibleSpace]", "\<\"  b\"\>"}],
  SequenceForm[29, "  b"],
  Editable->False]], "Print",
 CellChangeTimes->{
  3.643628025726145*^9, {3.643629214458552*^9, 3.6436292347016783`*^9}, 
   3.656892881381371*^9, 3.65733624411819*^9, 3.657400898498517*^9, 
   3.65857955213404*^9, 3.6586034180416822`*^9, 3.6615320211716223`*^9, 
   3.661606237008828*^9, 3.667830993045187*^9, 3.667831048365406*^9, 
   3.669387846584556*^9}],

Cell[BoxData[
 InterpretationBox[
  RowBox[{
  "29", "\[InvisibleSpace]", "\<\"  c  \"\>", "\[InvisibleSpace]", "100"}],
  SequenceForm[29, "  c  ", 100],
  Editable->False]], "Print",
 CellChangeTimes->{
  3.643628025726145*^9, {3.643629214458552*^9, 3.6436292347016783`*^9}, 
   3.656892881381371*^9, 3.65733624411819*^9, 3.657400898498517*^9, 
   3.65857955213404*^9, 3.6586034180416822`*^9, 3.6615320211716223`*^9, 
   3.661606237008828*^9, 3.667830993045187*^9, 3.667831048365406*^9, 
   3.6693878467370033`*^9}],

Cell[BoxData[
 InterpretationBox[
  RowBox[{
  "30", "\[InvisibleSpace]", "\<\"  a   \"\>", 
   "\[InvisibleSpace]", "\<\"Mon 11 Apr 2016 14:24:27\"\>"}],
  SequenceForm[30, "  a   ", "Mon 11 Apr 2016 14:24:27"],
  Editable->False]], "Print",
 CellChangeTimes->{
  3.643628025726145*^9, {3.643629214458552*^9, 3.6436292347016783`*^9}, 
   3.656892881381371*^9, 3.65733624411819*^9, 3.657400898498517*^9, 
   3.65857955213404*^9, 3.6586034180416822`*^9, 3.6615320211716223`*^9, 
   3.661606237008828*^9, 3.667830993045187*^9, 3.667831048365406*^9, 
   3.669387867495082*^9}],

Cell[BoxData[
 InterpretationBox[
  RowBox[{"30", "\[InvisibleSpace]", "\<\"  b\"\>"}],
  SequenceForm[30, "  b"],
  Editable->False]], "Print",
 CellChangeTimes->{
  3.643628025726145*^9, {3.643629214458552*^9, 3.6436292347016783`*^9}, 
   3.656892881381371*^9, 3.65733624411819*^9, 3.657400898498517*^9, 
   3.65857955213404*^9, 3.6586034180416822`*^9, 3.6615320211716223`*^9, 
   3.661606237008828*^9, 3.667830993045187*^9, 3.667831048365406*^9, 
   3.66938791809787*^9}],

Cell[BoxData[
 InterpretationBox[
  RowBox[{
  "30", "\[InvisibleSpace]", "\<\"  c  \"\>", "\[InvisibleSpace]", "100"}],
  SequenceForm[30, "  c  ", 100],
  Editable->False]], "Print",
 CellChangeTimes->{
  3.643628025726145*^9, {3.643629214458552*^9, 3.6436292347016783`*^9}, 
   3.656892881381371*^9, 3.65733624411819*^9, 3.657400898498517*^9, 
   3.65857955213404*^9, 3.6586034180416822`*^9, 3.6615320211716223`*^9, 
   3.661606237008828*^9, 3.667830993045187*^9, 3.667831048365406*^9, 
   3.669387918231982*^9}],

Cell[BoxData[
 InterpretationBox[
  RowBox[{
  "31", "\[InvisibleSpace]", "\<\"  a   \"\>", 
   "\[InvisibleSpace]", "\<\"Mon 11 Apr 2016 14:25:39\"\>"}],
  SequenceForm[31, "  a   ", "Mon 11 Apr 2016 14:25:39"],
  Editable->False]], "Print",
 CellChangeTimes->{
  3.643628025726145*^9, {3.643629214458552*^9, 3.6436292347016783`*^9}, 
   3.656892881381371*^9, 3.65733624411819*^9, 3.657400898498517*^9, 
   3.65857955213404*^9, 3.6586034180416822`*^9, 3.6615320211716223`*^9, 
   3.661606237008828*^9, 3.667830993045187*^9, 3.667831048365406*^9, 
   3.6693879393680573`*^9}],

Cell[BoxData[
 InterpretationBox[
  RowBox[{"31", "\[InvisibleSpace]", "\<\"  b\"\>"}],
  SequenceForm[31, "  b"],
  Editable->False]], "Print",
 CellChangeTimes->{
  3.643628025726145*^9, {3.643629214458552*^9, 3.6436292347016783`*^9}, 
   3.656892881381371*^9, 3.65733624411819*^9, 3.657400898498517*^9, 
   3.65857955213404*^9, 3.6586034180416822`*^9, 3.6615320211716223`*^9, 
   3.661606237008828*^9, 3.667830993045187*^9, 3.667831048365406*^9, 
   3.6693879989384003`*^9}],

Cell[BoxData[
 InterpretationBox[
  RowBox[{
  "31", "\[InvisibleSpace]", "\<\"  c  \"\>", "\[InvisibleSpace]", "100"}],
  SequenceForm[31, "  c  ", 100],
  Editable->False]], "Print",
 CellChangeTimes->{
  3.643628025726145*^9, {3.643629214458552*^9, 3.6436292347016783`*^9}, 
   3.656892881381371*^9, 3.65733624411819*^9, 3.657400898498517*^9, 
   3.65857955213404*^9, 3.6586034180416822`*^9, 3.6615320211716223`*^9, 
   3.661606237008828*^9, 3.667830993045187*^9, 3.667831048365406*^9, 
   3.669387998983933*^9}],

Cell[BoxData[
 InterpretationBox[
  RowBox[{
  "32", "\[InvisibleSpace]", "\<\"  a   \"\>", 
   "\[InvisibleSpace]", "\<\"Mon 11 Apr 2016 14:27:00\"\>"}],
  SequenceForm[32, "  a   ", "Mon 11 Apr 2016 14:27:00"],
  Editable->False]], "Print",
 CellChangeTimes->{
  3.643628025726145*^9, {3.643629214458552*^9, 3.6436292347016783`*^9}, 
   3.656892881381371*^9, 3.65733624411819*^9, 3.657400898498517*^9, 
   3.65857955213404*^9, 3.6586034180416822`*^9, 3.6615320211716223`*^9, 
   3.661606237008828*^9, 3.667830993045187*^9, 3.667831048365406*^9, 
   3.6693880204640636`*^9}],

Cell[BoxData[
 InterpretationBox[
  RowBox[{"32", "\[InvisibleSpace]", "\<\"  b\"\>"}],
  SequenceForm[32, "  b"],
  Editable->False]], "Print",
 CellChangeTimes->{
  3.643628025726145*^9, {3.643629214458552*^9, 3.6436292347016783`*^9}, 
   3.656892881381371*^9, 3.65733624411819*^9, 3.657400898498517*^9, 
   3.65857955213404*^9, 3.6586034180416822`*^9, 3.6615320211716223`*^9, 
   3.661606237008828*^9, 3.667830993045187*^9, 3.667831048365406*^9, 
   3.669388098699986*^9}],

Cell[BoxData[
 InterpretationBox[
  RowBox[{
  "32", "\[InvisibleSpace]", "\<\"  c  \"\>", "\[InvisibleSpace]", "100"}],
  SequenceForm[32, "  c  ", 100],
  Editable->False]], "Print",
 CellChangeTimes->{
  3.643628025726145*^9, {3.643629214458552*^9, 3.6436292347016783`*^9}, 
   3.656892881381371*^9, 3.65733624411819*^9, 3.657400898498517*^9, 
   3.65857955213404*^9, 3.6586034180416822`*^9, 3.6615320211716223`*^9, 
   3.661606237008828*^9, 3.667830993045187*^9, 3.667831048365406*^9, 
   3.669388098720742*^9}],

Cell[BoxData[
 InterpretationBox[
  RowBox[{
  "33", "\[InvisibleSpace]", "\<\"  a   \"\>", 
   "\[InvisibleSpace]", "\<\"Mon 11 Apr 2016 14:28:38\"\>"}],
  SequenceForm[33, "  a   ", "Mon 11 Apr 2016 14:28:38"],
  Editable->False]], "Print",
 CellChangeTimes->{
  3.643628025726145*^9, {3.643629214458552*^9, 3.6436292347016783`*^9}, 
   3.656892881381371*^9, 3.65733624411819*^9, 3.657400898498517*^9, 
   3.65857955213404*^9, 3.6586034180416822`*^9, 3.6615320211716223`*^9, 
   3.661606237008828*^9, 3.667830993045187*^9, 3.667831048365406*^9, 
   3.669388118939361*^9}],

Cell[BoxData[
 InterpretationBox[
  RowBox[{"33", "\[InvisibleSpace]", "\<\"  b\"\>"}],
  SequenceForm[33, "  b"],
  Editable->False]], "Print",
 CellChangeTimes->{
  3.643628025726145*^9, {3.643629214458552*^9, 3.6436292347016783`*^9}, 
   3.656892881381371*^9, 3.65733624411819*^9, 3.657400898498517*^9, 
   3.65857955213404*^9, 3.6586034180416822`*^9, 3.6615320211716223`*^9, 
   3.661606237008828*^9, 3.667830993045187*^9, 3.667831048365406*^9, 
   3.669388185814576*^9}],

Cell[BoxData[
 InterpretationBox[
  RowBox[{
  "33", "\[InvisibleSpace]", "\<\"  c  \"\>", "\[InvisibleSpace]", "100"}],
  SequenceForm[33, "  c  ", 100],
  Editable->False]], "Print",
 CellChangeTimes->{
  3.643628025726145*^9, {3.643629214458552*^9, 3.6436292347016783`*^9}, 
   3.656892881381371*^9, 3.65733624411819*^9, 3.657400898498517*^9, 
   3.65857955213404*^9, 3.6586034180416822`*^9, 3.6615320211716223`*^9, 
   3.661606237008828*^9, 3.667830993045187*^9, 3.667831048365406*^9, 
   3.6693881859267063`*^9}],

Cell[BoxData[
 InterpretationBox[
  RowBox[{
  "34", "\[InvisibleSpace]", "\<\"  a   \"\>", 
   "\[InvisibleSpace]", "\<\"Mon 11 Apr 2016 14:30:08\"\>"}],
  SequenceForm[34, "  a   ", "Mon 11 Apr 2016 14:30:08"],
  Editable->False]], "Print",
 CellChangeTimes->{
  3.643628025726145*^9, {3.643629214458552*^9, 3.6436292347016783`*^9}, 
   3.656892881381371*^9, 3.65733624411819*^9, 3.657400898498517*^9, 
   3.65857955213404*^9, 3.6586034180416822`*^9, 3.6615320211716223`*^9, 
   3.661606237008828*^9, 3.667830993045187*^9, 3.667831048365406*^9, 
   3.669388208366393*^9}],

Cell[BoxData[
 InterpretationBox[
  RowBox[{"34", "\[InvisibleSpace]", "\<\"  b\"\>"}],
  SequenceForm[34, "  b"],
  Editable->False]], "Print",
 CellChangeTimes->{
  3.643628025726145*^9, {3.643629214458552*^9, 3.6436292347016783`*^9}, 
   3.656892881381371*^9, 3.65733624411819*^9, 3.657400898498517*^9, 
   3.65857955213404*^9, 3.6586034180416822`*^9, 3.6615320211716223`*^9, 
   3.661606237008828*^9, 3.667830993045187*^9, 3.667831048365406*^9, 
   3.669388284512761*^9}],

Cell[BoxData[
 InterpretationBox[
  RowBox[{
  "34", "\[InvisibleSpace]", "\<\"  c  \"\>", "\[InvisibleSpace]", "100"}],
  SequenceForm[34, "  c  ", 100],
  Editable->False]], "Print",
 CellChangeTimes->{
  3.643628025726145*^9, {3.643629214458552*^9, 3.6436292347016783`*^9}, 
   3.656892881381371*^9, 3.65733624411819*^9, 3.657400898498517*^9, 
   3.65857955213404*^9, 3.6586034180416822`*^9, 3.6615320211716223`*^9, 
   3.661606237008828*^9, 3.667830993045187*^9, 3.667831048365406*^9, 
   3.669388284624577*^9}],

Cell[BoxData[
 InterpretationBox[
  RowBox[{
  "35", "\[InvisibleSpace]", "\<\"  a   \"\>", 
   "\[InvisibleSpace]", "\<\"Mon 11 Apr 2016 14:31:45\"\>"}],
  SequenceForm[35, "  a   ", "Mon 11 Apr 2016 14:31:45"],
  Editable->False]], "Print",
 CellChangeTimes->{
  3.643628025726145*^9, {3.643629214458552*^9, 3.6436292347016783`*^9}, 
   3.656892881381371*^9, 3.65733624411819*^9, 3.657400898498517*^9, 
   3.65857955213404*^9, 3.6586034180416822`*^9, 3.6615320211716223`*^9, 
   3.661606237008828*^9, 3.667830993045187*^9, 3.667831048365406*^9, 
   3.669388305504621*^9}],

Cell[BoxData[
 InterpretationBox[
  RowBox[{"35", "\[InvisibleSpace]", "\<\"  b\"\>"}],
  SequenceForm[35, "  b"],
  Editable->False]], "Print",
 CellChangeTimes->{
  3.643628025726145*^9, {3.643629214458552*^9, 3.6436292347016783`*^9}, 
   3.656892881381371*^9, 3.65733624411819*^9, 3.657400898498517*^9, 
   3.65857955213404*^9, 3.6586034180416822`*^9, 3.6615320211716223`*^9, 
   3.661606237008828*^9, 3.667830993045187*^9, 3.667831048365406*^9, 
   3.669388368959573*^9}],

Cell[BoxData[
 InterpretationBox[
  RowBox[{
  "35", "\[InvisibleSpace]", "\<\"  c  \"\>", "\[InvisibleSpace]", "100"}],
  SequenceForm[35, "  c  ", 100],
  Editable->False]], "Print",
 CellChangeTimes->{
  3.643628025726145*^9, {3.643629214458552*^9, 3.6436292347016783`*^9}, 
   3.656892881381371*^9, 3.65733624411819*^9, 3.657400898498517*^9, 
   3.65857955213404*^9, 3.6586034180416822`*^9, 3.6615320211716223`*^9, 
   3.661606237008828*^9, 3.667830993045187*^9, 3.667831048365406*^9, 
   3.669388369069792*^9}],

Cell[BoxData[
 InterpretationBox[
  RowBox[{
  "36", "\[InvisibleSpace]", "\<\"  a   \"\>", 
   "\[InvisibleSpace]", "\<\"Mon 11 Apr 2016 14:33:07\"\>"}],
  SequenceForm[36, "  a   ", "Mon 11 Apr 2016 14:33:07"],
  Editable->False]], "Print",
 CellChangeTimes->{
  3.643628025726145*^9, {3.643629214458552*^9, 3.6436292347016783`*^9}, 
   3.656892881381371*^9, 3.65733624411819*^9, 3.657400898498517*^9, 
   3.65857955213404*^9, 3.6586034180416822`*^9, 3.6615320211716223`*^9, 
   3.661606237008828*^9, 3.667830993045187*^9, 3.667831048365406*^9, 
   3.669388387705474*^9}],

Cell[BoxData[
 InterpretationBox[
  RowBox[{"36", "\[InvisibleSpace]", "\<\"  b\"\>"}],
  SequenceForm[36, "  b"],
  Editable->False]], "Print",
 CellChangeTimes->{
  3.643628025726145*^9, {3.643629214458552*^9, 3.6436292347016783`*^9}, 
   3.656892881381371*^9, 3.65733624411819*^9, 3.657400898498517*^9, 
   3.65857955213404*^9, 3.6586034180416822`*^9, 3.6615320211716223`*^9, 
   3.661606237008828*^9, 3.667830993045187*^9, 3.667831048365406*^9, 
   3.669388436832776*^9}],

Cell[BoxData[
 InterpretationBox[
  RowBox[{
  "36", "\[InvisibleSpace]", "\<\"  c  \"\>", "\[InvisibleSpace]", "100"}],
  SequenceForm[36, "  c  ", 100],
  Editable->False]], "Print",
 CellChangeTimes->{
  3.643628025726145*^9, {3.643629214458552*^9, 3.6436292347016783`*^9}, 
   3.656892881381371*^9, 3.65733624411819*^9, 3.657400898498517*^9, 
   3.65857955213404*^9, 3.6586034180416822`*^9, 3.6615320211716223`*^9, 
   3.661606237008828*^9, 3.667830993045187*^9, 3.667831048365406*^9, 
   3.669388436968836*^9}],

Cell[BoxData[
 InterpretationBox[
  RowBox[{
  "37", "\[InvisibleSpace]", "\<\"  a   \"\>", 
   "\[InvisibleSpace]", "\<\"Mon 11 Apr 2016 14:34:20\"\>"}],
  SequenceForm[37, "  a   ", "Mon 11 Apr 2016 14:34:20"],
  Editable->False]], "Print",
 CellChangeTimes->{
  3.643628025726145*^9, {3.643629214458552*^9, 3.6436292347016783`*^9}, 
   3.656892881381371*^9, 3.65733624411819*^9, 3.657400898498517*^9, 
   3.65857955213404*^9, 3.6586034180416822`*^9, 3.6615320211716223`*^9, 
   3.661606237008828*^9, 3.667830993045187*^9, 3.667831048365406*^9, 
   3.669388460416724*^9}],

Cell[BoxData[
 InterpretationBox[
  RowBox[{"37", "\[InvisibleSpace]", "\<\"  b\"\>"}],
  SequenceForm[37, "  b"],
  Editable->False]], "Print",
 CellChangeTimes->{
  3.643628025726145*^9, {3.643629214458552*^9, 3.6436292347016783`*^9}, 
   3.656892881381371*^9, 3.65733624411819*^9, 3.657400898498517*^9, 
   3.65857955213404*^9, 3.6586034180416822`*^9, 3.6615320211716223`*^9, 
   3.661606237008828*^9, 3.667830993045187*^9, 3.667831048365406*^9, 
   3.669388538351709*^9}],

Cell[BoxData[
 InterpretationBox[
  RowBox[{
  "37", "\[InvisibleSpace]", "\<\"  c  \"\>", "\[InvisibleSpace]", "100"}],
  SequenceForm[37, "  c  ", 100],
  Editable->False]], "Print",
 CellChangeTimes->{
  3.643628025726145*^9, {3.643629214458552*^9, 3.6436292347016783`*^9}, 
   3.656892881381371*^9, 3.65733624411819*^9, 3.657400898498517*^9, 
   3.65857955213404*^9, 3.6586034180416822`*^9, 3.6615320211716223`*^9, 
   3.661606237008828*^9, 3.667830993045187*^9, 3.667831048365406*^9, 
   3.669388538466099*^9}],

Cell[BoxData[
 InterpretationBox[
  RowBox[{
  "38", "\[InvisibleSpace]", "\<\"  a   \"\>", 
   "\[InvisibleSpace]", "\<\"Mon 11 Apr 2016 14:36:00\"\>"}],
  SequenceForm[38, "  a   ", "Mon 11 Apr 2016 14:36:00"],
  Editable->False]], "Print",
 CellChangeTimes->{
  3.643628025726145*^9, {3.643629214458552*^9, 3.6436292347016783`*^9}, 
   3.656892881381371*^9, 3.65733624411819*^9, 3.657400898498517*^9, 
   3.65857955213404*^9, 3.6586034180416822`*^9, 3.6615320211716223`*^9, 
   3.661606237008828*^9, 3.667830993045187*^9, 3.667831048365406*^9, 
   3.669388560514009*^9}],

Cell[BoxData[
 InterpretationBox[
  RowBox[{"38", "\[InvisibleSpace]", "\<\"  b\"\>"}],
  SequenceForm[38, "  b"],
  Editable->False]], "Print",
 CellChangeTimes->{
  3.643628025726145*^9, {3.643629214458552*^9, 3.6436292347016783`*^9}, 
   3.656892881381371*^9, 3.65733624411819*^9, 3.657400898498517*^9, 
   3.65857955213404*^9, 3.6586034180416822`*^9, 3.6615320211716223`*^9, 
   3.661606237008828*^9, 3.667830993045187*^9, 3.667831048365406*^9, 
   3.669388608609432*^9}],

Cell[BoxData[
 InterpretationBox[
  RowBox[{
  "38", "\[InvisibleSpace]", "\<\"  c  \"\>", "\[InvisibleSpace]", "100"}],
  SequenceForm[38, "  c  ", 100],
  Editable->False]], "Print",
 CellChangeTimes->{
  3.643628025726145*^9, {3.643629214458552*^9, 3.6436292347016783`*^9}, 
   3.656892881381371*^9, 3.65733624411819*^9, 3.657400898498517*^9, 
   3.65857955213404*^9, 3.6586034180416822`*^9, 3.6615320211716223`*^9, 
   3.661606237008828*^9, 3.667830993045187*^9, 3.667831048365406*^9, 
   3.669388608716003*^9}],

Cell[BoxData[
 InterpretationBox[
  RowBox[{
  "39", "\[InvisibleSpace]", "\<\"  a   \"\>", 
   "\[InvisibleSpace]", "\<\"Mon 11 Apr 2016 14:37:07\"\>"}],
  SequenceForm[39, "  a   ", "Mon 11 Apr 2016 14:37:07"],
  Editable->False]], "Print",
 CellChangeTimes->{
  3.643628025726145*^9, {3.643629214458552*^9, 3.6436292347016783`*^9}, 
   3.656892881381371*^9, 3.65733624411819*^9, 3.657400898498517*^9, 
   3.65857955213404*^9, 3.6586034180416822`*^9, 3.6615320211716223`*^9, 
   3.661606237008828*^9, 3.667830993045187*^9, 3.667831048365406*^9, 
   3.669388627842095*^9}],

Cell[BoxData[
 InterpretationBox[
  RowBox[{"39", "\[InvisibleSpace]", "\<\"  b\"\>"}],
  SequenceForm[39, "  b"],
  Editable->False]], "Print",
 CellChangeTimes->{
  3.643628025726145*^9, {3.643629214458552*^9, 3.6436292347016783`*^9}, 
   3.656892881381371*^9, 3.65733624411819*^9, 3.657400898498517*^9, 
   3.65857955213404*^9, 3.6586034180416822`*^9, 3.6615320211716223`*^9, 
   3.661606237008828*^9, 3.667830993045187*^9, 3.667831048365406*^9, 
   3.669388690918188*^9}],

Cell[BoxData[
 InterpretationBox[
  RowBox[{
  "39", "\[InvisibleSpace]", "\<\"  c  \"\>", "\[InvisibleSpace]", "100"}],
  SequenceForm[39, "  c  ", 100],
  Editable->False]], "Print",
 CellChangeTimes->{
  3.643628025726145*^9, {3.643629214458552*^9, 3.6436292347016783`*^9}, 
   3.656892881381371*^9, 3.65733624411819*^9, 3.657400898498517*^9, 
   3.65857955213404*^9, 3.6586034180416822`*^9, 3.6615320211716223`*^9, 
   3.661606237008828*^9, 3.667830993045187*^9, 3.667831048365406*^9, 
   3.669388690955571*^9}],

Cell[BoxData[
 InterpretationBox[
  RowBox[{
  "40", "\[InvisibleSpace]", "\<\"  a   \"\>", 
   "\[InvisibleSpace]", "\<\"Mon 11 Apr 2016 14:38:36\"\>"}],
  SequenceForm[40, "  a   ", "Mon 11 Apr 2016 14:38:36"],
  Editable->False]], "Print",
 CellChangeTimes->{
  3.643628025726145*^9, {3.643629214458552*^9, 3.6436292347016783`*^9}, 
   3.656892881381371*^9, 3.65733624411819*^9, 3.657400898498517*^9, 
   3.65857955213404*^9, 3.6586034180416822`*^9, 3.6615320211716223`*^9, 
   3.661606237008828*^9, 3.667830993045187*^9, 3.667831048365406*^9, 
   3.669388716404286*^9}],

Cell[BoxData[
 InterpretationBox[
  RowBox[{"40", "\[InvisibleSpace]", "\<\"  b\"\>"}],
  SequenceForm[40, "  b"],
  Editable->False]], "Print",
 CellChangeTimes->{
  3.643628025726145*^9, {3.643629214458552*^9, 3.6436292347016783`*^9}, 
   3.656892881381371*^9, 3.65733624411819*^9, 3.657400898498517*^9, 
   3.65857955213404*^9, 3.6586034180416822`*^9, 3.6615320211716223`*^9, 
   3.661606237008828*^9, 3.667830993045187*^9, 3.667831048365406*^9, 
   3.669388757703446*^9}],

Cell[BoxData[
 InterpretationBox[
  RowBox[{
  "40", "\[InvisibleSpace]", "\<\"  c  \"\>", "\[InvisibleSpace]", "100"}],
  SequenceForm[40, "  c  ", 100],
  Editable->False]], "Print",
 CellChangeTimes->{
  3.643628025726145*^9, {3.643629214458552*^9, 3.6436292347016783`*^9}, 
   3.656892881381371*^9, 3.65733624411819*^9, 3.657400898498517*^9, 
   3.65857955213404*^9, 3.6586034180416822`*^9, 3.6615320211716223`*^9, 
   3.661606237008828*^9, 3.667830993045187*^9, 3.667831048365406*^9, 
   3.669388757848078*^9}],

Cell[BoxData[
 InterpretationBox[
  RowBox[{
  "41", "\[InvisibleSpace]", "\<\"  a   \"\>", 
   "\[InvisibleSpace]", "\<\"Mon 11 Apr 2016 14:39:43\"\>"}],
  SequenceForm[41, "  a   ", "Mon 11 Apr 2016 14:39:43"],
  Editable->False]], "Print",
 CellChangeTimes->{
  3.643628025726145*^9, {3.643629214458552*^9, 3.6436292347016783`*^9}, 
   3.656892881381371*^9, 3.65733624411819*^9, 3.657400898498517*^9, 
   3.65857955213404*^9, 3.6586034180416822`*^9, 3.6615320211716223`*^9, 
   3.661606237008828*^9, 3.667830993045187*^9, 3.667831048365406*^9, 
   3.6693887831027327`*^9}],

Cell[BoxData[
 InterpretationBox[
  RowBox[{"41", "\[InvisibleSpace]", "\<\"  b\"\>"}],
  SequenceForm[41, "  b"],
  Editable->False]], "Print",
 CellChangeTimes->{
  3.643628025726145*^9, {3.643629214458552*^9, 3.6436292347016783`*^9}, 
   3.656892881381371*^9, 3.65733624411819*^9, 3.657400898498517*^9, 
   3.65857955213404*^9, 3.6586034180416822`*^9, 3.6615320211716223`*^9, 
   3.661606237008828*^9, 3.667830993045187*^9, 3.667831048365406*^9, 
   3.6693888160078087`*^9}],

Cell[BoxData[
 InterpretationBox[
  RowBox[{
  "41", "\[InvisibleSpace]", "\<\"  c  \"\>", "\[InvisibleSpace]", "100"}],
  SequenceForm[41, "  c  ", 100],
  Editable->False]], "Print",
 CellChangeTimes->{
  3.643628025726145*^9, {3.643629214458552*^9, 3.6436292347016783`*^9}, 
   3.656892881381371*^9, 3.65733624411819*^9, 3.657400898498517*^9, 
   3.65857955213404*^9, 3.6586034180416822`*^9, 3.6615320211716223`*^9, 
   3.661606237008828*^9, 3.667830993045187*^9, 3.667831048365406*^9, 
   3.669388816122698*^9}],

Cell[BoxData[
 InterpretationBox[
  RowBox[{
  "42", "\[InvisibleSpace]", "\<\"  a   \"\>", 
   "\[InvisibleSpace]", "\<\"Mon 11 Apr 2016 14:40:35\"\>"}],
  SequenceForm[42, "  a   ", "Mon 11 Apr 2016 14:40:35"],
  Editable->False]], "Print",
 CellChangeTimes->{
  3.643628025726145*^9, {3.643629214458552*^9, 3.6436292347016783`*^9}, 
   3.656892881381371*^9, 3.65733624411819*^9, 3.657400898498517*^9, 
   3.65857955213404*^9, 3.6586034180416822`*^9, 3.6615320211716223`*^9, 
   3.661606237008828*^9, 3.667830993045187*^9, 3.667831048365406*^9, 
   3.669388835965653*^9}],

Cell[BoxData[
 InterpretationBox[
  RowBox[{"42", "\[InvisibleSpace]", "\<\"  b\"\>"}],
  SequenceForm[42, "  b"],
  Editable->False]], "Print",
 CellChangeTimes->{
  3.643628025726145*^9, {3.643629214458552*^9, 3.6436292347016783`*^9}, 
   3.656892881381371*^9, 3.65733624411819*^9, 3.657400898498517*^9, 
   3.65857955213404*^9, 3.6586034180416822`*^9, 3.6615320211716223`*^9, 
   3.661606237008828*^9, 3.667830993045187*^9, 3.667831048365406*^9, 
   3.669388876310794*^9}],

Cell[BoxData[
 InterpretationBox[
  RowBox[{
  "42", "\[InvisibleSpace]", "\<\"  c  \"\>", "\[InvisibleSpace]", "100"}],
  SequenceForm[42, "  c  ", 100],
  Editable->False]], "Print",
 CellChangeTimes->{
  3.643628025726145*^9, {3.643629214458552*^9, 3.6436292347016783`*^9}, 
   3.656892881381371*^9, 3.65733624411819*^9, 3.657400898498517*^9, 
   3.65857955213404*^9, 3.6586034180416822`*^9, 3.6615320211716223`*^9, 
   3.661606237008828*^9, 3.667830993045187*^9, 3.667831048365406*^9, 
   3.669388876442791*^9}],

Cell[BoxData[
 InterpretationBox[
  RowBox[{
  "43", "\[InvisibleSpace]", "\<\"  a   \"\>", 
   "\[InvisibleSpace]", "\<\"Mon 11 Apr 2016 14:41:44\"\>"}],
  SequenceForm[43, "  a   ", "Mon 11 Apr 2016 14:41:44"],
  Editable->False]], "Print",
 CellChangeTimes->{
  3.643628025726145*^9, {3.643629214458552*^9, 3.6436292347016783`*^9}, 
   3.656892881381371*^9, 3.65733624411819*^9, 3.657400898498517*^9, 
   3.65857955213404*^9, 3.6586034180416822`*^9, 3.6615320211716223`*^9, 
   3.661606237008828*^9, 3.667830993045187*^9, 3.667831048365406*^9, 
   3.669388904506483*^9}],

Cell[BoxData[
 InterpretationBox[
  RowBox[{"43", "\[InvisibleSpace]", "\<\"  b\"\>"}],
  SequenceForm[43, "  b"],
  Editable->False]], "Print",
 CellChangeTimes->{
  3.643628025726145*^9, {3.643629214458552*^9, 3.6436292347016783`*^9}, 
   3.656892881381371*^9, 3.65733624411819*^9, 3.657400898498517*^9, 
   3.65857955213404*^9, 3.6586034180416822`*^9, 3.6615320211716223`*^9, 
   3.661606237008828*^9, 3.667830993045187*^9, 3.667831048365406*^9, 
   3.669388930511992*^9}],

Cell[BoxData[
 InterpretationBox[
  RowBox[{
  "43", "\[InvisibleSpace]", "\<\"  c  \"\>", "\[InvisibleSpace]", "100"}],
  SequenceForm[43, "  c  ", 100],
  Editable->False]], "Print",
 CellChangeTimes->{
  3.643628025726145*^9, {3.643629214458552*^9, 3.6436292347016783`*^9}, 
   3.656892881381371*^9, 3.65733624411819*^9, 3.657400898498517*^9, 
   3.65857955213404*^9, 3.6586034180416822`*^9, 3.6615320211716223`*^9, 
   3.661606237008828*^9, 3.667830993045187*^9, 3.667831048365406*^9, 
   3.6693889306306953`*^9}],

Cell[BoxData[
 InterpretationBox[
  RowBox[{
  "44", "\[InvisibleSpace]", "\<\"  a   \"\>", 
   "\[InvisibleSpace]", "\<\"Mon 11 Apr 2016 14:42:36\"\>"}],
  SequenceForm[44, "  a   ", "Mon 11 Apr 2016 14:42:36"],
  Editable->False]], "Print",
 CellChangeTimes->{
  3.643628025726145*^9, {3.643629214458552*^9, 3.6436292347016783`*^9}, 
   3.656892881381371*^9, 3.65733624411819*^9, 3.657400898498517*^9, 
   3.65857955213404*^9, 3.6586034180416822`*^9, 3.6615320211716223`*^9, 
   3.661606237008828*^9, 3.667830993045187*^9, 3.667831048365406*^9, 
   3.669388956346779*^9}],

Cell[BoxData[
 InterpretationBox[
  RowBox[{"44", "\[InvisibleSpace]", "\<\"  b\"\>"}],
  SequenceForm[44, "  b"],
  Editable->False]], "Print",
 CellChangeTimes->{
  3.643628025726145*^9, {3.643629214458552*^9, 3.6436292347016783`*^9}, 
   3.656892881381371*^9, 3.65733624411819*^9, 3.657400898498517*^9, 
   3.65857955213404*^9, 3.6586034180416822`*^9, 3.6615320211716223`*^9, 
   3.661606237008828*^9, 3.667830993045187*^9, 3.667831048365406*^9, 
   3.66938903423678*^9}],

Cell[BoxData[
 InterpretationBox[
  RowBox[{
  "44", "\[InvisibleSpace]", "\<\"  c  \"\>", "\[InvisibleSpace]", "100"}],
  SequenceForm[44, "  c  ", 100],
  Editable->False]], "Print",
 CellChangeTimes->{
  3.643628025726145*^9, {3.643629214458552*^9, 3.6436292347016783`*^9}, 
   3.656892881381371*^9, 3.65733624411819*^9, 3.657400898498517*^9, 
   3.65857955213404*^9, 3.6586034180416822`*^9, 3.6615320211716223`*^9, 
   3.661606237008828*^9, 3.667830993045187*^9, 3.667831048365406*^9, 
   3.669389034337398*^9}],

Cell[BoxData[
 InterpretationBox[
  RowBox[{
  "45", "\[InvisibleSpace]", "\<\"  a   \"\>", 
   "\[InvisibleSpace]", "\<\"Mon 11 Apr 2016 14:44:10\"\>"}],
  SequenceForm[45, "  a   ", "Mon 11 Apr 2016 14:44:10"],
  Editable->False]], "Print",
 CellChangeTimes->{
  3.643628025726145*^9, {3.643629214458552*^9, 3.6436292347016783`*^9}, 
   3.656892881381371*^9, 3.65733624411819*^9, 3.657400898498517*^9, 
   3.65857955213404*^9, 3.6586034180416822`*^9, 3.6615320211716223`*^9, 
   3.661606237008828*^9, 3.667830993045187*^9, 3.667831048365406*^9, 
   3.6693890507150993`*^9}],

Cell[BoxData[
 InterpretationBox[
  RowBox[{"45", "\[InvisibleSpace]", "\<\"  b\"\>"}],
  SequenceForm[45, "  b"],
  Editable->False]], "Print",
 CellChangeTimes->{
  3.643628025726145*^9, {3.643629214458552*^9, 3.6436292347016783`*^9}, 
   3.656892881381371*^9, 3.65733624411819*^9, 3.657400898498517*^9, 
   3.65857955213404*^9, 3.6586034180416822`*^9, 3.6615320211716223`*^9, 
   3.661606237008828*^9, 3.667830993045187*^9, 3.667831048365406*^9, 
   3.669389146471724*^9}],

Cell[BoxData[
 InterpretationBox[
  RowBox[{
  "45", "\[InvisibleSpace]", "\<\"  c  \"\>", "\[InvisibleSpace]", "100"}],
  SequenceForm[45, "  c  ", 100],
  Editable->False]], "Print",
 CellChangeTimes->{
  3.643628025726145*^9, {3.643629214458552*^9, 3.6436292347016783`*^9}, 
   3.656892881381371*^9, 3.65733624411819*^9, 3.657400898498517*^9, 
   3.65857955213404*^9, 3.6586034180416822`*^9, 3.6615320211716223`*^9, 
   3.661606237008828*^9, 3.667830993045187*^9, 3.667831048365406*^9, 
   3.669389146556719*^9}],

Cell[BoxData[
 InterpretationBox[
  RowBox[{
  "46", "\[InvisibleSpace]", "\<\"  a   \"\>", 
   "\[InvisibleSpace]", "\<\"Mon 11 Apr 2016 14:46:06\"\>"}],
  SequenceForm[46, "  a   ", "Mon 11 Apr 2016 14:46:06"],
  Editable->False]], "Print",
 CellChangeTimes->{
  3.643628025726145*^9, {3.643629214458552*^9, 3.6436292347016783`*^9}, 
   3.656892881381371*^9, 3.65733624411819*^9, 3.657400898498517*^9, 
   3.65857955213404*^9, 3.6586034180416822`*^9, 3.6615320211716223`*^9, 
   3.661606237008828*^9, 3.667830993045187*^9, 3.667831048365406*^9, 
   3.669389166995723*^9}],

Cell[BoxData[
 InterpretationBox[
  RowBox[{"46", "\[InvisibleSpace]", "\<\"  b\"\>"}],
  SequenceForm[46, "  b"],
  Editable->False]], "Print",
 CellChangeTimes->{
  3.643628025726145*^9, {3.643629214458552*^9, 3.6436292347016783`*^9}, 
   3.656892881381371*^9, 3.65733624411819*^9, 3.657400898498517*^9, 
   3.65857955213404*^9, 3.6586034180416822`*^9, 3.6615320211716223`*^9, 
   3.661606237008828*^9, 3.667830993045187*^9, 3.667831048365406*^9, 
   3.6693892121110153`*^9}],

Cell[BoxData[
 InterpretationBox[
  RowBox[{
  "46", "\[InvisibleSpace]", "\<\"  c  \"\>", "\[InvisibleSpace]", "100"}],
  SequenceForm[46, "  c  ", 100],
  Editable->False]], "Print",
 CellChangeTimes->{
  3.643628025726145*^9, {3.643629214458552*^9, 3.6436292347016783`*^9}, 
   3.656892881381371*^9, 3.65733624411819*^9, 3.657400898498517*^9, 
   3.65857955213404*^9, 3.6586034180416822`*^9, 3.6615320211716223`*^9, 
   3.661606237008828*^9, 3.667830993045187*^9, 3.667831048365406*^9, 
   3.669389212222012*^9}],

Cell[BoxData[
 InterpretationBox[
  RowBox[{
  "47", "\[InvisibleSpace]", "\<\"  a   \"\>", 
   "\[InvisibleSpace]", "\<\"Mon 11 Apr 2016 14:47:14\"\>"}],
  SequenceForm[47, "  a   ", "Mon 11 Apr 2016 14:47:14"],
  Editable->False]], "Print",
 CellChangeTimes->{
  3.643628025726145*^9, {3.643629214458552*^9, 3.6436292347016783`*^9}, 
   3.656892881381371*^9, 3.65733624411819*^9, 3.657400898498517*^9, 
   3.65857955213404*^9, 3.6586034180416822`*^9, 3.6615320211716223`*^9, 
   3.661606237008828*^9, 3.667830993045187*^9, 3.667831048365406*^9, 
   3.6693892347419024`*^9}],

Cell[BoxData[
 InterpretationBox[
  RowBox[{"47", "\[InvisibleSpace]", "\<\"  b\"\>"}],
  SequenceForm[47, "  b"],
  Editable->False]], "Print",
 CellChangeTimes->{
  3.643628025726145*^9, {3.643629214458552*^9, 3.6436292347016783`*^9}, 
   3.656892881381371*^9, 3.65733624411819*^9, 3.657400898498517*^9, 
   3.65857955213404*^9, 3.6586034180416822`*^9, 3.6615320211716223`*^9, 
   3.661606237008828*^9, 3.667830993045187*^9, 3.667831048365406*^9, 
   3.669389299111161*^9}],

Cell[BoxData[
 InterpretationBox[
  RowBox[{
  "47", "\[InvisibleSpace]", "\<\"  c  \"\>", "\[InvisibleSpace]", "100"}],
  SequenceForm[47, "  c  ", 100],
  Editable->False]], "Print",
 CellChangeTimes->{
  3.643628025726145*^9, {3.643629214458552*^9, 3.6436292347016783`*^9}, 
   3.656892881381371*^9, 3.65733624411819*^9, 3.657400898498517*^9, 
   3.65857955213404*^9, 3.6586034180416822`*^9, 3.6615320211716223`*^9, 
   3.661606237008828*^9, 3.667830993045187*^9, 3.667831048365406*^9, 
   3.669389299451208*^9}],

Cell[BoxData[
 InterpretationBox[
  RowBox[{
  "48", "\[InvisibleSpace]", "\<\"  a   \"\>", 
   "\[InvisibleSpace]", "\<\"Mon 11 Apr 2016 14:48:49\"\>"}],
  SequenceForm[48, "  a   ", "Mon 11 Apr 2016 14:48:49"],
  Editable->False]], "Print",
 CellChangeTimes->{
  3.643628025726145*^9, {3.643629214458552*^9, 3.6436292347016783`*^9}, 
   3.656892881381371*^9, 3.65733624411819*^9, 3.657400898498517*^9, 
   3.65857955213404*^9, 3.6586034180416822`*^9, 3.6615320211716223`*^9, 
   3.661606237008828*^9, 3.667830993045187*^9, 3.667831048365406*^9, 
   3.6693893299766817`*^9}],

Cell[BoxData[
 InterpretationBox[
  RowBox[{"48", "\[InvisibleSpace]", "\<\"  b\"\>"}],
  SequenceForm[48, "  b"],
  Editable->False]], "Print",
 CellChangeTimes->{
  3.643628025726145*^9, {3.643629214458552*^9, 3.6436292347016783`*^9}, 
   3.656892881381371*^9, 3.65733624411819*^9, 3.657400898498517*^9, 
   3.65857955213404*^9, 3.6586034180416822`*^9, 3.6615320211716223`*^9, 
   3.661606237008828*^9, 3.667830993045187*^9, 3.667831048365406*^9, 
   3.669389428301182*^9}],

Cell[BoxData[
 InterpretationBox[
  RowBox[{
  "48", "\[InvisibleSpace]", "\<\"  c  \"\>", "\[InvisibleSpace]", "100"}],
  SequenceForm[48, "  c  ", 100],
  Editable->False]], "Print",
 CellChangeTimes->{
  3.643628025726145*^9, {3.643629214458552*^9, 3.6436292347016783`*^9}, 
   3.656892881381371*^9, 3.65733624411819*^9, 3.657400898498517*^9, 
   3.65857955213404*^9, 3.6586034180416822`*^9, 3.6615320211716223`*^9, 
   3.661606237008828*^9, 3.667830993045187*^9, 3.667831048365406*^9, 
   3.6693894283828382`*^9}],

Cell[BoxData[
 InterpretationBox[
  RowBox[{
  "49", "\[InvisibleSpace]", "\<\"  a   \"\>", 
   "\[InvisibleSpace]", "\<\"Mon 11 Apr 2016 14:50:53\"\>"}],
  SequenceForm[49, "  a   ", "Mon 11 Apr 2016 14:50:53"],
  Editable->False]], "Print",
 CellChangeTimes->{
  3.643628025726145*^9, {3.643629214458552*^9, 3.6436292347016783`*^9}, 
   3.656892881381371*^9, 3.65733624411819*^9, 3.657400898498517*^9, 
   3.65857955213404*^9, 3.6586034180416822`*^9, 3.6615320211716223`*^9, 
   3.661606237008828*^9, 3.667830993045187*^9, 3.667831048365406*^9, 
   3.669389453532138*^9}],

Cell[BoxData[
 InterpretationBox[
  RowBox[{"49", "\[InvisibleSpace]", "\<\"  b\"\>"}],
  SequenceForm[49, "  b"],
  Editable->False]], "Print",
 CellChangeTimes->{
  3.643628025726145*^9, {3.643629214458552*^9, 3.6436292347016783`*^9}, 
   3.656892881381371*^9, 3.65733624411819*^9, 3.657400898498517*^9, 
   3.65857955213404*^9, 3.6586034180416822`*^9, 3.6615320211716223`*^9, 
   3.661606237008828*^9, 3.667830993045187*^9, 3.667831048365406*^9, 
   3.6693895228263197`*^9}],

Cell[BoxData[
 InterpretationBox[
  RowBox[{
  "49", "\[InvisibleSpace]", "\<\"  c  \"\>", "\[InvisibleSpace]", "100"}],
  SequenceForm[49, "  c  ", 100],
  Editable->False]], "Print",
 CellChangeTimes->{
  3.643628025726145*^9, {3.643629214458552*^9, 3.6436292347016783`*^9}, 
   3.656892881381371*^9, 3.65733624411819*^9, 3.657400898498517*^9, 
   3.65857955213404*^9, 3.6586034180416822`*^9, 3.6615320211716223`*^9, 
   3.661606237008828*^9, 3.667830993045187*^9, 3.667831048365406*^9, 
   3.669389522959673*^9}],

Cell[BoxData[
 InterpretationBox[
  RowBox[{
  "50", "\[InvisibleSpace]", "\<\"  a   \"\>", 
   "\[InvisibleSpace]", "\<\"Mon 11 Apr 2016 14:52:34\"\>"}],
  SequenceForm[50, "  a   ", "Mon 11 Apr 2016 14:52:34"],
  Editable->False]], "Print",
 CellChangeTimes->{
  3.643628025726145*^9, {3.643629214458552*^9, 3.6436292347016783`*^9}, 
   3.656892881381371*^9, 3.65733624411819*^9, 3.657400898498517*^9, 
   3.65857955213404*^9, 3.6586034180416822`*^9, 3.6615320211716223`*^9, 
   3.661606237008828*^9, 3.667830993045187*^9, 3.667831048365406*^9, 
   3.66938955430803*^9}],

Cell[BoxData[
 InterpretationBox[
  RowBox[{"50", "\[InvisibleSpace]", "\<\"  b\"\>"}],
  SequenceForm[50, "  b"],
  Editable->False]], "Print",
 CellChangeTimes->{
  3.643628025726145*^9, {3.643629214458552*^9, 3.6436292347016783`*^9}, 
   3.656892881381371*^9, 3.65733624411819*^9, 3.657400898498517*^9, 
   3.65857955213404*^9, 3.6586034180416822`*^9, 3.6615320211716223`*^9, 
   3.661606237008828*^9, 3.667830993045187*^9, 3.667831048365406*^9, 
   3.669389645795233*^9}],

Cell[BoxData[
 InterpretationBox[
  RowBox[{
  "50", "\[InvisibleSpace]", "\<\"  c  \"\>", "\[InvisibleSpace]", "100"}],
  SequenceForm[50, "  c  ", 100],
  Editable->False]], "Print",
 CellChangeTimes->{
  3.643628025726145*^9, {3.643629214458552*^9, 3.6436292347016783`*^9}, 
   3.656892881381371*^9, 3.65733624411819*^9, 3.657400898498517*^9, 
   3.65857955213404*^9, 3.6586034180416822`*^9, 3.6615320211716223`*^9, 
   3.661606237008828*^9, 3.667830993045187*^9, 3.667831048365406*^9, 
   3.669389645834178*^9}]
}, Closed]]
}, Open  ]],

Cell[CellGroupData[{

Cell[BoxData[
 RowBox[{
  RowBox[{"tablefunc", "[", 
   RowBox[{"-", "4"}], "]"}], ";"}]], "Input",
 InitializationCell->True,
 CellChangeTimes->{{3.6327399641909733`*^9, 3.6327399701421213`*^9}, 
   3.6327418835031023`*^9, 3.632742427087826*^9, 3.633079300809016*^9, 
   3.6330813119574966`*^9, 3.669385570082511*^9}],

Cell[CellGroupData[{

Cell[BoxData[
 InterpretationBox[
  RowBox[{
  "1", "\[InvisibleSpace]", "\<\"  a   \"\>", 
   "\[InvisibleSpace]", "\<\"Mon 11 Apr 2016 14:54:33\"\>"}],
  SequenceForm[1, "  a   ", "Mon 11 Apr 2016 14:54:33"],
  Editable->False]], "Print",
 CellChangeTimes->{3.6436195670616217`*^9, 3.643630656753921*^9, 
  3.656894327632346*^9, 3.657336802361024*^9, 3.6574019871936893`*^9, 
  3.6585804531154613`*^9, 3.658604309947192*^9, 3.661534111869236*^9, 
  3.661534164428204*^9, 3.661610233293713*^9, 3.667835373372911*^9, 
  3.6693896739664707`*^9}],

Cell[BoxData[
 InterpretationBox[
  RowBox[{"1", "\[InvisibleSpace]", "\<\"  b\"\>"}],
  SequenceForm[1, "  b"],
  Editable->False]], "Print",
 CellChangeTimes->{3.6436195670616217`*^9, 3.643630656753921*^9, 
  3.656894327632346*^9, 3.657336802361024*^9, 3.6574019871936893`*^9, 
  3.6585804531154613`*^9, 3.658604309947192*^9, 3.661534111869236*^9, 
  3.661534164428204*^9, 3.661610233293713*^9, 3.667835373372911*^9, 
  3.669389765222624*^9}],

Cell[BoxData[
 InterpretationBox[
  RowBox[{
  "1", "\[InvisibleSpace]", "\<\"  c  \"\>", "\[InvisibleSpace]", "100"}],
  SequenceForm[1, "  c  ", 100],
  Editable->False]], "Print",
 CellChangeTimes->{3.6436195670616217`*^9, 3.643630656753921*^9, 
  3.656894327632346*^9, 3.657336802361024*^9, 3.6574019871936893`*^9, 
  3.6585804531154613`*^9, 3.658604309947192*^9, 3.661534111869236*^9, 
  3.661534164428204*^9, 3.661610233293713*^9, 3.667835373372911*^9, 
  3.6693897652582693`*^9}],

Cell[BoxData[
 InterpretationBox[
  RowBox[{
  "2", "\[InvisibleSpace]", "\<\"  a   \"\>", 
   "\[InvisibleSpace]", "\<\"Mon 11 Apr 2016 14:56:36\"\>"}],
  SequenceForm[2, "  a   ", "Mon 11 Apr 2016 14:56:36"],
  Editable->False]], "Print",
 CellChangeTimes->{3.6436195670616217`*^9, 3.643630656753921*^9, 
  3.656894327632346*^9, 3.657336802361024*^9, 3.6574019871936893`*^9, 
  3.6585804531154613`*^9, 3.658604309947192*^9, 3.661534111869236*^9, 
  3.661534164428204*^9, 3.661610233293713*^9, 3.667835373372911*^9, 
  3.66938979679688*^9}],

Cell[BoxData[
 InterpretationBox[
  RowBox[{"2", "\[InvisibleSpace]", "\<\"  b\"\>"}],
  SequenceForm[2, "  b"],
  Editable->False]], "Print",
 CellChangeTimes->{3.6436195670616217`*^9, 3.643630656753921*^9, 
  3.656894327632346*^9, 3.657336802361024*^9, 3.6574019871936893`*^9, 
  3.6585804531154613`*^9, 3.658604309947192*^9, 3.661534111869236*^9, 
  3.661534164428204*^9, 3.661610233293713*^9, 3.667835373372911*^9, 
  3.669389915386449*^9}],

Cell[BoxData[
 InterpretationBox[
  RowBox[{
  "2", "\[InvisibleSpace]", "\<\"  c  \"\>", "\[InvisibleSpace]", "100"}],
  SequenceForm[2, "  c  ", 100],
  Editable->False]], "Print",
 CellChangeTimes->{3.6436195670616217`*^9, 3.643630656753921*^9, 
  3.656894327632346*^9, 3.657336802361024*^9, 3.6574019871936893`*^9, 
  3.6585804531154613`*^9, 3.658604309947192*^9, 3.661534111869236*^9, 
  3.661534164428204*^9, 3.661610233293713*^9, 3.667835373372911*^9, 
  3.6693899154668427`*^9}],

Cell[BoxData[
 InterpretationBox[
  RowBox[{
  "3", "\[InvisibleSpace]", "\<\"  a   \"\>", 
   "\[InvisibleSpace]", "\<\"Mon 11 Apr 2016 14:59:05\"\>"}],
  SequenceForm[3, "  a   ", "Mon 11 Apr 2016 14:59:05"],
  Editable->False]], "Print",
 CellChangeTimes->{3.6436195670616217`*^9, 3.643630656753921*^9, 
  3.656894327632346*^9, 3.657336802361024*^9, 3.6574019871936893`*^9, 
  3.6585804531154613`*^9, 3.658604309947192*^9, 3.661534111869236*^9, 
  3.661534164428204*^9, 3.661610233293713*^9, 3.667835373372911*^9, 
  3.669389945881497*^9}],

Cell[BoxData[
 InterpretationBox[
  RowBox[{"3", "\[InvisibleSpace]", "\<\"  b\"\>"}],
  SequenceForm[3, "  b"],
  Editable->False]], "Print",
 CellChangeTimes->{3.6436195670616217`*^9, 3.643630656753921*^9, 
  3.656894327632346*^9, 3.657336802361024*^9, 3.6574019871936893`*^9, 
  3.6585804531154613`*^9, 3.658604309947192*^9, 3.661534111869236*^9, 
  3.661534164428204*^9, 3.661610233293713*^9, 3.667835373372911*^9, 
  3.669390001430085*^9}],

Cell[BoxData[
 InterpretationBox[
  RowBox[{
  "3", "\[InvisibleSpace]", "\<\"  c  \"\>", "\[InvisibleSpace]", "100"}],
  SequenceForm[3, "  c  ", 100],
  Editable->False]], "Print",
 CellChangeTimes->{3.6436195670616217`*^9, 3.643630656753921*^9, 
  3.656894327632346*^9, 3.657336802361024*^9, 3.6574019871936893`*^9, 
  3.6585804531154613`*^9, 3.658604309947192*^9, 3.661534111869236*^9, 
  3.661534164428204*^9, 3.661610233293713*^9, 3.667835373372911*^9, 
  3.669390001461042*^9}],

Cell[BoxData[
 InterpretationBox[
  RowBox[{
  "4", "\[InvisibleSpace]", "\<\"  a   \"\>", 
   "\[InvisibleSpace]", "\<\"Mon 11 Apr 2016 15:00:34\"\>"}],
  SequenceForm[4, "  a   ", "Mon 11 Apr 2016 15:00:34"],
  Editable->False]], "Print",
 CellChangeTimes->{3.6436195670616217`*^9, 3.643630656753921*^9, 
  3.656894327632346*^9, 3.657336802361024*^9, 3.6574019871936893`*^9, 
  3.6585804531154613`*^9, 3.658604309947192*^9, 3.661534111869236*^9, 
  3.661534164428204*^9, 3.661610233293713*^9, 3.667835373372911*^9, 
  3.669390034816942*^9}],

Cell[BoxData[
 InterpretationBox[
  RowBox[{"4", "\[InvisibleSpace]", "\<\"  b\"\>"}],
  SequenceForm[4, "  b"],
  Editable->False]], "Print",
 CellChangeTimes->{3.6436195670616217`*^9, 3.643630656753921*^9, 
  3.656894327632346*^9, 3.657336802361024*^9, 3.6574019871936893`*^9, 
  3.6585804531154613`*^9, 3.658604309947192*^9, 3.661534111869236*^9, 
  3.661534164428204*^9, 3.661610233293713*^9, 3.667835373372911*^9, 
  3.6693901282741528`*^9}],

Cell[BoxData[
 InterpretationBox[
  RowBox[{
  "4", "\[InvisibleSpace]", "\<\"  c  \"\>", "\[InvisibleSpace]", "100"}],
  SequenceForm[4, "  c  ", 100],
  Editable->False]], "Print",
 CellChangeTimes->{3.6436195670616217`*^9, 3.643630656753921*^9, 
  3.656894327632346*^9, 3.657336802361024*^9, 3.6574019871936893`*^9, 
  3.6585804531154613`*^9, 3.658604309947192*^9, 3.661534111869236*^9, 
  3.661534164428204*^9, 3.661610233293713*^9, 3.667835373372911*^9, 
  3.669390128353279*^9}],

Cell[BoxData[
 InterpretationBox[
  RowBox[{
  "5", "\[InvisibleSpace]", "\<\"  a   \"\>", 
   "\[InvisibleSpace]", "\<\"Mon 11 Apr 2016 15:02:36\"\>"}],
  SequenceForm[5, "  a   ", "Mon 11 Apr 2016 15:02:36"],
  Editable->False]], "Print",
 CellChangeTimes->{3.6436195670616217`*^9, 3.643630656753921*^9, 
  3.656894327632346*^9, 3.657336802361024*^9, 3.6574019871936893`*^9, 
  3.6585804531154613`*^9, 3.658604309947192*^9, 3.661534111869236*^9, 
  3.661534164428204*^9, 3.661610233293713*^9, 3.667835373372911*^9, 
  3.6693901566164217`*^9}],

Cell[BoxData[
 InterpretationBox[
  RowBox[{"5", "\[InvisibleSpace]", "\<\"  b\"\>"}],
  SequenceForm[5, "  b"],
  Editable->False]], "Print",
 CellChangeTimes->{3.6436195670616217`*^9, 3.643630656753921*^9, 
  3.656894327632346*^9, 3.657336802361024*^9, 3.6574019871936893`*^9, 
  3.6585804531154613`*^9, 3.658604309947192*^9, 3.661534111869236*^9, 
  3.661534164428204*^9, 3.661610233293713*^9, 3.667835373372911*^9, 
  3.6693902355614634`*^9}],

Cell[BoxData[
 InterpretationBox[
  RowBox[{
  "5", "\[InvisibleSpace]", "\<\"  c  \"\>", "\[InvisibleSpace]", "100"}],
  SequenceForm[5, "  c  ", 100],
  Editable->False]], "Print",
 CellChangeTimes->{3.6436195670616217`*^9, 3.643630656753921*^9, 
  3.656894327632346*^9, 3.657336802361024*^9, 3.6574019871936893`*^9, 
  3.6585804531154613`*^9, 3.658604309947192*^9, 3.661534111869236*^9, 
  3.661534164428204*^9, 3.661610233293713*^9, 3.667835373372911*^9, 
  3.669390235647977*^9}],

Cell[BoxData[
 InterpretationBox[
  RowBox[{
  "6", "\[InvisibleSpace]", "\<\"  a   \"\>", 
   "\[InvisibleSpace]", "\<\"Mon 11 Apr 2016 15:04:22\"\>"}],
  SequenceForm[6, "  a   ", "Mon 11 Apr 2016 15:04:22"],
  Editable->False]], "Print",
 CellChangeTimes->{3.6436195670616217`*^9, 3.643630656753921*^9, 
  3.656894327632346*^9, 3.657336802361024*^9, 3.6574019871936893`*^9, 
  3.6585804531154613`*^9, 3.658604309947192*^9, 3.661534111869236*^9, 
  3.661534164428204*^9, 3.661610233293713*^9, 3.667835373372911*^9, 
  3.6693902620443077`*^9}],

Cell[BoxData[
 InterpretationBox[
  RowBox[{"6", "\[InvisibleSpace]", "\<\"  b\"\>"}],
  SequenceForm[6, "  b"],
  Editable->False]], "Print",
 CellChangeTimes->{3.6436195670616217`*^9, 3.643630656753921*^9, 
  3.656894327632346*^9, 3.657336802361024*^9, 3.6574019871936893`*^9, 
  3.6585804531154613`*^9, 3.658604309947192*^9, 3.661534111869236*^9, 
  3.661534164428204*^9, 3.661610233293713*^9, 3.667835373372911*^9, 
  3.66939031159007*^9}],

Cell[BoxData[
 InterpretationBox[
  RowBox[{
  "6", "\[InvisibleSpace]", "\<\"  c  \"\>", "\[InvisibleSpace]", "100"}],
  SequenceForm[6, "  c  ", 100],
  Editable->False]], "Print",
 CellChangeTimes->{3.6436195670616217`*^9, 3.643630656753921*^9, 
  3.656894327632346*^9, 3.657336802361024*^9, 3.6574019871936893`*^9, 
  3.6585804531154613`*^9, 3.658604309947192*^9, 3.661534111869236*^9, 
  3.661534164428204*^9, 3.661610233293713*^9, 3.667835373372911*^9, 
  3.669390311654139*^9}],

Cell[BoxData[
 InterpretationBox[
  RowBox[{
  "7", "\[InvisibleSpace]", "\<\"  a   \"\>", 
   "\[InvisibleSpace]", "\<\"Mon 11 Apr 2016 15:05:38\"\>"}],
  SequenceForm[7, "  a   ", "Mon 11 Apr 2016 15:05:38"],
  Editable->False]], "Print",
 CellChangeTimes->{3.6436195670616217`*^9, 3.643630656753921*^9, 
  3.656894327632346*^9, 3.657336802361024*^9, 3.6574019871936893`*^9, 
  3.6585804531154613`*^9, 3.658604309947192*^9, 3.661534111869236*^9, 
  3.661534164428204*^9, 3.661610233293713*^9, 3.667835373372911*^9, 
  3.669390338329544*^9}],

Cell[BoxData[
 InterpretationBox[
  RowBox[{"7", "\[InvisibleSpace]", "\<\"  b\"\>"}],
  SequenceForm[7, "  b"],
  Editable->False]], "Print",
 CellChangeTimes->{3.6436195670616217`*^9, 3.643630656753921*^9, 
  3.656894327632346*^9, 3.657336802361024*^9, 3.6574019871936893`*^9, 
  3.6585804531154613`*^9, 3.658604309947192*^9, 3.661534111869236*^9, 
  3.661534164428204*^9, 3.661610233293713*^9, 3.667835373372911*^9, 
  3.669390397370225*^9}],

Cell[BoxData[
 InterpretationBox[
  RowBox[{
  "7", "\[InvisibleSpace]", "\<\"  c  \"\>", "\[InvisibleSpace]", "100"}],
  SequenceForm[7, "  c  ", 100],
  Editable->False]], "Print",
 CellChangeTimes->{3.6436195670616217`*^9, 3.643630656753921*^9, 
  3.656894327632346*^9, 3.657336802361024*^9, 3.6574019871936893`*^9, 
  3.6585804531154613`*^9, 3.658604309947192*^9, 3.661534111869236*^9, 
  3.661534164428204*^9, 3.661610233293713*^9, 3.667835373372911*^9, 
  3.669390397391849*^9}],

Cell[BoxData[
 InterpretationBox[
  RowBox[{
  "8", "\[InvisibleSpace]", "\<\"  a   \"\>", 
   "\[InvisibleSpace]", "\<\"Mon 11 Apr 2016 15:07:04\"\>"}],
  SequenceForm[8, "  a   ", "Mon 11 Apr 2016 15:07:04"],
  Editable->False]], "Print",
 CellChangeTimes->{3.6436195670616217`*^9, 3.643630656753921*^9, 
  3.656894327632346*^9, 3.657336802361024*^9, 3.6574019871936893`*^9, 
  3.6585804531154613`*^9, 3.658604309947192*^9, 3.661534111869236*^9, 
  3.661534164428204*^9, 3.661610233293713*^9, 3.667835373372911*^9, 
  3.669390424222465*^9}],

Cell[BoxData[
 InterpretationBox[
  RowBox[{"8", "\[InvisibleSpace]", "\<\"  b\"\>"}],
  SequenceForm[8, "  b"],
  Editable->False]], "Print",
 CellChangeTimes->{3.6436195670616217`*^9, 3.643630656753921*^9, 
  3.656894327632346*^9, 3.657336802361024*^9, 3.6574019871936893`*^9, 
  3.6585804531154613`*^9, 3.658604309947192*^9, 3.661534111869236*^9, 
  3.661534164428204*^9, 3.661610233293713*^9, 3.667835373372911*^9, 
  3.6693905423430233`*^9}],

Cell[BoxData[
 InterpretationBox[
  RowBox[{
  "8", "\[InvisibleSpace]", "\<\"  c  \"\>", "\[InvisibleSpace]", "100"}],
  SequenceForm[8, "  c  ", 100],
  Editable->False]], "Print",
 CellChangeTimes->{3.6436195670616217`*^9, 3.643630656753921*^9, 
  3.656894327632346*^9, 3.657336802361024*^9, 3.6574019871936893`*^9, 
  3.6585804531154613`*^9, 3.658604309947192*^9, 3.661534111869236*^9, 
  3.661534164428204*^9, 3.661610233293713*^9, 3.667835373372911*^9, 
  3.6693905424088593`*^9}],

Cell[BoxData[
 InterpretationBox[
  RowBox[{
  "9", "\[InvisibleSpace]", "\<\"  a   \"\>", 
   "\[InvisibleSpace]", "\<\"Mon 11 Apr 2016 15:09:38\"\>"}],
  SequenceForm[9, "  a   ", "Mon 11 Apr 2016 15:09:38"],
  Editable->False]], "Print",
 CellChangeTimes->{3.6436195670616217`*^9, 3.643630656753921*^9, 
  3.656894327632346*^9, 3.657336802361024*^9, 3.6574019871936893`*^9, 
  3.6585804531154613`*^9, 3.658604309947192*^9, 3.661534111869236*^9, 
  3.661534164428204*^9, 3.661610233293713*^9, 3.667835373372911*^9, 
  3.66939057818557*^9}],

Cell[BoxData[
 InterpretationBox[
  RowBox[{"9", "\[InvisibleSpace]", "\<\"  b\"\>"}],
  SequenceForm[9, "  b"],
  Editable->False]], "Print",
 CellChangeTimes->{3.6436195670616217`*^9, 3.643630656753921*^9, 
  3.656894327632346*^9, 3.657336802361024*^9, 3.6574019871936893`*^9, 
  3.6585804531154613`*^9, 3.658604309947192*^9, 3.661534111869236*^9, 
  3.661534164428204*^9, 3.661610233293713*^9, 3.667835373372911*^9, 
  3.669390710085794*^9}],

Cell[BoxData[
 InterpretationBox[
  RowBox[{
  "9", "\[InvisibleSpace]", "\<\"  c  \"\>", "\[InvisibleSpace]", "100"}],
  SequenceForm[9, "  c  ", 100],
  Editable->False]], "Print",
 CellChangeTimes->{3.6436195670616217`*^9, 3.643630656753921*^9, 
  3.656894327632346*^9, 3.657336802361024*^9, 3.6574019871936893`*^9, 
  3.6585804531154613`*^9, 3.658604309947192*^9, 3.661534111869236*^9, 
  3.661534164428204*^9, 3.661610233293713*^9, 3.667835373372911*^9, 
  3.669390710133808*^9}],

Cell[BoxData[
 InterpretationBox[
  RowBox[{
  "10", "\[InvisibleSpace]", "\<\"  a   \"\>", 
   "\[InvisibleSpace]", "\<\"Mon 11 Apr 2016 15:12:21\"\>"}],
  SequenceForm[10, "  a   ", "Mon 11 Apr 2016 15:12:21"],
  Editable->False]], "Print",
 CellChangeTimes->{3.6436195670616217`*^9, 3.643630656753921*^9, 
  3.656894327632346*^9, 3.657336802361024*^9, 3.6574019871936893`*^9, 
  3.6585804531154613`*^9, 3.658604309947192*^9, 3.661534111869236*^9, 
  3.661534164428204*^9, 3.661610233293713*^9, 3.667835373372911*^9, 
  3.669390741275578*^9}],

Cell[BoxData[
 InterpretationBox[
  RowBox[{"10", "\[InvisibleSpace]", "\<\"  b\"\>"}],
  SequenceForm[10, "  b"],
  Editable->False]], "Print",
 CellChangeTimes->{3.6436195670616217`*^9, 3.643630656753921*^9, 
  3.656894327632346*^9, 3.657336802361024*^9, 3.6574019871936893`*^9, 
  3.6585804531154613`*^9, 3.658604309947192*^9, 3.661534111869236*^9, 
  3.661534164428204*^9, 3.661610233293713*^9, 3.667835373372911*^9, 
  3.669390865552875*^9}],

Cell[BoxData[
 InterpretationBox[
  RowBox[{
  "10", "\[InvisibleSpace]", "\<\"  c  \"\>", "\[InvisibleSpace]", "100"}],
  SequenceForm[10, "  c  ", 100],
  Editable->False]], "Print",
 CellChangeTimes->{3.6436195670616217`*^9, 3.643630656753921*^9, 
  3.656894327632346*^9, 3.657336802361024*^9, 3.6574019871936893`*^9, 
  3.6585804531154613`*^9, 3.658604309947192*^9, 3.661534111869236*^9, 
  3.661534164428204*^9, 3.661610233293713*^9, 3.667835373372911*^9, 
  3.6693908656749153`*^9}],

Cell[BoxData[
 InterpretationBox[
  RowBox[{
  "11", "\[InvisibleSpace]", "\<\"  a   \"\>", 
   "\[InvisibleSpace]", "\<\"Mon 11 Apr 2016 15:15:03\"\>"}],
  SequenceForm[11, "  a   ", "Mon 11 Apr 2016 15:15:03"],
  Editable->False]], "Print",
 CellChangeTimes->{3.6436195670616217`*^9, 3.643630656753921*^9, 
  3.656894327632346*^9, 3.657336802361024*^9, 3.6574019871936893`*^9, 
  3.6585804531154613`*^9, 3.658604309947192*^9, 3.661534111869236*^9, 
  3.661534164428204*^9, 3.661610233293713*^9, 3.667835373372911*^9, 
  3.66939090311618*^9}],

Cell[BoxData[
 InterpretationBox[
  RowBox[{"11", "\[InvisibleSpace]", "\<\"  b\"\>"}],
  SequenceForm[11, "  b"],
  Editable->False]], "Print",
 CellChangeTimes->{3.6436195670616217`*^9, 3.643630656753921*^9, 
  3.656894327632346*^9, 3.657336802361024*^9, 3.6574019871936893`*^9, 
  3.6585804531154613`*^9, 3.658604309947192*^9, 3.661534111869236*^9, 
  3.661534164428204*^9, 3.661610233293713*^9, 3.667835373372911*^9, 
  3.669391030437522*^9}],

Cell[BoxData[
 InterpretationBox[
  RowBox[{
  "11", "\[InvisibleSpace]", "\<\"  c  \"\>", "\[InvisibleSpace]", "100"}],
  SequenceForm[11, "  c  ", 100],
  Editable->False]], "Print",
 CellChangeTimes->{3.6436195670616217`*^9, 3.643630656753921*^9, 
  3.656894327632346*^9, 3.657336802361024*^9, 3.6574019871936893`*^9, 
  3.6585804531154613`*^9, 3.658604309947192*^9, 3.661534111869236*^9, 
  3.661534164428204*^9, 3.661610233293713*^9, 3.667835373372911*^9, 
  3.669391030478876*^9}],

Cell[BoxData[
 InterpretationBox[
  RowBox[{
  "12", "\[InvisibleSpace]", "\<\"  a   \"\>", 
   "\[InvisibleSpace]", "\<\"Mon 11 Apr 2016 15:17:46\"\>"}],
  SequenceForm[12, "  a   ", "Mon 11 Apr 2016 15:17:46"],
  Editable->False]], "Print",
 CellChangeTimes->{3.6436195670616217`*^9, 3.643630656753921*^9, 
  3.656894327632346*^9, 3.657336802361024*^9, 3.6574019871936893`*^9, 
  3.6585804531154613`*^9, 3.658604309947192*^9, 3.661534111869236*^9, 
  3.661534164428204*^9, 3.661610233293713*^9, 3.667835373372911*^9, 
  3.669391066325012*^9}],

Cell[BoxData[
 InterpretationBox[
  RowBox[{"12", "\[InvisibleSpace]", "\<\"  b\"\>"}],
  SequenceForm[12, "  b"],
  Editable->False]], "Print",
 CellChangeTimes->{3.6436195670616217`*^9, 3.643630656753921*^9, 
  3.656894327632346*^9, 3.657336802361024*^9, 3.6574019871936893`*^9, 
  3.6585804531154613`*^9, 3.658604309947192*^9, 3.661534111869236*^9, 
  3.661534164428204*^9, 3.661610233293713*^9, 3.667835373372911*^9, 
  3.669391194176708*^9}],

Cell[BoxData[
 InterpretationBox[
  RowBox[{
  "12", "\[InvisibleSpace]", "\<\"  c  \"\>", "\[InvisibleSpace]", "100"}],
  SequenceForm[12, "  c  ", 100],
  Editable->False]], "Print",
 CellChangeTimes->{3.6436195670616217`*^9, 3.643630656753921*^9, 
  3.656894327632346*^9, 3.657336802361024*^9, 3.6574019871936893`*^9, 
  3.6585804531154613`*^9, 3.658604309947192*^9, 3.661534111869236*^9, 
  3.661534164428204*^9, 3.661610233293713*^9, 3.667835373372911*^9, 
  3.669391194230812*^9}],

Cell[BoxData[
 InterpretationBox[
  RowBox[{
  "13", "\[InvisibleSpace]", "\<\"  a   \"\>", 
   "\[InvisibleSpace]", "\<\"Mon 11 Apr 2016 15:20:31\"\>"}],
  SequenceForm[13, "  a   ", "Mon 11 Apr 2016 15:20:31"],
  Editable->False]], "Print",
 CellChangeTimes->{3.6436195670616217`*^9, 3.643630656753921*^9, 
  3.656894327632346*^9, 3.657336802361024*^9, 3.6574019871936893`*^9, 
  3.6585804531154613`*^9, 3.658604309947192*^9, 3.661534111869236*^9, 
  3.661534164428204*^9, 3.661610233293713*^9, 3.667835373372911*^9, 
  3.669391231143866*^9}],

Cell[BoxData[
 InterpretationBox[
  RowBox[{"13", "\[InvisibleSpace]", "\<\"  b\"\>"}],
  SequenceForm[13, "  b"],
  Editable->False]], "Print",
 CellChangeTimes->{3.6436195670616217`*^9, 3.643630656753921*^9, 
  3.656894327632346*^9, 3.657336802361024*^9, 3.6574019871936893`*^9, 
  3.6585804531154613`*^9, 3.658604309947192*^9, 3.661534111869236*^9, 
  3.661534164428204*^9, 3.661610233293713*^9, 3.667835373372911*^9, 
  3.669391343780328*^9}],

Cell[BoxData[
 InterpretationBox[
  RowBox[{
  "13", "\[InvisibleSpace]", "\<\"  c  \"\>", "\[InvisibleSpace]", "100"}],
  SequenceForm[13, "  c  ", 100],
  Editable->False]], "Print",
 CellChangeTimes->{3.6436195670616217`*^9, 3.643630656753921*^9, 
  3.656894327632346*^9, 3.657336802361024*^9, 3.6574019871936893`*^9, 
  3.6585804531154613`*^9, 3.658604309947192*^9, 3.661534111869236*^9, 
  3.661534164428204*^9, 3.661610233293713*^9, 3.667835373372911*^9, 
  3.669391343816338*^9}],

Cell[BoxData[
 InterpretationBox[
  RowBox[{
  "14", "\[InvisibleSpace]", "\<\"  a   \"\>", 
   "\[InvisibleSpace]", "\<\"Mon 11 Apr 2016 15:23:01\"\>"}],
  SequenceForm[14, "  a   ", "Mon 11 Apr 2016 15:23:01"],
  Editable->False]], "Print",
 CellChangeTimes->{3.6436195670616217`*^9, 3.643630656753921*^9, 
  3.656894327632346*^9, 3.657336802361024*^9, 3.6574019871936893`*^9, 
  3.6585804531154613`*^9, 3.658604309947192*^9, 3.661534111869236*^9, 
  3.661534164428204*^9, 3.661610233293713*^9, 3.667835373372911*^9, 
  3.669391381961659*^9}],

Cell[BoxData[
 InterpretationBox[
  RowBox[{"14", "\[InvisibleSpace]", "\<\"  b\"\>"}],
  SequenceForm[14, "  b"],
  Editable->False]], "Print",
 CellChangeTimes->{3.6436195670616217`*^9, 3.643630656753921*^9, 
  3.656894327632346*^9, 3.657336802361024*^9, 3.6574019871936893`*^9, 
  3.6585804531154613`*^9, 3.658604309947192*^9, 3.661534111869236*^9, 
  3.661534164428204*^9, 3.661610233293713*^9, 3.667835373372911*^9, 
  3.669391468708158*^9}],

Cell[BoxData[
 InterpretationBox[
  RowBox[{
  "14", "\[InvisibleSpace]", "\<\"  c  \"\>", "\[InvisibleSpace]", "100"}],
  SequenceForm[14, "  c  ", 100],
  Editable->False]], "Print",
 CellChangeTimes->{3.6436195670616217`*^9, 3.643630656753921*^9, 
  3.656894327632346*^9, 3.657336802361024*^9, 3.6574019871936893`*^9, 
  3.6585804531154613`*^9, 3.658604309947192*^9, 3.661534111869236*^9, 
  3.661534164428204*^9, 3.661610233293713*^9, 3.667835373372911*^9, 
  3.669391468769661*^9}],

Cell[BoxData[
 InterpretationBox[
  RowBox[{
  "15", "\[InvisibleSpace]", "\<\"  a   \"\>", 
   "\[InvisibleSpace]", "\<\"Mon 11 Apr 2016 15:25:06\"\>"}],
  SequenceForm[15, "  a   ", "Mon 11 Apr 2016 15:25:06"],
  Editable->False]], "Print",
 CellChangeTimes->{3.6436195670616217`*^9, 3.643630656753921*^9, 
  3.656894327632346*^9, 3.657336802361024*^9, 3.6574019871936893`*^9, 
  3.6585804531154613`*^9, 3.658604309947192*^9, 3.661534111869236*^9, 
  3.661534164428204*^9, 3.661610233293713*^9, 3.667835373372911*^9, 
  3.669391506759099*^9}],

Cell[BoxData[
 InterpretationBox[
  RowBox[{"15", "\[InvisibleSpace]", "\<\"  b\"\>"}],
  SequenceForm[15, "  b"],
  Editable->False]], "Print",
 CellChangeTimes->{3.6436195670616217`*^9, 3.643630656753921*^9, 
  3.656894327632346*^9, 3.657336802361024*^9, 3.6574019871936893`*^9, 
  3.6585804531154613`*^9, 3.658604309947192*^9, 3.661534111869236*^9, 
  3.661534164428204*^9, 3.661610233293713*^9, 3.667835373372911*^9, 
  3.6693915898642406`*^9}],

Cell[BoxData[
 InterpretationBox[
  RowBox[{
  "15", "\[InvisibleSpace]", "\<\"  c  \"\>", "\[InvisibleSpace]", "100"}],
  SequenceForm[15, "  c  ", 100],
  Editable->False]], "Print",
 CellChangeTimes->{3.6436195670616217`*^9, 3.643630656753921*^9, 
  3.656894327632346*^9, 3.657336802361024*^9, 3.6574019871936893`*^9, 
  3.6585804531154613`*^9, 3.658604309947192*^9, 3.661534111869236*^9, 
  3.661534164428204*^9, 3.661610233293713*^9, 3.667835373372911*^9, 
  3.66939158989215*^9}],

Cell[BoxData[
 InterpretationBox[
  RowBox[{
  "16", "\[InvisibleSpace]", "\<\"  a   \"\>", 
   "\[InvisibleSpace]", "\<\"Mon 11 Apr 2016 15:27:06\"\>"}],
  SequenceForm[16, "  a   ", "Mon 11 Apr 2016 15:27:06"],
  Editable->False]], "Print",
 CellChangeTimes->{3.6436195670616217`*^9, 3.643630656753921*^9, 
  3.656894327632346*^9, 3.657336802361024*^9, 3.6574019871936893`*^9, 
  3.6585804531154613`*^9, 3.658604309947192*^9, 3.661534111869236*^9, 
  3.661534164428204*^9, 3.661610233293713*^9, 3.667835373372911*^9, 
  3.669391626777255*^9}],

Cell[BoxData[
 InterpretationBox[
  RowBox[{"16", "\[InvisibleSpace]", "\<\"  b\"\>"}],
  SequenceForm[16, "  b"],
  Editable->False]], "Print",
 CellChangeTimes->{3.6436195670616217`*^9, 3.643630656753921*^9, 
  3.656894327632346*^9, 3.657336802361024*^9, 3.6574019871936893`*^9, 
  3.6585804531154613`*^9, 3.658604309947192*^9, 3.661534111869236*^9, 
  3.661534164428204*^9, 3.661610233293713*^9, 3.667835373372911*^9, 
  3.669391731871217*^9}],

Cell[BoxData[
 InterpretationBox[
  RowBox[{
  "16", "\[InvisibleSpace]", "\<\"  c  \"\>", "\[InvisibleSpace]", "100"}],
  SequenceForm[16, "  c  ", 100],
  Editable->False]], "Print",
 CellChangeTimes->{3.6436195670616217`*^9, 3.643630656753921*^9, 
  3.656894327632346*^9, 3.657336802361024*^9, 3.6574019871936893`*^9, 
  3.6585804531154613`*^9, 3.658604309947192*^9, 3.661534111869236*^9, 
  3.661534164428204*^9, 3.661610233293713*^9, 3.667835373372911*^9, 
  3.669391731926382*^9}],

Cell[BoxData[
 InterpretationBox[
  RowBox[{
  "17", "\[InvisibleSpace]", "\<\"  a   \"\>", 
   "\[InvisibleSpace]", "\<\"Mon 11 Apr 2016 15:29:28\"\>"}],
  SequenceForm[17, "  a   ", "Mon 11 Apr 2016 15:29:28"],
  Editable->False]], "Print",
 CellChangeTimes->{3.6436195670616217`*^9, 3.643630656753921*^9, 
  3.656894327632346*^9, 3.657336802361024*^9, 3.6574019871936893`*^9, 
  3.6585804531154613`*^9, 3.658604309947192*^9, 3.661534111869236*^9, 
  3.661534164428204*^9, 3.661610233293713*^9, 3.667835373372911*^9, 
  3.669391768879714*^9}],

Cell[BoxData[
 InterpretationBox[
  RowBox[{"17", "\[InvisibleSpace]", "\<\"  b\"\>"}],
  SequenceForm[17, "  b"],
  Editable->False]], "Print",
 CellChangeTimes->{3.6436195670616217`*^9, 3.643630656753921*^9, 
  3.656894327632346*^9, 3.657336802361024*^9, 3.6574019871936893`*^9, 
  3.6585804531154613`*^9, 3.658604309947192*^9, 3.661534111869236*^9, 
  3.661534164428204*^9, 3.661610233293713*^9, 3.667835373372911*^9, 
  3.669391845233379*^9}],

Cell[BoxData[
 InterpretationBox[
  RowBox[{
  "17", "\[InvisibleSpace]", "\<\"  c  \"\>", "\[InvisibleSpace]", "100"}],
  SequenceForm[17, "  c  ", 100],
  Editable->False]], "Print",
 CellChangeTimes->{3.6436195670616217`*^9, 3.643630656753921*^9, 
  3.656894327632346*^9, 3.657336802361024*^9, 3.6574019871936893`*^9, 
  3.6585804531154613`*^9, 3.658604309947192*^9, 3.661534111869236*^9, 
  3.661534164428204*^9, 3.661610233293713*^9, 3.667835373372911*^9, 
  3.669391845272306*^9}],

Cell[BoxData[
 InterpretationBox[
  RowBox[{
  "18", "\[InvisibleSpace]", "\<\"  a   \"\>", 
   "\[InvisibleSpace]", "\<\"Mon 11 Apr 2016 15:31:17\"\>"}],
  SequenceForm[18, "  a   ", "Mon 11 Apr 2016 15:31:17"],
  Editable->False]], "Print",
 CellChangeTimes->{3.6436195670616217`*^9, 3.643630656753921*^9, 
  3.656894327632346*^9, 3.657336802361024*^9, 3.6574019871936893`*^9, 
  3.6585804531154613`*^9, 3.658604309947192*^9, 3.661534111869236*^9, 
  3.661534164428204*^9, 3.661610233293713*^9, 3.667835373372911*^9, 
  3.6693918771362543`*^9}],

Cell[BoxData[
 InterpretationBox[
  RowBox[{"18", "\[InvisibleSpace]", "\<\"  b\"\>"}],
  SequenceForm[18, "  b"],
  Editable->False]], "Print",
 CellChangeTimes->{3.6436195670616217`*^9, 3.643630656753921*^9, 
  3.656894327632346*^9, 3.657336802361024*^9, 3.6574019871936893`*^9, 
  3.6585804531154613`*^9, 3.658604309947192*^9, 3.661534111869236*^9, 
  3.661534164428204*^9, 3.661610233293713*^9, 3.667835373372911*^9, 
  3.6693920031196833`*^9}],

Cell[BoxData[
 InterpretationBox[
  RowBox[{
  "18", "\[InvisibleSpace]", "\<\"  c  \"\>", "\[InvisibleSpace]", "100"}],
  SequenceForm[18, "  c  ", 100],
  Editable->False]], "Print",
 CellChangeTimes->{3.6436195670616217`*^9, 3.643630656753921*^9, 
  3.656894327632346*^9, 3.657336802361024*^9, 3.6574019871936893`*^9, 
  3.6585804531154613`*^9, 3.658604309947192*^9, 3.661534111869236*^9, 
  3.661534164428204*^9, 3.661610233293713*^9, 3.667835373372911*^9, 
  3.669392003190119*^9}],

Cell[BoxData[
 InterpretationBox[
  RowBox[{
  "19", "\[InvisibleSpace]", "\<\"  a   \"\>", 
   "\[InvisibleSpace]", "\<\"Mon 11 Apr 2016 15:33:57\"\>"}],
  SequenceForm[19, "  a   ", "Mon 11 Apr 2016 15:33:57"],
  Editable->False]], "Print",
 CellChangeTimes->{3.6436195670616217`*^9, 3.643630656753921*^9, 
  3.656894327632346*^9, 3.657336802361024*^9, 3.6574019871936893`*^9, 
  3.6585804531154613`*^9, 3.658604309947192*^9, 3.661534111869236*^9, 
  3.661534164428204*^9, 3.661610233293713*^9, 3.667835373372911*^9, 
  3.669392037614039*^9}],

Cell[BoxData[
 InterpretationBox[
  RowBox[{"19", "\[InvisibleSpace]", "\<\"  b\"\>"}],
  SequenceForm[19, "  b"],
  Editable->False]], "Print",
 CellChangeTimes->{3.6436195670616217`*^9, 3.643630656753921*^9, 
  3.656894327632346*^9, 3.657336802361024*^9, 3.6574019871936893`*^9, 
  3.6585804531154613`*^9, 3.658604309947192*^9, 3.661534111869236*^9, 
  3.661534164428204*^9, 3.661610233293713*^9, 3.667835373372911*^9, 
  3.669392110968432*^9}],

Cell[BoxData[
 InterpretationBox[
  RowBox[{
  "19", "\[InvisibleSpace]", "\<\"  c  \"\>", "\[InvisibleSpace]", "100"}],
  SequenceForm[19, "  c  ", 100],
  Editable->False]], "Print",
 CellChangeTimes->{3.6436195670616217`*^9, 3.643630656753921*^9, 
  3.656894327632346*^9, 3.657336802361024*^9, 3.6574019871936893`*^9, 
  3.6585804531154613`*^9, 3.658604309947192*^9, 3.661534111869236*^9, 
  3.661534164428204*^9, 3.661610233293713*^9, 3.667835373372911*^9, 
  3.669392111065246*^9}],

Cell[BoxData[
 InterpretationBox[
  RowBox[{
  "20", "\[InvisibleSpace]", "\<\"  a   \"\>", 
   "\[InvisibleSpace]", "\<\"Mon 11 Apr 2016 15:35:38\"\>"}],
  SequenceForm[20, "  a   ", "Mon 11 Apr 2016 15:35:38"],
  Editable->False]], "Print",
 CellChangeTimes->{3.6436195670616217`*^9, 3.643630656753921*^9, 
  3.656894327632346*^9, 3.657336802361024*^9, 3.6574019871936893`*^9, 
  3.6585804531154613`*^9, 3.658604309947192*^9, 3.661534111869236*^9, 
  3.661534164428204*^9, 3.661610233293713*^9, 3.667835373372911*^9, 
  3.66939213820124*^9}],

Cell[BoxData[
 InterpretationBox[
  RowBox[{"20", "\[InvisibleSpace]", "\<\"  b\"\>"}],
  SequenceForm[20, "  b"],
  Editable->False]], "Print",
 CellChangeTimes->{3.6436195670616217`*^9, 3.643630656753921*^9, 
  3.656894327632346*^9, 3.657336802361024*^9, 3.6574019871936893`*^9, 
  3.6585804531154613`*^9, 3.658604309947192*^9, 3.661534111869236*^9, 
  3.661534164428204*^9, 3.661610233293713*^9, 3.667835373372911*^9, 
  3.669392233223668*^9}],

Cell[BoxData[
 InterpretationBox[
  RowBox[{
  "20", "\[InvisibleSpace]", "\<\"  c  \"\>", "\[InvisibleSpace]", "100"}],
  SequenceForm[20, "  c  ", 100],
  Editable->False]], "Print",
 CellChangeTimes->{3.6436195670616217`*^9, 3.643630656753921*^9, 
  3.656894327632346*^9, 3.657336802361024*^9, 3.6574019871936893`*^9, 
  3.6585804531154613`*^9, 3.658604309947192*^9, 3.661534111869236*^9, 
  3.661534164428204*^9, 3.661610233293713*^9, 3.667835373372911*^9, 
  3.66939223333232*^9}],

Cell[BoxData[
 InterpretationBox[
  RowBox[{
  "21", "\[InvisibleSpace]", "\<\"  a   \"\>", 
   "\[InvisibleSpace]", "\<\"Mon 11 Apr 2016 15:37:48\"\>"}],
  SequenceForm[21, "  a   ", "Mon 11 Apr 2016 15:37:48"],
  Editable->False]], "Print",
 CellChangeTimes->{3.6436195670616217`*^9, 3.643630656753921*^9, 
  3.656894327632346*^9, 3.657336802361024*^9, 3.6574019871936893`*^9, 
  3.6585804531154613`*^9, 3.658604309947192*^9, 3.661534111869236*^9, 
  3.661534164428204*^9, 3.661610233293713*^9, 3.667835373372911*^9, 
  3.669392268725587*^9}],

Cell[BoxData[
 InterpretationBox[
  RowBox[{"21", "\[InvisibleSpace]", "\<\"  b\"\>"}],
  SequenceForm[21, "  b"],
  Editable->False]], "Print",
 CellChangeTimes->{3.6436195670616217`*^9, 3.643630656753921*^9, 
  3.656894327632346*^9, 3.657336802361024*^9, 3.6574019871936893`*^9, 
  3.6585804531154613`*^9, 3.658604309947192*^9, 3.661534111869236*^9, 
  3.661534164428204*^9, 3.661610233293713*^9, 3.667835373372911*^9, 
  3.66939236002481*^9}],

Cell[BoxData[
 InterpretationBox[
  RowBox[{
  "21", "\[InvisibleSpace]", "\<\"  c  \"\>", "\[InvisibleSpace]", "100"}],
  SequenceForm[21, "  c  ", 100],
  Editable->False]], "Print",
 CellChangeTimes->{3.6436195670616217`*^9, 3.643630656753921*^9, 
  3.656894327632346*^9, 3.657336802361024*^9, 3.6574019871936893`*^9, 
  3.6585804531154613`*^9, 3.658604309947192*^9, 3.661534111869236*^9, 
  3.661534164428204*^9, 3.661610233293713*^9, 3.667835373372911*^9, 
  3.669392360041985*^9}],

Cell[BoxData[
 InterpretationBox[
  RowBox[{
  "22", "\[InvisibleSpace]", "\<\"  a   \"\>", 
   "\[InvisibleSpace]", "\<\"Mon 11 Apr 2016 15:39:53\"\>"}],
  SequenceForm[22, "  a   ", "Mon 11 Apr 2016 15:39:53"],
  Editable->False]], "Print",
 CellChangeTimes->{3.6436195670616217`*^9, 3.643630656753921*^9, 
  3.656894327632346*^9, 3.657336802361024*^9, 3.6574019871936893`*^9, 
  3.6585804531154613`*^9, 3.658604309947192*^9, 3.661534111869236*^9, 
  3.661534164428204*^9, 3.661610233293713*^9, 3.667835373372911*^9, 
  3.669392393344084*^9}],

Cell[BoxData[
 InterpretationBox[
  RowBox[{"22", "\[InvisibleSpace]", "\<\"  b\"\>"}],
  SequenceForm[22, "  b"],
  Editable->False]], "Print",
 CellChangeTimes->{3.6436195670616217`*^9, 3.643630656753921*^9, 
  3.656894327632346*^9, 3.657336802361024*^9, 3.6574019871936893`*^9, 
  3.6585804531154613`*^9, 3.658604309947192*^9, 3.661534111869236*^9, 
  3.661534164428204*^9, 3.661610233293713*^9, 3.667835373372911*^9, 
  3.669392478519278*^9}],

Cell[BoxData[
 InterpretationBox[
  RowBox[{
  "22", "\[InvisibleSpace]", "\<\"  c  \"\>", "\[InvisibleSpace]", "100"}],
  SequenceForm[22, "  c  ", 100],
  Editable->False]], "Print",
 CellChangeTimes->{3.6436195670616217`*^9, 3.643630656753921*^9, 
  3.656894327632346*^9, 3.657336802361024*^9, 3.6574019871936893`*^9, 
  3.6585804531154613`*^9, 3.658604309947192*^9, 3.661534111869236*^9, 
  3.661534164428204*^9, 3.661610233293713*^9, 3.667835373372911*^9, 
  3.669392478565827*^9}],

Cell[BoxData[
 InterpretationBox[
  RowBox[{
  "23", "\[InvisibleSpace]", "\<\"  a   \"\>", 
   "\[InvisibleSpace]", "\<\"Mon 11 Apr 2016 15:42:00\"\>"}],
  SequenceForm[23, "  a   ", "Mon 11 Apr 2016 15:42:00"],
  Editable->False]], "Print",
 CellChangeTimes->{3.6436195670616217`*^9, 3.643630656753921*^9, 
  3.656894327632346*^9, 3.657336802361024*^9, 3.6574019871936893`*^9, 
  3.6585804531154613`*^9, 3.658604309947192*^9, 3.661534111869236*^9, 
  3.661534164428204*^9, 3.661610233293713*^9, 3.667835373372911*^9, 
  3.6693925206337357`*^9}],

Cell[BoxData[
 InterpretationBox[
  RowBox[{"23", "\[InvisibleSpace]", "\<\"  b\"\>"}],
  SequenceForm[23, "  b"],
  Editable->False]], "Print",
 CellChangeTimes->{3.6436195670616217`*^9, 3.643630656753921*^9, 
  3.656894327632346*^9, 3.657336802361024*^9, 3.6574019871936893`*^9, 
  3.6585804531154613`*^9, 3.658604309947192*^9, 3.661534111869236*^9, 
  3.661534164428204*^9, 3.661610233293713*^9, 3.667835373372911*^9, 
  3.669392645656125*^9}],

Cell[BoxData[
 InterpretationBox[
  RowBox[{
  "23", "\[InvisibleSpace]", "\<\"  c  \"\>", "\[InvisibleSpace]", "100"}],
  SequenceForm[23, "  c  ", 100],
  Editable->False]], "Print",
 CellChangeTimes->{3.6436195670616217`*^9, 3.643630656753921*^9, 
  3.656894327632346*^9, 3.657336802361024*^9, 3.6574019871936893`*^9, 
  3.6585804531154613`*^9, 3.658604309947192*^9, 3.661534111869236*^9, 
  3.661534164428204*^9, 3.661610233293713*^9, 3.667835373372911*^9, 
  3.669392645737459*^9}],

Cell[BoxData[
 InterpretationBox[
  RowBox[{
  "24", "\[InvisibleSpace]", "\<\"  a   \"\>", 
   "\[InvisibleSpace]", "\<\"Mon 11 Apr 2016 15:44:37\"\>"}],
  SequenceForm[24, "  a   ", "Mon 11 Apr 2016 15:44:37"],
  Editable->False]], "Print",
 CellChangeTimes->{3.6436195670616217`*^9, 3.643630656753921*^9, 
  3.656894327632346*^9, 3.657336802361024*^9, 3.6574019871936893`*^9, 
  3.6585804531154613`*^9, 3.658604309947192*^9, 3.661534111869236*^9, 
  3.661534164428204*^9, 3.661610233293713*^9, 3.667835373372911*^9, 
  3.669392677425885*^9}],

Cell[BoxData[
 InterpretationBox[
  RowBox[{"24", "\[InvisibleSpace]", "\<\"  b\"\>"}],
  SequenceForm[24, "  b"],
  Editable->False]], "Print",
 CellChangeTimes->{3.6436195670616217`*^9, 3.643630656753921*^9, 
  3.656894327632346*^9, 3.657336802361024*^9, 3.6574019871936893`*^9, 
  3.6585804531154613`*^9, 3.658604309947192*^9, 3.661534111869236*^9, 
  3.661534164428204*^9, 3.661610233293713*^9, 3.667835373372911*^9, 
  3.669392783830864*^9}],

Cell[BoxData[
 InterpretationBox[
  RowBox[{
  "24", "\[InvisibleSpace]", "\<\"  c  \"\>", "\[InvisibleSpace]", "100"}],
  SequenceForm[24, "  c  ", 100],
  Editable->False]], "Print",
 CellChangeTimes->{3.6436195670616217`*^9, 3.643630656753921*^9, 
  3.656894327632346*^9, 3.657336802361024*^9, 3.6574019871936893`*^9, 
  3.6585804531154613`*^9, 3.658604309947192*^9, 3.661534111869236*^9, 
  3.661534164428204*^9, 3.661610233293713*^9, 3.667835373372911*^9, 
  3.6693927838576508`*^9}],

Cell[BoxData[
 InterpretationBox[
  RowBox[{
  "25", "\[InvisibleSpace]", "\<\"  a   \"\>", 
   "\[InvisibleSpace]", "\<\"Mon 11 Apr 2016 15:47:06\"\>"}],
  SequenceForm[25, "  a   ", "Mon 11 Apr 2016 15:47:06"],
  Editable->False]], "Print",
 CellChangeTimes->{3.6436195670616217`*^9, 3.643630656753921*^9, 
  3.656894327632346*^9, 3.657336802361024*^9, 3.6574019871936893`*^9, 
  3.6585804531154613`*^9, 3.658604309947192*^9, 3.661534111869236*^9, 
  3.661534164428204*^9, 3.661610233293713*^9, 3.667835373372911*^9, 
  3.6693928263822937`*^9}],

Cell[BoxData[
 InterpretationBox[
  RowBox[{"25", "\[InvisibleSpace]", "\<\"  b\"\>"}],
  SequenceForm[25, "  b"],
  Editable->False]], "Print",
 CellChangeTimes->{3.6436195670616217`*^9, 3.643630656753921*^9, 
  3.656894327632346*^9, 3.657336802361024*^9, 3.6574019871936893`*^9, 
  3.6585804531154613`*^9, 3.658604309947192*^9, 3.661534111869236*^9, 
  3.661534164428204*^9, 3.661610233293713*^9, 3.667835373372911*^9, 
  3.669392954908338*^9}],

Cell[BoxData[
 InterpretationBox[
  RowBox[{
  "25", "\[InvisibleSpace]", "\<\"  c  \"\>", "\[InvisibleSpace]", "100"}],
  SequenceForm[25, "  c  ", 100],
  Editable->False]], "Print",
 CellChangeTimes->{3.6436195670616217`*^9, 3.643630656753921*^9, 
  3.656894327632346*^9, 3.657336802361024*^9, 3.6574019871936893`*^9, 
  3.6585804531154613`*^9, 3.658604309947192*^9, 3.661534111869236*^9, 
  3.661534164428204*^9, 3.661610233293713*^9, 3.667835373372911*^9, 
  3.669392954929284*^9}],

Cell[BoxData[
 InterpretationBox[
  RowBox[{
  "26", "\[InvisibleSpace]", "\<\"  a   \"\>", 
   "\[InvisibleSpace]", "\<\"Mon 11 Apr 2016 15:49:49\"\>"}],
  SequenceForm[26, "  a   ", "Mon 11 Apr 2016 15:49:49"],
  Editable->False]], "Print",
 CellChangeTimes->{3.6436195670616217`*^9, 3.643630656753921*^9, 
  3.656894327632346*^9, 3.657336802361024*^9, 3.6574019871936893`*^9, 
  3.6585804531154613`*^9, 3.658604309947192*^9, 3.661534111869236*^9, 
  3.661534164428204*^9, 3.661610233293713*^9, 3.667835373372911*^9, 
  3.66939298961644*^9}],

Cell[BoxData[
 InterpretationBox[
  RowBox[{"26", "\[InvisibleSpace]", "\<\"  b\"\>"}],
  SequenceForm[26, "  b"],
  Editable->False]], "Print",
 CellChangeTimes->{3.6436195670616217`*^9, 3.643630656753921*^9, 
  3.656894327632346*^9, 3.657336802361024*^9, 3.6574019871936893`*^9, 
  3.6585804531154613`*^9, 3.658604309947192*^9, 3.661534111869236*^9, 
  3.661534164428204*^9, 3.661610233293713*^9, 3.667835373372911*^9, 
  3.6693930993147573`*^9}],

Cell[BoxData[
 InterpretationBox[
  RowBox[{
  "26", "\[InvisibleSpace]", "\<\"  c  \"\>", "\[InvisibleSpace]", "100"}],
  SequenceForm[26, "  c  ", 100],
  Editable->False]], "Print",
 CellChangeTimes->{3.6436195670616217`*^9, 3.643630656753921*^9, 
  3.656894327632346*^9, 3.657336802361024*^9, 3.6574019871936893`*^9, 
  3.6585804531154613`*^9, 3.658604309947192*^9, 3.661534111869236*^9, 
  3.661534164428204*^9, 3.661610233293713*^9, 3.667835373372911*^9, 
  3.6693930993643713`*^9}],

Cell[BoxData[
 InterpretationBox[
  RowBox[{
  "27", "\[InvisibleSpace]", "\<\"  a   \"\>", 
   "\[InvisibleSpace]", "\<\"Mon 11 Apr 2016 15:52:23\"\>"}],
  SequenceForm[27, "  a   ", "Mon 11 Apr 2016 15:52:23"],
  Editable->False]], "Print",
 CellChangeTimes->{3.6436195670616217`*^9, 3.643630656753921*^9, 
  3.656894327632346*^9, 3.657336802361024*^9, 3.6574019871936893`*^9, 
  3.6585804531154613`*^9, 3.658604309947192*^9, 3.661534111869236*^9, 
  3.661534164428204*^9, 3.661610233293713*^9, 3.667835373372911*^9, 
  3.669393143375022*^9}],

Cell[BoxData[
 InterpretationBox[
  RowBox[{"27", "\[InvisibleSpace]", "\<\"  b\"\>"}],
  SequenceForm[27, "  b"],
  Editable->False]], "Print",
 CellChangeTimes->{3.6436195670616217`*^9, 3.643630656753921*^9, 
  3.656894327632346*^9, 3.657336802361024*^9, 3.6574019871936893`*^9, 
  3.6585804531154613`*^9, 3.658604309947192*^9, 3.661534111869236*^9, 
  3.661534164428204*^9, 3.661610233293713*^9, 3.667835373372911*^9, 
  3.669393273293675*^9}],

Cell[BoxData[
 InterpretationBox[
  RowBox[{
  "27", "\[InvisibleSpace]", "\<\"  c  \"\>", "\[InvisibleSpace]", "100"}],
  SequenceForm[27, "  c  ", 100],
  Editable->False]], "Print",
 CellChangeTimes->{3.6436195670616217`*^9, 3.643630656753921*^9, 
  3.656894327632346*^9, 3.657336802361024*^9, 3.6574019871936893`*^9, 
  3.6585804531154613`*^9, 3.658604309947192*^9, 3.661534111869236*^9, 
  3.661534164428204*^9, 3.661610233293713*^9, 3.667835373372911*^9, 
  3.669393273315218*^9}],

Cell[BoxData[
 InterpretationBox[
  RowBox[{
  "28", "\[InvisibleSpace]", "\<\"  a   \"\>", 
   "\[InvisibleSpace]", "\<\"Mon 11 Apr 2016 15:55:11\"\>"}],
  SequenceForm[28, "  a   ", "Mon 11 Apr 2016 15:55:11"],
  Editable->False]], "Print",
 CellChangeTimes->{3.6436195670616217`*^9, 3.643630656753921*^9, 
  3.656894327632346*^9, 3.657336802361024*^9, 3.6574019871936893`*^9, 
  3.6585804531154613`*^9, 3.658604309947192*^9, 3.661534111869236*^9, 
  3.661534164428204*^9, 3.661610233293713*^9, 3.667835373372911*^9, 
  3.669393311733542*^9}],

Cell[BoxData[
 InterpretationBox[
  RowBox[{"28", "\[InvisibleSpace]", "\<\"  b\"\>"}],
  SequenceForm[28, "  b"],
  Editable->False]], "Print",
 CellChangeTimes->{3.6436195670616217`*^9, 3.643630656753921*^9, 
  3.656894327632346*^9, 3.657336802361024*^9, 3.6574019871936893`*^9, 
  3.6585804531154613`*^9, 3.658604309947192*^9, 3.661534111869236*^9, 
  3.661534164428204*^9, 3.661610233293713*^9, 3.667835373372911*^9, 
  3.669393395236245*^9}],

Cell[BoxData[
 InterpretationBox[
  RowBox[{
  "28", "\[InvisibleSpace]", "\<\"  c  \"\>", "\[InvisibleSpace]", "100"}],
  SequenceForm[28, "  c  ", 100],
  Editable->False]], "Print",
 CellChangeTimes->{3.6436195670616217`*^9, 3.643630656753921*^9, 
  3.656894327632346*^9, 3.657336802361024*^9, 3.6574019871936893`*^9, 
  3.6585804531154613`*^9, 3.658604309947192*^9, 3.661534111869236*^9, 
  3.661534164428204*^9, 3.661610233293713*^9, 3.667835373372911*^9, 
  3.66939339529144*^9}],

Cell[BoxData[
 InterpretationBox[
  RowBox[{
  "29", "\[InvisibleSpace]", "\<\"  a   \"\>", 
   "\[InvisibleSpace]", "\<\"Mon 11 Apr 2016 15:57:19\"\>"}],
  SequenceForm[29, "  a   ", "Mon 11 Apr 2016 15:57:19"],
  Editable->False]], "Print",
 CellChangeTimes->{3.6436195670616217`*^9, 3.643630656753921*^9, 
  3.656894327632346*^9, 3.657336802361024*^9, 3.6574019871936893`*^9, 
  3.6585804531154613`*^9, 3.658604309947192*^9, 3.661534111869236*^9, 
  3.661534164428204*^9, 3.661610233293713*^9, 3.667835373372911*^9, 
  3.669393439019327*^9}],

Cell[BoxData[
 InterpretationBox[
  RowBox[{"29", "\[InvisibleSpace]", "\<\"  b\"\>"}],
  SequenceForm[29, "  b"],
  Editable->False]], "Print",
 CellChangeTimes->{3.6436195670616217`*^9, 3.643630656753921*^9, 
  3.656894327632346*^9, 3.657336802361024*^9, 3.6574019871936893`*^9, 
  3.6585804531154613`*^9, 3.658604309947192*^9, 3.661534111869236*^9, 
  3.661534164428204*^9, 3.661610233293713*^9, 3.667835373372911*^9, 
  3.669393546804613*^9}],

Cell[BoxData[
 InterpretationBox[
  RowBox[{
  "29", "\[InvisibleSpace]", "\<\"  c  \"\>", "\[InvisibleSpace]", "100"}],
  SequenceForm[29, "  c  ", 100],
  Editable->False]], "Print",
 CellChangeTimes->{3.6436195670616217`*^9, 3.643630656753921*^9, 
  3.656894327632346*^9, 3.657336802361024*^9, 3.6574019871936893`*^9, 
  3.6585804531154613`*^9, 3.658604309947192*^9, 3.661534111869236*^9, 
  3.661534164428204*^9, 3.661610233293713*^9, 3.667835373372911*^9, 
  3.669393546845353*^9}],

Cell[BoxData[
 InterpretationBox[
  RowBox[{
  "30", "\[InvisibleSpace]", "\<\"  a   \"\>", 
   "\[InvisibleSpace]", "\<\"Mon 11 Apr 2016 15:59:41\"\>"}],
  SequenceForm[30, "  a   ", "Mon 11 Apr 2016 15:59:41"],
  Editable->False]], "Print",
 CellChangeTimes->{3.6436195670616217`*^9, 3.643630656753921*^9, 
  3.656894327632346*^9, 3.657336802361024*^9, 3.6574019871936893`*^9, 
  3.6585804531154613`*^9, 3.658604309947192*^9, 3.661534111869236*^9, 
  3.661534164428204*^9, 3.661610233293713*^9, 3.667835373372911*^9, 
  3.669393581697235*^9}],

Cell[BoxData[
 InterpretationBox[
  RowBox[{"30", "\[InvisibleSpace]", "\<\"  b\"\>"}],
  SequenceForm[30, "  b"],
  Editable->False]], "Print",
 CellChangeTimes->{3.6436195670616217`*^9, 3.643630656753921*^9, 
  3.656894327632346*^9, 3.657336802361024*^9, 3.6574019871936893`*^9, 
  3.6585804531154613`*^9, 3.658604309947192*^9, 3.661534111869236*^9, 
  3.661534164428204*^9, 3.661610233293713*^9, 3.667835373372911*^9, 
  3.6693936586489477`*^9}],

Cell[BoxData[
 InterpretationBox[
  RowBox[{
  "30", "\[InvisibleSpace]", "\<\"  c  \"\>", "\[InvisibleSpace]", "100"}],
  SequenceForm[30, "  c  ", 100],
  Editable->False]], "Print",
 CellChangeTimes->{3.6436195670616217`*^9, 3.643630656753921*^9, 
  3.656894327632346*^9, 3.657336802361024*^9, 3.6574019871936893`*^9, 
  3.6585804531154613`*^9, 3.658604309947192*^9, 3.661534111869236*^9, 
  3.661534164428204*^9, 3.661610233293713*^9, 3.667835373372911*^9, 
  3.6693936586908817`*^9}],

Cell[BoxData[
 InterpretationBox[
  RowBox[{
  "31", "\[InvisibleSpace]", "\<\"  a   \"\>", 
   "\[InvisibleSpace]", "\<\"Mon 11 Apr 2016 16:01:41\"\>"}],
  SequenceForm[31, "  a   ", "Mon 11 Apr 2016 16:01:41"],
  Editable->False]], "Print",
 CellChangeTimes->{3.6436195670616217`*^9, 3.643630656753921*^9, 
  3.656894327632346*^9, 3.657336802361024*^9, 3.6574019871936893`*^9, 
  3.6585804531154613`*^9, 3.658604309947192*^9, 3.661534111869236*^9, 
  3.661534164428204*^9, 3.661610233293713*^9, 3.667835373372911*^9, 
  3.669393701866887*^9}],

Cell[BoxData[
 InterpretationBox[
  RowBox[{"31", "\[InvisibleSpace]", "\<\"  b\"\>"}],
  SequenceForm[31, "  b"],
  Editable->False]], "Print",
 CellChangeTimes->{3.6436195670616217`*^9, 3.643630656753921*^9, 
  3.656894327632346*^9, 3.657336802361024*^9, 3.6574019871936893`*^9, 
  3.6585804531154613`*^9, 3.658604309947192*^9, 3.661534111869236*^9, 
  3.661534164428204*^9, 3.661610233293713*^9, 3.667835373372911*^9, 
  3.669393797226305*^9}],

Cell[BoxData[
 InterpretationBox[
  RowBox[{
  "31", "\[InvisibleSpace]", "\<\"  c  \"\>", "\[InvisibleSpace]", "100"}],
  SequenceForm[31, "  c  ", 100],
  Editable->False]], "Print",
 CellChangeTimes->{3.6436195670616217`*^9, 3.643630656753921*^9, 
  3.656894327632346*^9, 3.657336802361024*^9, 3.6574019871936893`*^9, 
  3.6585804531154613`*^9, 3.658604309947192*^9, 3.661534111869236*^9, 
  3.661534164428204*^9, 3.661610233293713*^9, 3.667835373372911*^9, 
  3.6693937972790728`*^9}],

Cell[BoxData[
 InterpretationBox[
  RowBox[{
  "32", "\[InvisibleSpace]", "\<\"  a   \"\>", 
   "\[InvisibleSpace]", "\<\"Mon 11 Apr 2016 16:04:02\"\>"}],
  SequenceForm[32, "  a   ", "Mon 11 Apr 2016 16:04:02"],
  Editable->False]], "Print",
 CellChangeTimes->{3.6436195670616217`*^9, 3.643630656753921*^9, 
  3.656894327632346*^9, 3.657336802361024*^9, 3.6574019871936893`*^9, 
  3.6585804531154613`*^9, 3.658604309947192*^9, 3.661534111869236*^9, 
  3.661534164428204*^9, 3.661610233293713*^9, 3.667835373372911*^9, 
  3.669393842234083*^9}],

Cell[BoxData[
 InterpretationBox[
  RowBox[{"32", "\[InvisibleSpace]", "\<\"  b\"\>"}],
  SequenceForm[32, "  b"],
  Editable->False]], "Print",
 CellChangeTimes->{3.6436195670616217`*^9, 3.643630656753921*^9, 
  3.656894327632346*^9, 3.657336802361024*^9, 3.6574019871936893`*^9, 
  3.6585804531154613`*^9, 3.658604309947192*^9, 3.661534111869236*^9, 
  3.661534164428204*^9, 3.661610233293713*^9, 3.667835373372911*^9, 
  3.669393944123707*^9}],

Cell[BoxData[
 InterpretationBox[
  RowBox[{
  "32", "\[InvisibleSpace]", "\<\"  c  \"\>", "\[InvisibleSpace]", "100"}],
  SequenceForm[32, "  c  ", 100],
  Editable->False]], "Print",
 CellChangeTimes->{3.6436195670616217`*^9, 3.643630656753921*^9, 
  3.656894327632346*^9, 3.657336802361024*^9, 3.6574019871936893`*^9, 
  3.6585804531154613`*^9, 3.658604309947192*^9, 3.661534111869236*^9, 
  3.661534164428204*^9, 3.661610233293713*^9, 3.667835373372911*^9, 
  3.669393944146837*^9}],

Cell[BoxData[
 InterpretationBox[
  RowBox[{
  "33", "\[InvisibleSpace]", "\<\"  a   \"\>", 
   "\[InvisibleSpace]", "\<\"Mon 11 Apr 2016 16:06:24\"\>"}],
  SequenceForm[33, "  a   ", "Mon 11 Apr 2016 16:06:24"],
  Editable->False]], "Print",
 CellChangeTimes->{3.6436195670616217`*^9, 3.643630656753921*^9, 
  3.656894327632346*^9, 3.657336802361024*^9, 3.6574019871936893`*^9, 
  3.6585804531154613`*^9, 3.658604309947192*^9, 3.661534111869236*^9, 
  3.661534164428204*^9, 3.661610233293713*^9, 3.667835373372911*^9, 
  3.669393984708365*^9}],

Cell[BoxData[
 InterpretationBox[
  RowBox[{"33", "\[InvisibleSpace]", "\<\"  b\"\>"}],
  SequenceForm[33, "  b"],
  Editable->False]], "Print",
 CellChangeTimes->{3.6436195670616217`*^9, 3.643630656753921*^9, 
  3.656894327632346*^9, 3.657336802361024*^9, 3.6574019871936893`*^9, 
  3.6585804531154613`*^9, 3.658604309947192*^9, 3.661534111869236*^9, 
  3.661534164428204*^9, 3.661610233293713*^9, 3.667835373372911*^9, 
  3.669394084250085*^9}],

Cell[BoxData[
 InterpretationBox[
  RowBox[{
  "33", "\[InvisibleSpace]", "\<\"  c  \"\>", "\[InvisibleSpace]", "100"}],
  SequenceForm[33, "  c  ", 100],
  Editable->False]], "Print",
 CellChangeTimes->{3.6436195670616217`*^9, 3.643630656753921*^9, 
  3.656894327632346*^9, 3.657336802361024*^9, 3.6574019871936893`*^9, 
  3.6585804531154613`*^9, 3.658604309947192*^9, 3.661534111869236*^9, 
  3.661534164428204*^9, 3.661610233293713*^9, 3.667835373372911*^9, 
  3.669394084386936*^9}],

Cell[BoxData[
 InterpretationBox[
  RowBox[{
  "34", "\[InvisibleSpace]", "\<\"  a   \"\>", 
   "\[InvisibleSpace]", "\<\"Mon 11 Apr 2016 16:08:44\"\>"}],
  SequenceForm[34, "  a   ", "Mon 11 Apr 2016 16:08:44"],
  Editable->False]], "Print",
 CellChangeTimes->{3.6436195670616217`*^9, 3.643630656753921*^9, 
  3.656894327632346*^9, 3.657336802361024*^9, 3.6574019871936893`*^9, 
  3.6585804531154613`*^9, 3.658604309947192*^9, 3.661534111869236*^9, 
  3.661534164428204*^9, 3.661610233293713*^9, 3.667835373372911*^9, 
  3.669394124650486*^9}],

Cell[BoxData[
 InterpretationBox[
  RowBox[{"34", "\[InvisibleSpace]", "\<\"  b\"\>"}],
  SequenceForm[34, "  b"],
  Editable->False]], "Print",
 CellChangeTimes->{3.6436195670616217`*^9, 3.643630656753921*^9, 
  3.656894327632346*^9, 3.657336802361024*^9, 3.6574019871936893`*^9, 
  3.6585804531154613`*^9, 3.658604309947192*^9, 3.661534111869236*^9, 
  3.661534164428204*^9, 3.661610233293713*^9, 3.667835373372911*^9, 
  3.669394227771035*^9}],

Cell[BoxData[
 InterpretationBox[
  RowBox[{
  "34", "\[InvisibleSpace]", "\<\"  c  \"\>", "\[InvisibleSpace]", "100"}],
  SequenceForm[34, "  c  ", 100],
  Editable->False]], "Print",
 CellChangeTimes->{3.6436195670616217`*^9, 3.643630656753921*^9, 
  3.656894327632346*^9, 3.657336802361024*^9, 3.6574019871936893`*^9, 
  3.6585804531154613`*^9, 3.658604309947192*^9, 3.661534111869236*^9, 
  3.661534164428204*^9, 3.661610233293713*^9, 3.667835373372911*^9, 
  3.6693942278654337`*^9}],

Cell[BoxData[
 InterpretationBox[
  RowBox[{
  "35", "\[InvisibleSpace]", "\<\"  a   \"\>", 
   "\[InvisibleSpace]", "\<\"Mon 11 Apr 2016 16:11:07\"\>"}],
  SequenceForm[35, "  a   ", "Mon 11 Apr 2016 16:11:07"],
  Editable->False]], "Print",
 CellChangeTimes->{3.6436195670616217`*^9, 3.643630656753921*^9, 
  3.656894327632346*^9, 3.657336802361024*^9, 3.6574019871936893`*^9, 
  3.6585804531154613`*^9, 3.658604309947192*^9, 3.661534111869236*^9, 
  3.661534164428204*^9, 3.661610233293713*^9, 3.667835373372911*^9, 
  3.669394267820559*^9}],

Cell[BoxData[
 InterpretationBox[
  RowBox[{"35", "\[InvisibleSpace]", "\<\"  b\"\>"}],
  SequenceForm[35, "  b"],
  Editable->False]], "Print",
 CellChangeTimes->{3.6436195670616217`*^9, 3.643630656753921*^9, 
  3.656894327632346*^9, 3.657336802361024*^9, 3.6574019871936893`*^9, 
  3.6585804531154613`*^9, 3.658604309947192*^9, 3.661534111869236*^9, 
  3.661534164428204*^9, 3.661610233293713*^9, 3.667835373372911*^9, 
  3.6693943574440613`*^9}],

Cell[BoxData[
 InterpretationBox[
  RowBox[{
  "35", "\[InvisibleSpace]", "\<\"  c  \"\>", "\[InvisibleSpace]", "100"}],
  SequenceForm[35, "  c  ", 100],
  Editable->False]], "Print",
 CellChangeTimes->{3.6436195670616217`*^9, 3.643630656753921*^9, 
  3.656894327632346*^9, 3.657336802361024*^9, 3.6574019871936893`*^9, 
  3.6585804531154613`*^9, 3.658604309947192*^9, 3.661534111869236*^9, 
  3.661534164428204*^9, 3.661610233293713*^9, 3.667835373372911*^9, 
  3.66939435753975*^9}],

Cell[BoxData[
 InterpretationBox[
  RowBox[{
  "36", "\[InvisibleSpace]", "\<\"  a   \"\>", 
   "\[InvisibleSpace]", "\<\"Mon 11 Apr 2016 16:13:14\"\>"}],
  SequenceForm[36, "  a   ", "Mon 11 Apr 2016 16:13:14"],
  Editable->False]], "Print",
 CellChangeTimes->{3.6436195670616217`*^9, 3.643630656753921*^9, 
  3.656894327632346*^9, 3.657336802361024*^9, 3.6574019871936893`*^9, 
  3.6585804531154613`*^9, 3.658604309947192*^9, 3.661534111869236*^9, 
  3.661534164428204*^9, 3.661610233293713*^9, 3.667835373372911*^9, 
  3.669394394657393*^9}],

Cell[BoxData[
 InterpretationBox[
  RowBox[{"36", "\[InvisibleSpace]", "\<\"  b\"\>"}],
  SequenceForm[36, "  b"],
  Editable->False]], "Print",
 CellChangeTimes->{3.6436195670616217`*^9, 3.643630656753921*^9, 
  3.656894327632346*^9, 3.657336802361024*^9, 3.6574019871936893`*^9, 
  3.6585804531154613`*^9, 3.658604309947192*^9, 3.661534111869236*^9, 
  3.661534164428204*^9, 3.661610233293713*^9, 3.667835373372911*^9, 
  3.6693944757495327`*^9}],

Cell[BoxData[
 InterpretationBox[
  RowBox[{
  "36", "\[InvisibleSpace]", "\<\"  c  \"\>", "\[InvisibleSpace]", "100"}],
  SequenceForm[36, "  c  ", 100],
  Editable->False]], "Print",
 CellChangeTimes->{3.6436195670616217`*^9, 3.643630656753921*^9, 
  3.656894327632346*^9, 3.657336802361024*^9, 3.6574019871936893`*^9, 
  3.6585804531154613`*^9, 3.658604309947192*^9, 3.661534111869236*^9, 
  3.661534164428204*^9, 3.661610233293713*^9, 3.667835373372911*^9, 
  3.669394475836022*^9}],

Cell[BoxData[
 InterpretationBox[
  RowBox[{
  "37", "\[InvisibleSpace]", "\<\"  a   \"\>", 
   "\[InvisibleSpace]", "\<\"Mon 11 Apr 2016 16:15:07\"\>"}],
  SequenceForm[37, "  a   ", "Mon 11 Apr 2016 16:15:07"],
  Editable->False]], "Print",
 CellChangeTimes->{3.6436195670616217`*^9, 3.643630656753921*^9, 
  3.656894327632346*^9, 3.657336802361024*^9, 3.6574019871936893`*^9, 
  3.6585804531154613`*^9, 3.658604309947192*^9, 3.661534111869236*^9, 
  3.661534164428204*^9, 3.661610233293713*^9, 3.667835373372911*^9, 
  3.669394507748703*^9}],

Cell[BoxData[
 InterpretationBox[
  RowBox[{"37", "\[InvisibleSpace]", "\<\"  b\"\>"}],
  SequenceForm[37, "  b"],
  Editable->False]], "Print",
 CellChangeTimes->{3.6436195670616217`*^9, 3.643630656753921*^9, 
  3.656894327632346*^9, 3.657336802361024*^9, 3.6574019871936893`*^9, 
  3.6585804531154613`*^9, 3.658604309947192*^9, 3.661534111869236*^9, 
  3.661534164428204*^9, 3.661610233293713*^9, 3.667835373372911*^9, 
  3.669394617726969*^9}],

Cell[BoxData[
 InterpretationBox[
  RowBox[{
  "37", "\[InvisibleSpace]", "\<\"  c  \"\>", "\[InvisibleSpace]", "100"}],
  SequenceForm[37, "  c  ", 100],
  Editable->False]], "Print",
 CellChangeTimes->{3.6436195670616217`*^9, 3.643630656753921*^9, 
  3.656894327632346*^9, 3.657336802361024*^9, 3.6574019871936893`*^9, 
  3.6585804531154613`*^9, 3.658604309947192*^9, 3.661534111869236*^9, 
  3.661534164428204*^9, 3.661610233293713*^9, 3.667835373372911*^9, 
  3.669394617865993*^9}],

Cell[BoxData[
 InterpretationBox[
  RowBox[{
  "38", "\[InvisibleSpace]", "\<\"  a   \"\>", 
   "\[InvisibleSpace]", "\<\"Mon 11 Apr 2016 16:17:41\"\>"}],
  SequenceForm[38, "  a   ", "Mon 11 Apr 2016 16:17:41"],
  Editable->False]], "Print",
 CellChangeTimes->{3.6436195670616217`*^9, 3.643630656753921*^9, 
  3.656894327632346*^9, 3.657336802361024*^9, 3.6574019871936893`*^9, 
  3.6585804531154613`*^9, 3.658604309947192*^9, 3.661534111869236*^9, 
  3.661534164428204*^9, 3.661610233293713*^9, 3.667835373372911*^9, 
  3.6693946610811377`*^9}],

Cell[BoxData[
 InterpretationBox[
  RowBox[{"38", "\[InvisibleSpace]", "\<\"  b\"\>"}],
  SequenceForm[38, "  b"],
  Editable->False]], "Print",
 CellChangeTimes->{3.6436195670616217`*^9, 3.643630656753921*^9, 
  3.656894327632346*^9, 3.657336802361024*^9, 3.6574019871936893`*^9, 
  3.6585804531154613`*^9, 3.658604309947192*^9, 3.661534111869236*^9, 
  3.661534164428204*^9, 3.661610233293713*^9, 3.667835373372911*^9, 
  3.669394739688507*^9}],

Cell[BoxData[
 InterpretationBox[
  RowBox[{
  "38", "\[InvisibleSpace]", "\<\"  c  \"\>", "\[InvisibleSpace]", "100"}],
  SequenceForm[38, "  c  ", 100],
  Editable->False]], "Print",
 CellChangeTimes->{3.6436195670616217`*^9, 3.643630656753921*^9, 
  3.656894327632346*^9, 3.657336802361024*^9, 3.6574019871936893`*^9, 
  3.6585804531154613`*^9, 3.658604309947192*^9, 3.661534111869236*^9, 
  3.661534164428204*^9, 3.661610233293713*^9, 3.667835373372911*^9, 
  3.669394739712018*^9}],

Cell[BoxData[
 InterpretationBox[
  RowBox[{
  "39", "\[InvisibleSpace]", "\<\"  a   \"\>", 
   "\[InvisibleSpace]", "\<\"Mon 11 Apr 2016 16:19:40\"\>"}],
  SequenceForm[39, "  a   ", "Mon 11 Apr 2016 16:19:40"],
  Editable->False]], "Print",
 CellChangeTimes->{3.6436195670616217`*^9, 3.643630656753921*^9, 
  3.656894327632346*^9, 3.657336802361024*^9, 3.6574019871936893`*^9, 
  3.6585804531154613`*^9, 3.658604309947192*^9, 3.661534111869236*^9, 
  3.661534164428204*^9, 3.661610233293713*^9, 3.667835373372911*^9, 
  3.669394780376526*^9}],

Cell[BoxData[
 InterpretationBox[
  RowBox[{"39", "\[InvisibleSpace]", "\<\"  b\"\>"}],
  SequenceForm[39, "  b"],
  Editable->False]], "Print",
 CellChangeTimes->{3.6436195670616217`*^9, 3.643630656753921*^9, 
  3.656894327632346*^9, 3.657336802361024*^9, 3.6574019871936893`*^9, 
  3.6585804531154613`*^9, 3.658604309947192*^9, 3.661534111869236*^9, 
  3.661534164428204*^9, 3.661610233293713*^9, 3.667835373372911*^9, 
  3.6693948764348097`*^9}],

Cell[BoxData[
 InterpretationBox[
  RowBox[{
  "39", "\[InvisibleSpace]", "\<\"  c  \"\>", "\[InvisibleSpace]", "100"}],
  SequenceForm[39, "  c  ", 100],
  Editable->False]], "Print",
 CellChangeTimes->{3.6436195670616217`*^9, 3.643630656753921*^9, 
  3.656894327632346*^9, 3.657336802361024*^9, 3.6574019871936893`*^9, 
  3.6585804531154613`*^9, 3.658604309947192*^9, 3.661534111869236*^9, 
  3.661534164428204*^9, 3.661610233293713*^9, 3.667835373372911*^9, 
  3.669394876557598*^9}],

Cell[BoxData[
 InterpretationBox[
  RowBox[{
  "40", "\[InvisibleSpace]", "\<\"  a   \"\>", 
   "\[InvisibleSpace]", "\<\"Mon 11 Apr 2016 16:21:59\"\>"}],
  SequenceForm[40, "  a   ", "Mon 11 Apr 2016 16:21:59"],
  Editable->False]], "Print",
 CellChangeTimes->{3.6436195670616217`*^9, 3.643630656753921*^9, 
  3.656894327632346*^9, 3.657336802361024*^9, 3.6574019871936893`*^9, 
  3.6585804531154613`*^9, 3.658604309947192*^9, 3.661534111869236*^9, 
  3.661534164428204*^9, 3.661610233293713*^9, 3.667835373372911*^9, 
  3.6693949194435377`*^9}],

Cell[BoxData[
 InterpretationBox[
  RowBox[{"40", "\[InvisibleSpace]", "\<\"  b\"\>"}],
  SequenceForm[40, "  b"],
  Editable->False]], "Print",
 CellChangeTimes->{3.6436195670616217`*^9, 3.643630656753921*^9, 
  3.656894327632346*^9, 3.657336802361024*^9, 3.6574019871936893`*^9, 
  3.6585804531154613`*^9, 3.658604309947192*^9, 3.661534111869236*^9, 
  3.661534164428204*^9, 3.661610233293713*^9, 3.667835373372911*^9, 
  3.669394992645803*^9}],

Cell[BoxData[
 InterpretationBox[
  RowBox[{
  "40", "\[InvisibleSpace]", "\<\"  c  \"\>", "\[InvisibleSpace]", "100"}],
  SequenceForm[40, "  c  ", 100],
  Editable->False]], "Print",
 CellChangeTimes->{3.6436195670616217`*^9, 3.643630656753921*^9, 
  3.656894327632346*^9, 3.657336802361024*^9, 3.6574019871936893`*^9, 
  3.6585804531154613`*^9, 3.658604309947192*^9, 3.661534111869236*^9, 
  3.661534164428204*^9, 3.661610233293713*^9, 3.667835373372911*^9, 
  3.6693949927421083`*^9}],

Cell[BoxData[
 InterpretationBox[
  RowBox[{
  "41", "\[InvisibleSpace]", "\<\"  a   \"\>", 
   "\[InvisibleSpace]", "\<\"Mon 11 Apr 2016 16:23:53\"\>"}],
  SequenceForm[41, "  a   ", "Mon 11 Apr 2016 16:23:53"],
  Editable->False]], "Print",
 CellChangeTimes->{3.6436195670616217`*^9, 3.643630656753921*^9, 
  3.656894327632346*^9, 3.657336802361024*^9, 3.6574019871936893`*^9, 
  3.6585804531154613`*^9, 3.658604309947192*^9, 3.661534111869236*^9, 
  3.661534164428204*^9, 3.661610233293713*^9, 3.667835373372911*^9, 
  3.669395033944511*^9}],

Cell[BoxData[
 InterpretationBox[
  RowBox[{"41", "\[InvisibleSpace]", "\<\"  b\"\>"}],
  SequenceForm[41, "  b"],
  Editable->False]], "Print",
 CellChangeTimes->{3.6436195670616217`*^9, 3.643630656753921*^9, 
  3.656894327632346*^9, 3.657336802361024*^9, 3.6574019871936893`*^9, 
  3.6585804531154613`*^9, 3.658604309947192*^9, 3.661534111869236*^9, 
  3.661534164428204*^9, 3.661610233293713*^9, 3.667835373372911*^9, 
  3.669395098509841*^9}],

Cell[BoxData[
 InterpretationBox[
  RowBox[{
  "41", "\[InvisibleSpace]", "\<\"  c  \"\>", "\[InvisibleSpace]", "100"}],
  SequenceForm[41, "  c  ", 100],
  Editable->False]], "Print",
 CellChangeTimes->{3.6436195670616217`*^9, 3.643630656753921*^9, 
  3.656894327632346*^9, 3.657336802361024*^9, 3.6574019871936893`*^9, 
  3.6585804531154613`*^9, 3.658604309947192*^9, 3.661534111869236*^9, 
  3.661534164428204*^9, 3.661610233293713*^9, 3.667835373372911*^9, 
  3.6693950986081543`*^9}],

Cell[BoxData[
 InterpretationBox[
  RowBox[{
  "42", "\[InvisibleSpace]", "\<\"  a   \"\>", 
   "\[InvisibleSpace]", "\<\"Mon 11 Apr 2016 16:25:36\"\>"}],
  SequenceForm[42, "  a   ", "Mon 11 Apr 2016 16:25:36"],
  Editable->False]], "Print",
 CellChangeTimes->{3.6436195670616217`*^9, 3.643630656753921*^9, 
  3.656894327632346*^9, 3.657336802361024*^9, 3.6574019871936893`*^9, 
  3.6585804531154613`*^9, 3.658604309947192*^9, 3.661534111869236*^9, 
  3.661534164428204*^9, 3.661610233293713*^9, 3.667835373372911*^9, 
  3.669395136165213*^9}],

Cell[BoxData[
 InterpretationBox[
  RowBox[{"42", "\[InvisibleSpace]", "\<\"  b\"\>"}],
  SequenceForm[42, "  b"],
  Editable->False]], "Print",
 CellChangeTimes->{3.6436195670616217`*^9, 3.643630656753921*^9, 
  3.656894327632346*^9, 3.657336802361024*^9, 3.6574019871936893`*^9, 
  3.6585804531154613`*^9, 3.658604309947192*^9, 3.661534111869236*^9, 
  3.661534164428204*^9, 3.661610233293713*^9, 3.667835373372911*^9, 
  3.669395208498757*^9}],

Cell[BoxData[
 InterpretationBox[
  RowBox[{
  "42", "\[InvisibleSpace]", "\<\"  c  \"\>", "\[InvisibleSpace]", "100"}],
  SequenceForm[42, "  c  ", 100],
  Editable->False]], "Print",
 CellChangeTimes->{3.6436195670616217`*^9, 3.643630656753921*^9, 
  3.656894327632346*^9, 3.657336802361024*^9, 3.6574019871936893`*^9, 
  3.6585804531154613`*^9, 3.658604309947192*^9, 3.661534111869236*^9, 
  3.661534164428204*^9, 3.661610233293713*^9, 3.667835373372911*^9, 
  3.669395208602249*^9}],

Cell[BoxData[
 InterpretationBox[
  RowBox[{
  "43", "\[InvisibleSpace]", "\<\"  a   \"\>", 
   "\[InvisibleSpace]", "\<\"Mon 11 Apr 2016 16:27:32\"\>"}],
  SequenceForm[43, "  a   ", "Mon 11 Apr 2016 16:27:32"],
  Editable->False]], "Print",
 CellChangeTimes->{3.6436195670616217`*^9, 3.643630656753921*^9, 
  3.656894327632346*^9, 3.657336802361024*^9, 3.6574019871936893`*^9, 
  3.6585804531154613`*^9, 3.658604309947192*^9, 3.661534111869236*^9, 
  3.661534164428204*^9, 3.661610233293713*^9, 3.667835373372911*^9, 
  3.66939525275802*^9}],

Cell[BoxData[
 InterpretationBox[
  RowBox[{"43", "\[InvisibleSpace]", "\<\"  b\"\>"}],
  SequenceForm[43, "  b"],
  Editable->False]], "Print",
 CellChangeTimes->{3.6436195670616217`*^9, 3.643630656753921*^9, 
  3.656894327632346*^9, 3.657336802361024*^9, 3.6574019871936893`*^9, 
  3.6585804531154613`*^9, 3.658604309947192*^9, 3.661534111869236*^9, 
  3.661534164428204*^9, 3.661610233293713*^9, 3.667835373372911*^9, 
  3.6693953098988256`*^9}],

Cell[BoxData[
 InterpretationBox[
  RowBox[{
  "43", "\[InvisibleSpace]", "\<\"  c  \"\>", "\[InvisibleSpace]", "100"}],
  SequenceForm[43, "  c  ", 100],
  Editable->False]], "Print",
 CellChangeTimes->{3.6436195670616217`*^9, 3.643630656753921*^9, 
  3.656894327632346*^9, 3.657336802361024*^9, 3.6574019871936893`*^9, 
  3.6585804531154613`*^9, 3.658604309947192*^9, 3.661534111869236*^9, 
  3.661534164428204*^9, 3.661610233293713*^9, 3.667835373372911*^9, 
  3.669395310007865*^9}],

Cell[BoxData[
 InterpretationBox[
  RowBox[{
  "44", "\[InvisibleSpace]", "\<\"  a   \"\>", 
   "\[InvisibleSpace]", "\<\"Mon 11 Apr 2016 16:29:16\"\>"}],
  SequenceForm[44, "  a   ", "Mon 11 Apr 2016 16:29:16"],
  Editable->False]], "Print",
 CellChangeTimes->{3.6436195670616217`*^9, 3.643630656753921*^9, 
  3.656894327632346*^9, 3.657336802361024*^9, 3.6574019871936893`*^9, 
  3.6585804531154613`*^9, 3.658604309947192*^9, 3.661534111869236*^9, 
  3.661534164428204*^9, 3.661610233293713*^9, 3.667835373372911*^9, 
  3.669395356018798*^9}],

Cell[BoxData[
 InterpretationBox[
  RowBox[{"44", "\[InvisibleSpace]", "\<\"  b\"\>"}],
  SequenceForm[44, "  b"],
  Editable->False]], "Print",
 CellChangeTimes->{3.6436195670616217`*^9, 3.643630656753921*^9, 
  3.656894327632346*^9, 3.657336802361024*^9, 3.6574019871936893`*^9, 
  3.6585804531154613`*^9, 3.658604309947192*^9, 3.661534111869236*^9, 
  3.661534164428204*^9, 3.661610233293713*^9, 3.667835373372911*^9, 
  3.6693954727299*^9}],

Cell[BoxData[
 InterpretationBox[
  RowBox[{
  "44", "\[InvisibleSpace]", "\<\"  c  \"\>", "\[InvisibleSpace]", "100"}],
  SequenceForm[44, "  c  ", 100],
  Editable->False]], "Print",
 CellChangeTimes->{3.6436195670616217`*^9, 3.643630656753921*^9, 
  3.656894327632346*^9, 3.657336802361024*^9, 3.6574019871936893`*^9, 
  3.6585804531154613`*^9, 3.658604309947192*^9, 3.661534111869236*^9, 
  3.661534164428204*^9, 3.661610233293713*^9, 3.667835373372911*^9, 
  3.669395472747342*^9}],

Cell[BoxData[
 InterpretationBox[
  RowBox[{
  "45", "\[InvisibleSpace]", "\<\"  a   \"\>", 
   "\[InvisibleSpace]", "\<\"Mon 11 Apr 2016 16:31:54\"\>"}],
  SequenceForm[45, "  a   ", "Mon 11 Apr 2016 16:31:54"],
  Editable->False]], "Print",
 CellChangeTimes->{3.6436195670616217`*^9, 3.643630656753921*^9, 
  3.656894327632346*^9, 3.657336802361024*^9, 3.6574019871936893`*^9, 
  3.6585804531154613`*^9, 3.658604309947192*^9, 3.661534111869236*^9, 
  3.661534164428204*^9, 3.661610233293713*^9, 3.667835373372911*^9, 
  3.66939551499158*^9}],

Cell[BoxData[
 InterpretationBox[
  RowBox[{"45", "\[InvisibleSpace]", "\<\"  b\"\>"}],
  SequenceForm[45, "  b"],
  Editable->False]], "Print",
 CellChangeTimes->{3.6436195670616217`*^9, 3.643630656753921*^9, 
  3.656894327632346*^9, 3.657336802361024*^9, 3.6574019871936893`*^9, 
  3.6585804531154613`*^9, 3.658604309947192*^9, 3.661534111869236*^9, 
  3.661534164428204*^9, 3.661610233293713*^9, 3.667835373372911*^9, 
  3.669395647432873*^9}],

Cell[BoxData[
 InterpretationBox[
  RowBox[{
  "45", "\[InvisibleSpace]", "\<\"  c  \"\>", "\[InvisibleSpace]", "100"}],
  SequenceForm[45, "  c  ", 100],
  Editable->False]], "Print",
 CellChangeTimes->{3.6436195670616217`*^9, 3.643630656753921*^9, 
  3.656894327632346*^9, 3.657336802361024*^9, 3.6574019871936893`*^9, 
  3.6585804531154613`*^9, 3.658604309947192*^9, 3.661534111869236*^9, 
  3.661534164428204*^9, 3.661610233293713*^9, 3.667835373372911*^9, 
  3.6693956474478483`*^9}],

Cell[BoxData[
 InterpretationBox[
  RowBox[{
  "46", "\[InvisibleSpace]", "\<\"  a   \"\>", 
   "\[InvisibleSpace]", "\<\"Mon 11 Apr 2016 16:34:48\"\>"}],
  SequenceForm[46, "  a   ", "Mon 11 Apr 2016 16:34:48"],
  Editable->False]], "Print",
 CellChangeTimes->{3.6436195670616217`*^9, 3.643630656753921*^9, 
  3.656894327632346*^9, 3.657336802361024*^9, 3.6574019871936893`*^9, 
  3.6585804531154613`*^9, 3.658604309947192*^9, 3.661534111869236*^9, 
  3.661534164428204*^9, 3.661610233293713*^9, 3.667835373372911*^9, 
  3.669395688111639*^9}],

Cell[BoxData[
 InterpretationBox[
  RowBox[{"46", "\[InvisibleSpace]", "\<\"  b\"\>"}],
  SequenceForm[46, "  b"],
  Editable->False]], "Print",
 CellChangeTimes->{3.6436195670616217`*^9, 3.643630656753921*^9, 
  3.656894327632346*^9, 3.657336802361024*^9, 3.6574019871936893`*^9, 
  3.6585804531154613`*^9, 3.658604309947192*^9, 3.661534111869236*^9, 
  3.661534164428204*^9, 3.661610233293713*^9, 3.667835373372911*^9, 
  3.669395763232649*^9}],

Cell[BoxData[
 InterpretationBox[
  RowBox[{
  "46", "\[InvisibleSpace]", "\<\"  c  \"\>", "\[InvisibleSpace]", "100"}],
  SequenceForm[46, "  c  ", 100],
  Editable->False]], "Print",
 CellChangeTimes->{3.6436195670616217`*^9, 3.643630656753921*^9, 
  3.656894327632346*^9, 3.657336802361024*^9, 3.6574019871936893`*^9, 
  3.6585804531154613`*^9, 3.658604309947192*^9, 3.661534111869236*^9, 
  3.661534164428204*^9, 3.661610233293713*^9, 3.667835373372911*^9, 
  3.6693957633479853`*^9}],

Cell[BoxData[
 InterpretationBox[
  RowBox[{
  "47", "\[InvisibleSpace]", "\<\"  a   \"\>", 
   "\[InvisibleSpace]", "\<\"Mon 11 Apr 2016 16:36:41\"\>"}],
  SequenceForm[47, "  a   ", "Mon 11 Apr 2016 16:36:41"],
  Editable->False]], "Print",
 CellChangeTimes->{3.6436195670616217`*^9, 3.643630656753921*^9, 
  3.656894327632346*^9, 3.657336802361024*^9, 3.6574019871936893`*^9, 
  3.6585804531154613`*^9, 3.658604309947192*^9, 3.661534111869236*^9, 
  3.661534164428204*^9, 3.661610233293713*^9, 3.667835373372911*^9, 
  3.669395801728163*^9}],

Cell[BoxData[
 InterpretationBox[
  RowBox[{"47", "\[InvisibleSpace]", "\<\"  b\"\>"}],
  SequenceForm[47, "  b"],
  Editable->False]], "Print",
 CellChangeTimes->{3.6436195670616217`*^9, 3.643630656753921*^9, 
  3.656894327632346*^9, 3.657336802361024*^9, 3.6574019871936893`*^9, 
  3.6585804531154613`*^9, 3.658604309947192*^9, 3.661534111869236*^9, 
  3.661534164428204*^9, 3.661610233293713*^9, 3.667835373372911*^9, 
  3.6693958938301*^9}],

Cell[BoxData[
 InterpretationBox[
  RowBox[{
  "47", "\[InvisibleSpace]", "\<\"  c  \"\>", "\[InvisibleSpace]", "100"}],
  SequenceForm[47, "  c  ", 100],
  Editable->False]], "Print",
 CellChangeTimes->{3.6436195670616217`*^9, 3.643630656753921*^9, 
  3.656894327632346*^9, 3.657336802361024*^9, 3.6574019871936893`*^9, 
  3.6585804531154613`*^9, 3.658604309947192*^9, 3.661534111869236*^9, 
  3.661534164428204*^9, 3.661610233293713*^9, 3.667835373372911*^9, 
  3.669395893937686*^9}],

Cell[BoxData[
 InterpretationBox[
  RowBox[{
  "48", "\[InvisibleSpace]", "\<\"  a   \"\>", 
   "\[InvisibleSpace]", "\<\"Mon 11 Apr 2016 16:38:52\"\>"}],
  SequenceForm[48, "  a   ", "Mon 11 Apr 2016 16:38:52"],
  Editable->False]], "Print",
 CellChangeTimes->{3.6436195670616217`*^9, 3.643630656753921*^9, 
  3.656894327632346*^9, 3.657336802361024*^9, 3.6574019871936893`*^9, 
  3.6585804531154613`*^9, 3.658604309947192*^9, 3.661534111869236*^9, 
  3.661534164428204*^9, 3.661610233293713*^9, 3.667835373372911*^9, 
  3.669395932820757*^9}],

Cell[BoxData[
 InterpretationBox[
  RowBox[{"48", "\[InvisibleSpace]", "\<\"  b\"\>"}],
  SequenceForm[48, "  b"],
  Editable->False]], "Print",
 CellChangeTimes->{3.6436195670616217`*^9, 3.643630656753921*^9, 
  3.656894327632346*^9, 3.657336802361024*^9, 3.6574019871936893`*^9, 
  3.6585804531154613`*^9, 3.658604309947192*^9, 3.661534111869236*^9, 
  3.661534164428204*^9, 3.661610233293713*^9, 3.667835373372911*^9, 
  3.669396050789214*^9}],

Cell[BoxData[
 InterpretationBox[
  RowBox[{
  "48", "\[InvisibleSpace]", "\<\"  c  \"\>", "\[InvisibleSpace]", "100"}],
  SequenceForm[48, "  c  ", 100],
  Editable->False]], "Print",
 CellChangeTimes->{3.6436195670616217`*^9, 3.643630656753921*^9, 
  3.656894327632346*^9, 3.657336802361024*^9, 3.6574019871936893`*^9, 
  3.6585804531154613`*^9, 3.658604309947192*^9, 3.661534111869236*^9, 
  3.661534164428204*^9, 3.661610233293713*^9, 3.667835373372911*^9, 
  3.669396050806417*^9}],

Cell[BoxData[
 InterpretationBox[
  RowBox[{
  "49", "\[InvisibleSpace]", "\<\"  a   \"\>", 
   "\[InvisibleSpace]", "\<\"Mon 11 Apr 2016 16:41:27\"\>"}],
  SequenceForm[49, "  a   ", "Mon 11 Apr 2016 16:41:27"],
  Editable->False]], "Print",
 CellChangeTimes->{3.6436195670616217`*^9, 3.643630656753921*^9, 
  3.656894327632346*^9, 3.657336802361024*^9, 3.6574019871936893`*^9, 
  3.6585804531154613`*^9, 3.658604309947192*^9, 3.661534111869236*^9, 
  3.661534164428204*^9, 3.661610233293713*^9, 3.667835373372911*^9, 
  3.669396087194892*^9}],

Cell[BoxData[
 InterpretationBox[
  RowBox[{"49", "\[InvisibleSpace]", "\<\"  b\"\>"}],
  SequenceForm[49, "  b"],
  Editable->False]], "Print",
 CellChangeTimes->{3.6436195670616217`*^9, 3.643630656753921*^9, 
  3.656894327632346*^9, 3.657336802361024*^9, 3.6574019871936893`*^9, 
  3.6585804531154613`*^9, 3.658604309947192*^9, 3.661534111869236*^9, 
  3.661534164428204*^9, 3.661610233293713*^9, 3.667835373372911*^9, 
  3.669396182169833*^9}],

Cell[BoxData[
 InterpretationBox[
  RowBox[{
  "49", "\[InvisibleSpace]", "\<\"  c  \"\>", "\[InvisibleSpace]", "100"}],
  SequenceForm[49, "  c  ", 100],
  Editable->False]], "Print",
 CellChangeTimes->{3.6436195670616217`*^9, 3.643630656753921*^9, 
  3.656894327632346*^9, 3.657336802361024*^9, 3.6574019871936893`*^9, 
  3.6585804531154613`*^9, 3.658604309947192*^9, 3.661534111869236*^9, 
  3.661534164428204*^9, 3.661610233293713*^9, 3.667835373372911*^9, 
  3.669396182287684*^9}],

Cell[BoxData[
 InterpretationBox[
  RowBox[{
  "50", "\[InvisibleSpace]", "\<\"  a   \"\>", 
   "\[InvisibleSpace]", "\<\"Mon 11 Apr 2016 16:43:42\"\>"}],
  SequenceForm[50, "  a   ", "Mon 11 Apr 2016 16:43:42"],
  Editable->False]], "Print",
 CellChangeTimes->{3.6436195670616217`*^9, 3.643630656753921*^9, 
  3.656894327632346*^9, 3.657336802361024*^9, 3.6574019871936893`*^9, 
  3.6585804531154613`*^9, 3.658604309947192*^9, 3.661534111869236*^9, 
  3.661534164428204*^9, 3.661610233293713*^9, 3.667835373372911*^9, 
  3.6693962224284363`*^9}],

Cell[BoxData[
 InterpretationBox[
  RowBox[{"50", "\[InvisibleSpace]", "\<\"  b\"\>"}],
  SequenceForm[50, "  b"],
  Editable->False]], "Print",
 CellChangeTimes->{3.6436195670616217`*^9, 3.643630656753921*^9, 
  3.656894327632346*^9, 3.657336802361024*^9, 3.6574019871936893`*^9, 
  3.6585804531154613`*^9, 3.658604309947192*^9, 3.661534111869236*^9, 
  3.661534164428204*^9, 3.661610233293713*^9, 3.667835373372911*^9, 
  3.669396337201421*^9}],

Cell[BoxData[
 InterpretationBox[
  RowBox[{
  "50", "\[InvisibleSpace]", "\<\"  c  \"\>", "\[InvisibleSpace]", "100"}],
  SequenceForm[50, "  c  ", 100],
  Editable->False]], "Print",
 CellChangeTimes->{3.6436195670616217`*^9, 3.643630656753921*^9, 
  3.656894327632346*^9, 3.657336802361024*^9, 3.6574019871936893`*^9, 
  3.6585804531154613`*^9, 3.658604309947192*^9, 3.661534111869236*^9, 
  3.661534164428204*^9, 3.661610233293713*^9, 3.667835373372911*^9, 
  3.669396337303096*^9}]
}, Closed]]
}, Open  ]],

Cell[CellGroupData[{

Cell[BoxData[
 RowBox[{
  RowBox[{"tablefunc", "[", "0", "]"}], ";"}]], "Input",
 InitializationCell->True,
 CellChangeTimes->{{3.632739972469486*^9, 3.632739972933935*^9}, 
   3.632741879774611*^9, 3.632742430837091*^9, 3.633079304478537*^9, 
   3.633086380520886*^9, 3.6331651897181187`*^9, 3.643102372479889*^9, 
   3.6433531874886293`*^9, 3.669385570578424*^9}],

Cell[CellGroupData[{

Cell[BoxData[
 InterpretationBox[
  RowBox[{
  "1", "\[InvisibleSpace]", "\<\"  a   \"\>", 
   "\[InvisibleSpace]", "\<\"Mon 11 Apr 2016 16:46:15\"\>"}],
  SequenceForm[1, "  a   ", "Mon 11 Apr 2016 16:46:15"],
  Editable->False]], "Print",
 CellChangeTimes->{3.643633673482884*^9, 3.656896817065105*^9, 
  3.657337928902108*^9, 3.657403882580373*^9, 3.658582015444668*^9, 
  3.658605953624445*^9, 3.6615375336499863`*^9, 3.661537773729581*^9, 
  3.6616170657721148`*^9, 3.667842195270575*^9, 3.66939637600821*^9}],

Cell[BoxData[
 InterpretationBox[
  RowBox[{"1", "\[InvisibleSpace]", "\<\"  b\"\>"}],
  SequenceForm[1, "  b"],
  Editable->False]], "Print",
 CellChangeTimes->{3.643633673482884*^9, 3.656896817065105*^9, 
  3.657337928902108*^9, 3.657403882580373*^9, 3.658582015444668*^9, 
  3.658605953624445*^9, 3.6615375336499863`*^9, 3.661537773729581*^9, 
  3.6616170657721148`*^9, 3.667842195270575*^9, 3.6693964943271637`*^9}],

Cell[BoxData[
 InterpretationBox[
  RowBox[{
  "1", "\[InvisibleSpace]", "\<\"  c  \"\>", "\[InvisibleSpace]", "100"}],
  SequenceForm[1, "  c  ", 100],
  Editable->False]], "Print",
 CellChangeTimes->{3.643633673482884*^9, 3.656896817065105*^9, 
  3.657337928902108*^9, 3.657403882580373*^9, 3.658582015444668*^9, 
  3.658605953624445*^9, 3.6615375336499863`*^9, 3.661537773729581*^9, 
  3.6616170657721148`*^9, 3.667842195270575*^9, 3.6693964944228277`*^9}],

Cell[BoxData[
 InterpretationBox[
  RowBox[{
  "2", "\[InvisibleSpace]", "\<\"  a   \"\>", 
   "\[InvisibleSpace]", "\<\"Mon 11 Apr 2016 16:48:51\"\>"}],
  SequenceForm[2, "  a   ", "Mon 11 Apr 2016 16:48:51"],
  Editable->False]], "Print",
 CellChangeTimes->{3.643633673482884*^9, 3.656896817065105*^9, 
  3.657337928902108*^9, 3.657403882580373*^9, 3.658582015444668*^9, 
  3.658605953624445*^9, 3.6615375336499863`*^9, 3.661537773729581*^9, 
  3.6616170657721148`*^9, 3.667842195270575*^9, 3.669396531790429*^9}],

Cell[BoxData[
 InterpretationBox[
  RowBox[{"2", "\[InvisibleSpace]", "\<\"  b\"\>"}],
  SequenceForm[2, "  b"],
  Editable->False]], "Print",
 CellChangeTimes->{3.643633673482884*^9, 3.656896817065105*^9, 
  3.657337928902108*^9, 3.657403882580373*^9, 3.658582015444668*^9, 
  3.658605953624445*^9, 3.6615375336499863`*^9, 3.661537773729581*^9, 
  3.6616170657721148`*^9, 3.667842195270575*^9, 3.6693966668370667`*^9}],

Cell[BoxData[
 InterpretationBox[
  RowBox[{
  "2", "\[InvisibleSpace]", "\<\"  c  \"\>", "\[InvisibleSpace]", "100"}],
  SequenceForm[2, "  c  ", 100],
  Editable->False]], "Print",
 CellChangeTimes->{3.643633673482884*^9, 3.656896817065105*^9, 
  3.657337928902108*^9, 3.657403882580373*^9, 3.658582015444668*^9, 
  3.658605953624445*^9, 3.6615375336499863`*^9, 3.661537773729581*^9, 
  3.6616170657721148`*^9, 3.667842195270575*^9, 3.669396666848998*^9}],

Cell[BoxData[
 InterpretationBox[
  RowBox[{
  "3", "\[InvisibleSpace]", "\<\"  a   \"\>", 
   "\[InvisibleSpace]", "\<\"Mon 11 Apr 2016 16:51:40\"\>"}],
  SequenceForm[3, "  a   ", "Mon 11 Apr 2016 16:51:40"],
  Editable->False]], "Print",
 CellChangeTimes->{3.643633673482884*^9, 3.656896817065105*^9, 
  3.657337928902108*^9, 3.657403882580373*^9, 3.658582015444668*^9, 
  3.658605953624445*^9, 3.6615375336499863`*^9, 3.661537773729581*^9, 
  3.6616170657721148`*^9, 3.667842195270575*^9, 3.669396700360208*^9}],

Cell[BoxData[
 InterpretationBox[
  RowBox[{"3", "\[InvisibleSpace]", "\<\"  b\"\>"}],
  SequenceForm[3, "  b"],
  Editable->False]], "Print",
 CellChangeTimes->{3.643633673482884*^9, 3.656896817065105*^9, 
  3.657337928902108*^9, 3.657403882580373*^9, 3.658582015444668*^9, 
  3.658605953624445*^9, 3.6615375336499863`*^9, 3.661537773729581*^9, 
  3.6616170657721148`*^9, 3.667842195270575*^9, 3.669396783243462*^9}],

Cell[BoxData[
 InterpretationBox[
  RowBox[{
  "3", "\[InvisibleSpace]", "\<\"  c  \"\>", "\[InvisibleSpace]", "100"}],
  SequenceForm[3, "  c  ", 100],
  Editable->False]], "Print",
 CellChangeTimes->{3.643633673482884*^9, 3.656896817065105*^9, 
  3.657337928902108*^9, 3.657403882580373*^9, 3.658582015444668*^9, 
  3.658605953624445*^9, 3.6615375336499863`*^9, 3.661537773729581*^9, 
  3.6616170657721148`*^9, 3.667842195270575*^9, 3.669396783262339*^9}],

Cell[BoxData[
 InterpretationBox[
  RowBox[{
  "4", "\[InvisibleSpace]", "\<\"  a   \"\>", 
   "\[InvisibleSpace]", "\<\"Mon 11 Apr 2016 16:53:39\"\>"}],
  SequenceForm[4, "  a   ", "Mon 11 Apr 2016 16:53:39"],
  Editable->False]], "Print",
 CellChangeTimes->{3.643633673482884*^9, 3.656896817065105*^9, 
  3.657337928902108*^9, 3.657403882580373*^9, 3.658582015444668*^9, 
  3.658605953624445*^9, 3.6615375336499863`*^9, 3.661537773729581*^9, 
  3.6616170657721148`*^9, 3.667842195270575*^9, 3.669396819885449*^9}],

Cell[BoxData[
 InterpretationBox[
  RowBox[{"4", "\[InvisibleSpace]", "\<\"  b\"\>"}],
  SequenceForm[4, "  b"],
  Editable->False]], "Print",
 CellChangeTimes->{3.643633673482884*^9, 3.656896817065105*^9, 
  3.657337928902108*^9, 3.657403882580373*^9, 3.658582015444668*^9, 
  3.658605953624445*^9, 3.6615375336499863`*^9, 3.661537773729581*^9, 
  3.6616170657721148`*^9, 3.667842195270575*^9, 3.66939694634829*^9}],

Cell[BoxData[
 InterpretationBox[
  RowBox[{
  "4", "\[InvisibleSpace]", "\<\"  c  \"\>", "\[InvisibleSpace]", "100"}],
  SequenceForm[4, "  c  ", 100],
  Editable->False]], "Print",
 CellChangeTimes->{3.643633673482884*^9, 3.656896817065105*^9, 
  3.657337928902108*^9, 3.657403882580373*^9, 3.658582015444668*^9, 
  3.658605953624445*^9, 3.6615375336499863`*^9, 3.661537773729581*^9, 
  3.6616170657721148`*^9, 3.667842195270575*^9, 3.6693969464427357`*^9}],

Cell[BoxData[
 InterpretationBox[
  RowBox[{
  "5", "\[InvisibleSpace]", "\<\"  a   \"\>", 
   "\[InvisibleSpace]", "\<\"Mon 11 Apr 2016 16:56:34\"\>"}],
  SequenceForm[5, "  a   ", "Mon 11 Apr 2016 16:56:34"],
  Editable->False]], "Print",
 CellChangeTimes->{3.643633673482884*^9, 3.656896817065105*^9, 
  3.657337928902108*^9, 3.657403882580373*^9, 3.658582015444668*^9, 
  3.658605953624445*^9, 3.6615375336499863`*^9, 3.661537773729581*^9, 
  3.6616170657721148`*^9, 3.667842195270575*^9, 3.6693969944772797`*^9}],

Cell[BoxData[
 InterpretationBox[
  RowBox[{"5", "\[InvisibleSpace]", "\<\"  b\"\>"}],
  SequenceForm[5, "  b"],
  Editable->False]], "Print",
 CellChangeTimes->{3.643633673482884*^9, 3.656896817065105*^9, 
  3.657337928902108*^9, 3.657403882580373*^9, 3.658582015444668*^9, 
  3.658605953624445*^9, 3.6615375336499863`*^9, 3.661537773729581*^9, 
  3.6616170657721148`*^9, 3.667842195270575*^9, 3.669397108166918*^9}],

Cell[BoxData[
 InterpretationBox[
  RowBox[{
  "5", "\[InvisibleSpace]", "\<\"  c  \"\>", "\[InvisibleSpace]", "100"}],
  SequenceForm[5, "  c  ", 100],
  Editable->False]], "Print",
 CellChangeTimes->{3.643633673482884*^9, 3.656896817065105*^9, 
  3.657337928902108*^9, 3.657403882580373*^9, 3.658582015444668*^9, 
  3.658605953624445*^9, 3.6615375336499863`*^9, 3.661537773729581*^9, 
  3.6616170657721148`*^9, 3.667842195270575*^9, 3.669397108289568*^9}],

Cell[BoxData[
 InterpretationBox[
  RowBox[{
  "6", "\[InvisibleSpace]", "\<\"  a   \"\>", 
   "\[InvisibleSpace]", "\<\"Mon 11 Apr 2016 16:59:19\"\>"}],
  SequenceForm[6, "  a   ", "Mon 11 Apr 2016 16:59:19"],
  Editable->False]], "Print",
 CellChangeTimes->{3.643633673482884*^9, 3.656896817065105*^9, 
  3.657337928902108*^9, 3.657403882580373*^9, 3.658582015444668*^9, 
  3.658605953624445*^9, 3.6615375336499863`*^9, 3.661537773729581*^9, 
  3.6616170657721148`*^9, 3.667842195270575*^9, 3.669397159381241*^9}],

Cell[BoxData[
 InterpretationBox[
  RowBox[{"6", "\[InvisibleSpace]", "\<\"  b\"\>"}],
  SequenceForm[6, "  b"],
  Editable->False]], "Print",
 CellChangeTimes->{3.643633673482884*^9, 3.656896817065105*^9, 
  3.657337928902108*^9, 3.657403882580373*^9, 3.658582015444668*^9, 
  3.658605953624445*^9, 3.6615375336499863`*^9, 3.661537773729581*^9, 
  3.6616170657721148`*^9, 3.667842195270575*^9, 3.6693972432845707`*^9}],

Cell[BoxData[
 InterpretationBox[
  RowBox[{
  "6", "\[InvisibleSpace]", "\<\"  c  \"\>", "\[InvisibleSpace]", "100"}],
  SequenceForm[6, "  c  ", 100],
  Editable->False]], "Print",
 CellChangeTimes->{3.643633673482884*^9, 3.656896817065105*^9, 
  3.657337928902108*^9, 3.657403882580373*^9, 3.658582015444668*^9, 
  3.658605953624445*^9, 3.6615375336499863`*^9, 3.661537773729581*^9, 
  3.6616170657721148`*^9, 3.667842195270575*^9, 3.6693972433775253`*^9}],

Cell[BoxData[
 InterpretationBox[
  RowBox[{
  "7", "\[InvisibleSpace]", "\<\"  a   \"\>", 
   "\[InvisibleSpace]", "\<\"Mon 11 Apr 2016 17:01:35\"\>"}],
  SequenceForm[7, "  a   ", "Mon 11 Apr 2016 17:01:35"],
  Editable->False]], "Print",
 CellChangeTimes->{3.643633673482884*^9, 3.656896817065105*^9, 
  3.657337928902108*^9, 3.657403882580373*^9, 3.658582015444668*^9, 
  3.658605953624445*^9, 3.6615375336499863`*^9, 3.661537773729581*^9, 
  3.6616170657721148`*^9, 3.667842195270575*^9, 3.669397295386347*^9}],

Cell[BoxData[
 InterpretationBox[
  RowBox[{"7", "\[InvisibleSpace]", "\<\"  b\"\>"}],
  SequenceForm[7, "  b"],
  Editable->False]], "Print",
 CellChangeTimes->{3.643633673482884*^9, 3.656896817065105*^9, 
  3.657337928902108*^9, 3.657403882580373*^9, 3.658582015444668*^9, 
  3.658605953624445*^9, 3.6615375336499863`*^9, 3.661537773729581*^9, 
  3.6616170657721148`*^9, 3.667842195270575*^9, 3.669397386846232*^9}],

Cell[BoxData[
 InterpretationBox[
  RowBox[{
  "7", "\[InvisibleSpace]", "\<\"  c  \"\>", "\[InvisibleSpace]", "100"}],
  SequenceForm[7, "  c  ", 100],
  Editable->False]], "Print",
 CellChangeTimes->{3.643633673482884*^9, 3.656896817065105*^9, 
  3.657337928902108*^9, 3.657403882580373*^9, 3.658582015444668*^9, 
  3.658605953624445*^9, 3.6615375336499863`*^9, 3.661537773729581*^9, 
  3.6616170657721148`*^9, 3.667842195270575*^9, 3.669397386869076*^9}],

Cell[BoxData[
 InterpretationBox[
  RowBox[{
  "8", "\[InvisibleSpace]", "\<\"  a   \"\>", 
   "\[InvisibleSpace]", "\<\"Mon 11 Apr 2016 17:03:58\"\>"}],
  SequenceForm[8, "  a   ", "Mon 11 Apr 2016 17:03:58"],
  Editable->False]], "Print",
 CellChangeTimes->{3.643633673482884*^9, 3.656896817065105*^9, 
  3.657337928902108*^9, 3.657403882580373*^9, 3.658582015444668*^9, 
  3.658605953624445*^9, 3.6615375336499863`*^9, 3.661537773729581*^9, 
  3.6616170657721148`*^9, 3.667842195270575*^9, 3.669397438240943*^9}],

Cell[BoxData[
 InterpretationBox[
  RowBox[{"8", "\[InvisibleSpace]", "\<\"  b\"\>"}],
  SequenceForm[8, "  b"],
  Editable->False]], "Print",
 CellChangeTimes->{3.643633673482884*^9, 3.656896817065105*^9, 
  3.657337928902108*^9, 3.657403882580373*^9, 3.658582015444668*^9, 
  3.658605953624445*^9, 3.6615375336499863`*^9, 3.661537773729581*^9, 
  3.6616170657721148`*^9, 3.667842195270575*^9, 3.669397586178349*^9}],

Cell[BoxData[
 InterpretationBox[
  RowBox[{
  "8", "\[InvisibleSpace]", "\<\"  c  \"\>", "\[InvisibleSpace]", "100"}],
  SequenceForm[8, "  c  ", 100],
  Editable->False]], "Print",
 CellChangeTimes->{3.643633673482884*^9, 3.656896817065105*^9, 
  3.657337928902108*^9, 3.657403882580373*^9, 3.658582015444668*^9, 
  3.658605953624445*^9, 3.6615375336499863`*^9, 3.661537773729581*^9, 
  3.6616170657721148`*^9, 3.667842195270575*^9, 3.669397586200666*^9}],

Cell[BoxData[
 InterpretationBox[
  RowBox[{
  "9", "\[InvisibleSpace]", "\<\"  a   \"\>", 
   "\[InvisibleSpace]", "\<\"Mon 11 Apr 2016 17:07:11\"\>"}],
  SequenceForm[9, "  a   ", "Mon 11 Apr 2016 17:07:11"],
  Editable->False]], "Print",
 CellChangeTimes->{3.643633673482884*^9, 3.656896817065105*^9, 
  3.657337928902108*^9, 3.657403882580373*^9, 3.658582015444668*^9, 
  3.658605953624445*^9, 3.6615375336499863`*^9, 3.661537773729581*^9, 
  3.6616170657721148`*^9, 3.667842195270575*^9, 3.669397631259094*^9}],

Cell[BoxData[
 InterpretationBox[
  RowBox[{"9", "\[InvisibleSpace]", "\<\"  b\"\>"}],
  SequenceForm[9, "  b"],
  Editable->False]], "Print",
 CellChangeTimes->{3.643633673482884*^9, 3.656896817065105*^9, 
  3.657337928902108*^9, 3.657403882580373*^9, 3.658582015444668*^9, 
  3.658605953624445*^9, 3.6615375336499863`*^9, 3.661537773729581*^9, 
  3.6616170657721148`*^9, 3.667842195270575*^9, 3.6693977866863203`*^9}],

Cell[BoxData[
 InterpretationBox[
  RowBox[{
  "9", "\[InvisibleSpace]", "\<\"  c  \"\>", "\[InvisibleSpace]", "100"}],
  SequenceForm[9, "  c  ", 100],
  Editable->False]], "Print",
 CellChangeTimes->{3.643633673482884*^9, 3.656896817065105*^9, 
  3.657337928902108*^9, 3.657403882580373*^9, 3.658582015444668*^9, 
  3.658605953624445*^9, 3.6615375336499863`*^9, 3.661537773729581*^9, 
  3.6616170657721148`*^9, 3.667842195270575*^9, 3.669397786778419*^9}],

Cell[BoxData[
 InterpretationBox[
  RowBox[{
  "10", "\[InvisibleSpace]", "\<\"  a   \"\>", 
   "\[InvisibleSpace]", "\<\"Mon 11 Apr 2016 17:10:33\"\>"}],
  SequenceForm[10, "  a   ", "Mon 11 Apr 2016 17:10:33"],
  Editable->False]], "Print",
 CellChangeTimes->{3.643633673482884*^9, 3.656896817065105*^9, 
  3.657337928902108*^9, 3.657403882580373*^9, 3.658582015444668*^9, 
  3.658605953624445*^9, 3.6615375336499863`*^9, 3.661537773729581*^9, 
  3.6616170657721148`*^9, 3.667842195270575*^9, 3.669397833804902*^9}],

Cell[BoxData[
 InterpretationBox[
  RowBox[{"10", "\[InvisibleSpace]", "\<\"  b\"\>"}],
  SequenceForm[10, "  b"],
  Editable->False]], "Print",
 CellChangeTimes->{3.643633673482884*^9, 3.656896817065105*^9, 
  3.657337928902108*^9, 3.657403882580373*^9, 3.658582015444668*^9, 
  3.658605953624445*^9, 3.6615375336499863`*^9, 3.661537773729581*^9, 
  3.6616170657721148`*^9, 3.667842195270575*^9, 3.669397975694995*^9}],

Cell[BoxData[
 InterpretationBox[
  RowBox[{
  "10", "\[InvisibleSpace]", "\<\"  c  \"\>", "\[InvisibleSpace]", "100"}],
  SequenceForm[10, "  c  ", 100],
  Editable->False]], "Print",
 CellChangeTimes->{3.643633673482884*^9, 3.656896817065105*^9, 
  3.657337928902108*^9, 3.657403882580373*^9, 3.658582015444668*^9, 
  3.658605953624445*^9, 3.6615375336499863`*^9, 3.661537773729581*^9, 
  3.6616170657721148`*^9, 3.667842195270575*^9, 3.669397975714061*^9}],

Cell[BoxData[
 InterpretationBox[
  RowBox[{
  "11", "\[InvisibleSpace]", "\<\"  a   \"\>", 
   "\[InvisibleSpace]", "\<\"Mon 11 Apr 2016 17:13:44\"\>"}],
  SequenceForm[11, "  a   ", "Mon 11 Apr 2016 17:13:44"],
  Editable->False]], "Print",
 CellChangeTimes->{3.643633673482884*^9, 3.656896817065105*^9, 
  3.657337928902108*^9, 3.657403882580373*^9, 3.658582015444668*^9, 
  3.658605953624445*^9, 3.6615375336499863`*^9, 3.661537773729581*^9, 
  3.6616170657721148`*^9, 3.667842195270575*^9, 3.669398024682435*^9}],

Cell[BoxData[
 InterpretationBox[
  RowBox[{"11", "\[InvisibleSpace]", "\<\"  b\"\>"}],
  SequenceForm[11, "  b"],
  Editable->False]], "Print",
 CellChangeTimes->{3.643633673482884*^9, 3.656896817065105*^9, 
  3.657337928902108*^9, 3.657403882580373*^9, 3.658582015444668*^9, 
  3.658605953624445*^9, 3.6615375336499863`*^9, 3.661537773729581*^9, 
  3.6616170657721148`*^9, 3.667842195270575*^9, 3.669398174160351*^9}],

Cell[BoxData[
 InterpretationBox[
  RowBox[{
  "11", "\[InvisibleSpace]", "\<\"  c  \"\>", "\[InvisibleSpace]", "100"}],
  SequenceForm[11, "  c  ", 100],
  Editable->False]], "Print",
 CellChangeTimes->{3.643633673482884*^9, 3.656896817065105*^9, 
  3.657337928902108*^9, 3.657403882580373*^9, 3.658582015444668*^9, 
  3.658605953624445*^9, 3.6615375336499863`*^9, 3.661537773729581*^9, 
  3.6616170657721148`*^9, 3.667842195270575*^9, 3.669398174260324*^9}],

Cell[BoxData[
 InterpretationBox[
  RowBox[{
  "12", "\[InvisibleSpace]", "\<\"  a   \"\>", 
   "\[InvisibleSpace]", "\<\"Mon 11 Apr 2016 17:17:04\"\>"}],
  SequenceForm[12, "  a   ", "Mon 11 Apr 2016 17:17:04"],
  Editable->False]], "Print",
 CellChangeTimes->{3.643633673482884*^9, 3.656896817065105*^9, 
  3.657337928902108*^9, 3.657403882580373*^9, 3.658582015444668*^9, 
  3.658605953624445*^9, 3.6615375336499863`*^9, 3.661537773729581*^9, 
  3.6616170657721148`*^9, 3.667842195270575*^9, 3.6693982243018017`*^9}],

Cell[BoxData[
 InterpretationBox[
  RowBox[{"12", "\[InvisibleSpace]", "\<\"  b\"\>"}],
  SequenceForm[12, "  b"],
  Editable->False]], "Print",
 CellChangeTimes->{3.643633673482884*^9, 3.656896817065105*^9, 
  3.657337928902108*^9, 3.657403882580373*^9, 3.658582015444668*^9, 
  3.658605953624445*^9, 3.6615375336499863`*^9, 3.661537773729581*^9, 
  3.6616170657721148`*^9, 3.667842195270575*^9, 3.669398366720105*^9}],

Cell[BoxData[
 InterpretationBox[
  RowBox[{
  "12", "\[InvisibleSpace]", "\<\"  c  \"\>", "\[InvisibleSpace]", "100"}],
  SequenceForm[12, "  c  ", 100],
  Editable->False]], "Print",
 CellChangeTimes->{3.643633673482884*^9, 3.656896817065105*^9, 
  3.657337928902108*^9, 3.657403882580373*^9, 3.658582015444668*^9, 
  3.658605953624445*^9, 3.6615375336499863`*^9, 3.661537773729581*^9, 
  3.6616170657721148`*^9, 3.667842195270575*^9, 3.669398366812208*^9}],

Cell[BoxData[
 InterpretationBox[
  RowBox[{
  "13", "\[InvisibleSpace]", "\<\"  a   \"\>", 
   "\[InvisibleSpace]", "\<\"Mon 11 Apr 2016 17:20:12\"\>"}],
  SequenceForm[13, "  a   ", "Mon 11 Apr 2016 17:20:12"],
  Editable->False]], "Print",
 CellChangeTimes->{3.643633673482884*^9, 3.656896817065105*^9, 
  3.657337928902108*^9, 3.657403882580373*^9, 3.658582015444668*^9, 
  3.658605953624445*^9, 3.6615375336499863`*^9, 3.661537773729581*^9, 
  3.6616170657721148`*^9, 3.667842195270575*^9, 3.669398412488905*^9}],

Cell[BoxData[
 InterpretationBox[
  RowBox[{"13", "\[InvisibleSpace]", "\<\"  b\"\>"}],
  SequenceForm[13, "  b"],
  Editable->False]], "Print",
 CellChangeTimes->{3.643633673482884*^9, 3.656896817065105*^9, 
  3.657337928902108*^9, 3.657403882580373*^9, 3.658582015444668*^9, 
  3.658605953624445*^9, 3.6615375336499863`*^9, 3.661537773729581*^9, 
  3.6616170657721148`*^9, 3.667842195270575*^9, 3.669398544161484*^9}],

Cell[BoxData[
 InterpretationBox[
  RowBox[{
  "13", "\[InvisibleSpace]", "\<\"  c  \"\>", "\[InvisibleSpace]", "100"}],
  SequenceForm[13, "  c  ", 100],
  Editable->False]], "Print",
 CellChangeTimes->{3.643633673482884*^9, 3.656896817065105*^9, 
  3.657337928902108*^9, 3.657403882580373*^9, 3.658582015444668*^9, 
  3.658605953624445*^9, 3.6615375336499863`*^9, 3.661537773729581*^9, 
  3.6616170657721148`*^9, 3.667842195270575*^9, 3.669398544173378*^9}],

Cell[BoxData[
 InterpretationBox[
  RowBox[{
  "14", "\[InvisibleSpace]", "\<\"  a   \"\>", 
   "\[InvisibleSpace]", "\<\"Mon 11 Apr 2016 17:23:07\"\>"}],
  SequenceForm[14, "  a   ", "Mon 11 Apr 2016 17:23:07"],
  Editable->False]], "Print",
 CellChangeTimes->{3.643633673482884*^9, 3.656896817065105*^9, 
  3.657337928902108*^9, 3.657403882580373*^9, 3.658582015444668*^9, 
  3.658605953624445*^9, 3.6615375336499863`*^9, 3.661537773729581*^9, 
  3.6616170657721148`*^9, 3.667842195270575*^9, 3.669398587434328*^9}],

Cell[BoxData[
 InterpretationBox[
  RowBox[{"14", "\[InvisibleSpace]", "\<\"  b\"\>"}],
  SequenceForm[14, "  b"],
  Editable->False]], "Print",
 CellChangeTimes->{3.643633673482884*^9, 3.656896817065105*^9, 
  3.657337928902108*^9, 3.657403882580373*^9, 3.658582015444668*^9, 
  3.658605953624445*^9, 3.6615375336499863`*^9, 3.661537773729581*^9, 
  3.6616170657721148`*^9, 3.667842195270575*^9, 3.669398701850861*^9}],

Cell[BoxData[
 InterpretationBox[
  RowBox[{
  "14", "\[InvisibleSpace]", "\<\"  c  \"\>", "\[InvisibleSpace]", "100"}],
  SequenceForm[14, "  c  ", 100],
  Editable->False]], "Print",
 CellChangeTimes->{3.643633673482884*^9, 3.656896817065105*^9, 
  3.657337928902108*^9, 3.657403882580373*^9, 3.658582015444668*^9, 
  3.658605953624445*^9, 3.6615375336499863`*^9, 3.661537773729581*^9, 
  3.6616170657721148`*^9, 3.667842195270575*^9, 3.669398701870249*^9}],

Cell[BoxData[
 InterpretationBox[
  RowBox[{
  "15", "\[InvisibleSpace]", "\<\"  a   \"\>", 
   "\[InvisibleSpace]", "\<\"Mon 11 Apr 2016 17:25:50\"\>"}],
  SequenceForm[15, "  a   ", "Mon 11 Apr 2016 17:25:50"],
  Editable->False]], "Print",
 CellChangeTimes->{3.643633673482884*^9, 3.656896817065105*^9, 
  3.657337928902108*^9, 3.657403882580373*^9, 3.658582015444668*^9, 
  3.658605953624445*^9, 3.6615375336499863`*^9, 3.661537773729581*^9, 
  3.6616170657721148`*^9, 3.667842195270575*^9, 3.669398750836836*^9}],

Cell[BoxData[
 InterpretationBox[
  RowBox[{"15", "\[InvisibleSpace]", "\<\"  b\"\>"}],
  SequenceForm[15, "  b"],
  Editable->False]], "Print",
 CellChangeTimes->{3.643633673482884*^9, 3.656896817065105*^9, 
  3.657337928902108*^9, 3.657403882580373*^9, 3.658582015444668*^9, 
  3.658605953624445*^9, 3.6615375336499863`*^9, 3.661537773729581*^9, 
  3.6616170657721148`*^9, 3.667842195270575*^9, 3.669398867113278*^9}],

Cell[BoxData[
 InterpretationBox[
  RowBox[{
  "15", "\[InvisibleSpace]", "\<\"  c  \"\>", "\[InvisibleSpace]", "100"}],
  SequenceForm[15, "  c  ", 100],
  Editable->False]], "Print",
 CellChangeTimes->{3.643633673482884*^9, 3.656896817065105*^9, 
  3.657337928902108*^9, 3.657403882580373*^9, 3.658582015444668*^9, 
  3.658605953624445*^9, 3.6615375336499863`*^9, 3.661537773729581*^9, 
  3.6616170657721148`*^9, 3.667842195270575*^9, 3.669398867134405*^9}],

Cell[BoxData[
 InterpretationBox[
  RowBox[{
  "16", "\[InvisibleSpace]", "\<\"  a   \"\>", 
   "\[InvisibleSpace]", "\<\"Mon 11 Apr 2016 17:28:44\"\>"}],
  SequenceForm[16, "  a   ", "Mon 11 Apr 2016 17:28:44"],
  Editable->False]], "Print",
 CellChangeTimes->{3.643633673482884*^9, 3.656896817065105*^9, 
  3.657337928902108*^9, 3.657403882580373*^9, 3.658582015444668*^9, 
  3.658605953624445*^9, 3.6615375336499863`*^9, 3.661537773729581*^9, 
  3.6616170657721148`*^9, 3.667842195270575*^9, 3.669398924092629*^9}],

Cell[BoxData[
 InterpretationBox[
  RowBox[{"16", "\[InvisibleSpace]", "\<\"  b\"\>"}],
  SequenceForm[16, "  b"],
  Editable->False]], "Print",
 CellChangeTimes->{3.643633673482884*^9, 3.656896817065105*^9, 
  3.657337928902108*^9, 3.657403882580373*^9, 3.658582015444668*^9, 
  3.658605953624445*^9, 3.6615375336499863`*^9, 3.661537773729581*^9, 
  3.6616170657721148`*^9, 3.667842195270575*^9, 3.6693990514786053`*^9}],

Cell[BoxData[
 InterpretationBox[
  RowBox[{
  "16", "\[InvisibleSpace]", "\<\"  c  \"\>", "\[InvisibleSpace]", "100"}],
  SequenceForm[16, "  c  ", 100],
  Editable->False]], "Print",
 CellChangeTimes->{3.643633673482884*^9, 3.656896817065105*^9, 
  3.657337928902108*^9, 3.657403882580373*^9, 3.658582015444668*^9, 
  3.658605953624445*^9, 3.6615375336499863`*^9, 3.661537773729581*^9, 
  3.6616170657721148`*^9, 3.667842195270575*^9, 3.669399051493075*^9}],

Cell[BoxData[
 InterpretationBox[
  RowBox[{
  "17", "\[InvisibleSpace]", "\<\"  a   \"\>", 
   "\[InvisibleSpace]", "\<\"Mon 11 Apr 2016 17:31:45\"\>"}],
  SequenceForm[17, "  a   ", "Mon 11 Apr 2016 17:31:45"],
  Editable->False]], "Print",
 CellChangeTimes->{3.643633673482884*^9, 3.656896817065105*^9, 
  3.657337928902108*^9, 3.657403882580373*^9, 3.658582015444668*^9, 
  3.658605953624445*^9, 3.6615375336499863`*^9, 3.661537773729581*^9, 
  3.6616170657721148`*^9, 3.667842195270575*^9, 3.6693991053552713`*^9}],

Cell[BoxData[
 InterpretationBox[
  RowBox[{"17", "\[InvisibleSpace]", "\<\"  b\"\>"}],
  SequenceForm[17, "  b"],
  Editable->False]], "Print",
 CellChangeTimes->{3.643633673482884*^9, 3.656896817065105*^9, 
  3.657337928902108*^9, 3.657403882580373*^9, 3.658582015444668*^9, 
  3.658605953624445*^9, 3.6615375336499863`*^9, 3.661537773729581*^9, 
  3.6616170657721148`*^9, 3.667842195270575*^9, 3.6693992023400307`*^9}],

Cell[BoxData[
 InterpretationBox[
  RowBox[{
  "17", "\[InvisibleSpace]", "\<\"  c  \"\>", "\[InvisibleSpace]", "100"}],
  SequenceForm[17, "  c  ", 100],
  Editable->False]], "Print",
 CellChangeTimes->{3.643633673482884*^9, 3.656896817065105*^9, 
  3.657337928902108*^9, 3.657403882580373*^9, 3.658582015444668*^9, 
  3.658605953624445*^9, 3.6615375336499863`*^9, 3.661537773729581*^9, 
  3.6616170657721148`*^9, 3.667842195270575*^9, 3.669399202424357*^9}],

Cell[BoxData[
 InterpretationBox[
  RowBox[{
  "18", "\[InvisibleSpace]", "\<\"  a   \"\>", 
   "\[InvisibleSpace]", "\<\"Mon 11 Apr 2016 17:34:14\"\>"}],
  SequenceForm[18, "  a   ", "Mon 11 Apr 2016 17:34:14"],
  Editable->False]], "Print",
 CellChangeTimes->{3.643633673482884*^9, 3.656896817065105*^9, 
  3.657337928902108*^9, 3.657403882580373*^9, 3.658582015444668*^9, 
  3.658605953624445*^9, 3.6615375336499863`*^9, 3.661537773729581*^9, 
  3.6616170657721148`*^9, 3.667842195270575*^9, 3.669399254123681*^9}],

Cell[BoxData[
 InterpretationBox[
  RowBox[{"18", "\[InvisibleSpace]", "\<\"  b\"\>"}],
  SequenceForm[18, "  b"],
  Editable->False]], "Print",
 CellChangeTimes->{3.643633673482884*^9, 3.656896817065105*^9, 
  3.657337928902108*^9, 3.657403882580373*^9, 3.658582015444668*^9, 
  3.658605953624445*^9, 3.6615375336499863`*^9, 3.661537773729581*^9, 
  3.6616170657721148`*^9, 3.667842195270575*^9, 3.6693994140876226`*^9}],

Cell[BoxData[
 InterpretationBox[
  RowBox[{
  "18", "\[InvisibleSpace]", "\<\"  c  \"\>", "\[InvisibleSpace]", "100"}],
  SequenceForm[18, "  c  ", 100],
  Editable->False]], "Print",
 CellChangeTimes->{3.643633673482884*^9, 3.656896817065105*^9, 
  3.657337928902108*^9, 3.657403882580373*^9, 3.658582015444668*^9, 
  3.658605953624445*^9, 3.6615375336499863`*^9, 3.661537773729581*^9, 
  3.6616170657721148`*^9, 3.667842195270575*^9, 3.669399414173266*^9}],

Cell[BoxData[
 InterpretationBox[
  RowBox[{
  "19", "\[InvisibleSpace]", "\<\"  a   \"\>", 
   "\[InvisibleSpace]", "\<\"Mon 11 Apr 2016 17:37:52\"\>"}],
  SequenceForm[19, "  a   ", "Mon 11 Apr 2016 17:37:52"],
  Editable->False]], "Print",
 CellChangeTimes->{3.643633673482884*^9, 3.656896817065105*^9, 
  3.657337928902108*^9, 3.657403882580373*^9, 3.658582015444668*^9, 
  3.658605953624445*^9, 3.6615375336499863`*^9, 3.661537773729581*^9, 
  3.6616170657721148`*^9, 3.667842195270575*^9, 3.669399472730122*^9}],

Cell[BoxData[
 InterpretationBox[
  RowBox[{"19", "\[InvisibleSpace]", "\<\"  b\"\>"}],
  SequenceForm[19, "  b"],
  Editable->False]], "Print",
 CellChangeTimes->{3.643633673482884*^9, 3.656896817065105*^9, 
  3.657337928902108*^9, 3.657403882580373*^9, 3.658582015444668*^9, 
  3.658605953624445*^9, 3.6615375336499863`*^9, 3.661537773729581*^9, 
  3.6616170657721148`*^9, 3.667842195270575*^9, 3.66939957944153*^9}],

Cell[BoxData[
 InterpretationBox[
  RowBox[{
  "19", "\[InvisibleSpace]", "\<\"  c  \"\>", "\[InvisibleSpace]", "100"}],
  SequenceForm[19, "  c  ", 100],
  Editable->False]], "Print",
 CellChangeTimes->{3.643633673482884*^9, 3.656896817065105*^9, 
  3.657337928902108*^9, 3.657403882580373*^9, 3.658582015444668*^9, 
  3.658605953624445*^9, 3.6615375336499863`*^9, 3.661537773729581*^9, 
  3.6616170657721148`*^9, 3.667842195270575*^9, 3.669399579469689*^9}],

Cell[BoxData[
 InterpretationBox[
  RowBox[{
  "20", "\[InvisibleSpace]", "\<\"  a   \"\>", 
   "\[InvisibleSpace]", "\<\"Mon 11 Apr 2016 17:40:32\"\>"}],
  SequenceForm[20, "  a   ", "Mon 11 Apr 2016 17:40:32"],
  Editable->False]], "Print",
 CellChangeTimes->{3.643633673482884*^9, 3.656896817065105*^9, 
  3.657337928902108*^9, 3.657403882580373*^9, 3.658582015444668*^9, 
  3.658605953624445*^9, 3.6615375336499863`*^9, 3.661537773729581*^9, 
  3.6616170657721148`*^9, 3.667842195270575*^9, 3.669399632575448*^9}],

Cell[BoxData[
 InterpretationBox[
  RowBox[{"20", "\[InvisibleSpace]", "\<\"  b\"\>"}],
  SequenceForm[20, "  b"],
  Editable->False]], "Print",
 CellChangeTimes->{3.643633673482884*^9, 3.656896817065105*^9, 
  3.657337928902108*^9, 3.657403882580373*^9, 3.658582015444668*^9, 
  3.658605953624445*^9, 3.6615375336499863`*^9, 3.661537773729581*^9, 
  3.6616170657721148`*^9, 3.667842195270575*^9, 3.669399762480707*^9}],

Cell[BoxData[
 InterpretationBox[
  RowBox[{
  "20", "\[InvisibleSpace]", "\<\"  c  \"\>", "\[InvisibleSpace]", "100"}],
  SequenceForm[20, "  c  ", 100],
  Editable->False]], "Print",
 CellChangeTimes->{3.643633673482884*^9, 3.656896817065105*^9, 
  3.657337928902108*^9, 3.657403882580373*^9, 3.658582015444668*^9, 
  3.658605953624445*^9, 3.6615375336499863`*^9, 3.661537773729581*^9, 
  3.6616170657721148`*^9, 3.667842195270575*^9, 3.669399762618513*^9}],

Cell[BoxData[
 InterpretationBox[
  RowBox[{
  "21", "\[InvisibleSpace]", "\<\"  a   \"\>", 
   "\[InvisibleSpace]", "\<\"Mon 11 Apr 2016 17:43:30\"\>"}],
  SequenceForm[21, "  a   ", "Mon 11 Apr 2016 17:43:30"],
  Editable->False]], "Print",
 CellChangeTimes->{3.643633673482884*^9, 3.656896817065105*^9, 
  3.657337928902108*^9, 3.657403882580373*^9, 3.658582015444668*^9, 
  3.658605953624445*^9, 3.6615375336499863`*^9, 3.661537773729581*^9, 
  3.6616170657721148`*^9, 3.667842195270575*^9, 3.669399810503467*^9}],

Cell[BoxData[
 InterpretationBox[
  RowBox[{"21", "\[InvisibleSpace]", "\<\"  b\"\>"}],
  SequenceForm[21, "  b"],
  Editable->False]], "Print",
 CellChangeTimes->{3.643633673482884*^9, 3.656896817065105*^9, 
  3.657337928902108*^9, 3.657403882580373*^9, 3.658582015444668*^9, 
  3.658605953624445*^9, 3.6615375336499863`*^9, 3.661537773729581*^9, 
  3.6616170657721148`*^9, 3.667842195270575*^9, 3.6693999388860683`*^9}],

Cell[BoxData[
 InterpretationBox[
  RowBox[{
  "21", "\[InvisibleSpace]", "\<\"  c  \"\>", "\[InvisibleSpace]", "100"}],
  SequenceForm[21, "  c  ", 100],
  Editable->False]], "Print",
 CellChangeTimes->{3.643633673482884*^9, 3.656896817065105*^9, 
  3.657337928902108*^9, 3.657403882580373*^9, 3.658582015444668*^9, 
  3.658605953624445*^9, 3.6615375336499863`*^9, 3.661537773729581*^9, 
  3.6616170657721148`*^9, 3.667842195270575*^9, 3.66939993890547*^9}],

Cell[BoxData[
 InterpretationBox[
  RowBox[{
  "22", "\[InvisibleSpace]", "\<\"  a   \"\>", 
   "\[InvisibleSpace]", "\<\"Mon 11 Apr 2016 17:46:36\"\>"}],
  SequenceForm[22, "  a   ", "Mon 11 Apr 2016 17:46:36"],
  Editable->False]], "Print",
 CellChangeTimes->{3.643633673482884*^9, 3.656896817065105*^9, 
  3.657337928902108*^9, 3.657403882580373*^9, 3.658582015444668*^9, 
  3.658605953624445*^9, 3.6615375336499863`*^9, 3.661537773729581*^9, 
  3.6616170657721148`*^9, 3.667842195270575*^9, 3.669399996835146*^9}],

Cell[BoxData[
 InterpretationBox[
  RowBox[{"22", "\[InvisibleSpace]", "\<\"  b\"\>"}],
  SequenceForm[22, "  b"],
  Editable->False]], "Print",
 CellChangeTimes->{3.643633673482884*^9, 3.656896817065105*^9, 
  3.657337928902108*^9, 3.657403882580373*^9, 3.658582015444668*^9, 
  3.658605953624445*^9, 3.6615375336499863`*^9, 3.661537773729581*^9, 
  3.6616170657721148`*^9, 3.667842195270575*^9, 3.669400111713133*^9}],

Cell[BoxData[
 InterpretationBox[
  RowBox[{
  "22", "\[InvisibleSpace]", "\<\"  c  \"\>", "\[InvisibleSpace]", "100"}],
  SequenceForm[22, "  c  ", 100],
  Editable->False]], "Print",
 CellChangeTimes->{3.643633673482884*^9, 3.656896817065105*^9, 
  3.657337928902108*^9, 3.657403882580373*^9, 3.658582015444668*^9, 
  3.658605953624445*^9, 3.6615375336499863`*^9, 3.661537773729581*^9, 
  3.6616170657721148`*^9, 3.667842195270575*^9, 3.6694001117382717`*^9}],

Cell[BoxData[
 InterpretationBox[
  RowBox[{
  "23", "\[InvisibleSpace]", "\<\"  a   \"\>", 
   "\[InvisibleSpace]", "\<\"Mon 11 Apr 2016 17:49:27\"\>"}],
  SequenceForm[23, "  a   ", "Mon 11 Apr 2016 17:49:27"],
  Editable->False]], "Print",
 CellChangeTimes->{3.643633673482884*^9, 3.656896817065105*^9, 
  3.657337928902108*^9, 3.657403882580373*^9, 3.658582015444668*^9, 
  3.658605953624445*^9, 3.6615375336499863`*^9, 3.661537773729581*^9, 
  3.6616170657721148`*^9, 3.667842195270575*^9, 3.669400167609909*^9}],

Cell[BoxData[
 InterpretationBox[
  RowBox[{"23", "\[InvisibleSpace]", "\<\"  b\"\>"}],
  SequenceForm[23, "  b"],
  Editable->False]], "Print",
 CellChangeTimes->{3.643633673482884*^9, 3.656896817065105*^9, 
  3.657337928902108*^9, 3.657403882580373*^9, 3.658582015444668*^9, 
  3.658605953624445*^9, 3.6615375336499863`*^9, 3.661537773729581*^9, 
  3.6616170657721148`*^9, 3.667842195270575*^9, 3.669400319087298*^9}],

Cell[BoxData[
 InterpretationBox[
  RowBox[{
  "23", "\[InvisibleSpace]", "\<\"  c  \"\>", "\[InvisibleSpace]", "100"}],
  SequenceForm[23, "  c  ", 100],
  Editable->False]], "Print",
 CellChangeTimes->{3.643633673482884*^9, 3.656896817065105*^9, 
  3.657337928902108*^9, 3.657403882580373*^9, 3.658582015444668*^9, 
  3.658605953624445*^9, 3.6615375336499863`*^9, 3.661537773729581*^9, 
  3.6616170657721148`*^9, 3.667842195270575*^9, 3.6694003191628103`*^9}],

Cell[BoxData[
 InterpretationBox[
  RowBox[{
  "24", "\[InvisibleSpace]", "\<\"  a   \"\>", 
   "\[InvisibleSpace]", "\<\"Mon 11 Apr 2016 17:52:59\"\>"}],
  SequenceForm[24, "  a   ", "Mon 11 Apr 2016 17:52:59"],
  Editable->False]], "Print",
 CellChangeTimes->{3.643633673482884*^9, 3.656896817065105*^9, 
  3.657337928902108*^9, 3.657403882580373*^9, 3.658582015444668*^9, 
  3.658605953624445*^9, 3.6615375336499863`*^9, 3.661537773729581*^9, 
  3.6616170657721148`*^9, 3.667842195270575*^9, 3.669400379119656*^9}],

Cell[BoxData[
 InterpretationBox[
  RowBox[{"24", "\[InvisibleSpace]", "\<\"  b\"\>"}],
  SequenceForm[24, "  b"],
  Editable->False]], "Print",
 CellChangeTimes->{3.643633673482884*^9, 3.656896817065105*^9, 
  3.657337928902108*^9, 3.657403882580373*^9, 3.658582015444668*^9, 
  3.658605953624445*^9, 3.6615375336499863`*^9, 3.661537773729581*^9, 
  3.6616170657721148`*^9, 3.667842195270575*^9, 3.6694005168186493`*^9}],

Cell[BoxData[
 InterpretationBox[
  RowBox[{
  "24", "\[InvisibleSpace]", "\<\"  c  \"\>", "\[InvisibleSpace]", "100"}],
  SequenceForm[24, "  c  ", 100],
  Editable->False]], "Print",
 CellChangeTimes->{3.643633673482884*^9, 3.656896817065105*^9, 
  3.657337928902108*^9, 3.657403882580373*^9, 3.658582015444668*^9, 
  3.658605953624445*^9, 3.6615375336499863`*^9, 3.661537773729581*^9, 
  3.6616170657721148`*^9, 3.667842195270575*^9, 3.669400516889042*^9}],

Cell[BoxData[
 InterpretationBox[
  RowBox[{
  "25", "\[InvisibleSpace]", "\<\"  a   \"\>", 
   "\[InvisibleSpace]", "\<\"Mon 11 Apr 2016 17:56:14\"\>"}],
  SequenceForm[25, "  a   ", "Mon 11 Apr 2016 17:56:14"],
  Editable->False]], "Print",
 CellChangeTimes->{3.643633673482884*^9, 3.656896817065105*^9, 
  3.657337928902108*^9, 3.657403882580373*^9, 3.658582015444668*^9, 
  3.658605953624445*^9, 3.6615375336499863`*^9, 3.661537773729581*^9, 
  3.6616170657721148`*^9, 3.667842195270575*^9, 3.6694005745785847`*^9}],

Cell[BoxData[
 InterpretationBox[
  RowBox[{"25", "\[InvisibleSpace]", "\<\"  b\"\>"}],
  SequenceForm[25, "  b"],
  Editable->False]], "Print",
 CellChangeTimes->{3.643633673482884*^9, 3.656896817065105*^9, 
  3.657337928902108*^9, 3.657403882580373*^9, 3.658582015444668*^9, 
  3.658605953624445*^9, 3.6615375336499863`*^9, 3.661537773729581*^9, 
  3.6616170657721148`*^9, 3.667842195270575*^9, 3.669400735462838*^9}],

Cell[BoxData[
 InterpretationBox[
  RowBox[{
  "25", "\[InvisibleSpace]", "\<\"  c  \"\>", "\[InvisibleSpace]", "100"}],
  SequenceForm[25, "  c  ", 100],
  Editable->False]], "Print",
 CellChangeTimes->{3.643633673482884*^9, 3.656896817065105*^9, 
  3.657337928902108*^9, 3.657403882580373*^9, 3.658582015444668*^9, 
  3.658605953624445*^9, 3.6615375336499863`*^9, 3.661537773729581*^9, 
  3.6616170657721148`*^9, 3.667842195270575*^9, 3.669400735486726*^9}],

Cell[BoxData[
 InterpretationBox[
  RowBox[{
  "26", "\[InvisibleSpace]", "\<\"  a   \"\>", 
   "\[InvisibleSpace]", "\<\"Mon 11 Apr 2016 17:59:55\"\>"}],
  SequenceForm[26, "  a   ", "Mon 11 Apr 2016 17:59:55"],
  Editable->False]], "Print",
 CellChangeTimes->{3.643633673482884*^9, 3.656896817065105*^9, 
  3.657337928902108*^9, 3.657403882580373*^9, 3.658582015444668*^9, 
  3.658605953624445*^9, 3.6615375336499863`*^9, 3.661537773729581*^9, 
  3.6616170657721148`*^9, 3.667842195270575*^9, 3.669400795328706*^9}],

Cell[BoxData[
 InterpretationBox[
  RowBox[{"26", "\[InvisibleSpace]", "\<\"  b\"\>"}],
  SequenceForm[26, "  b"],
  Editable->False]], "Print",
 CellChangeTimes->{3.643633673482884*^9, 3.656896817065105*^9, 
  3.657337928902108*^9, 3.657403882580373*^9, 3.658582015444668*^9, 
  3.658605953624445*^9, 3.6615375336499863`*^9, 3.661537773729581*^9, 
  3.6616170657721148`*^9, 3.667842195270575*^9, 3.669400932382213*^9}],

Cell[BoxData[
 InterpretationBox[
  RowBox[{
  "26", "\[InvisibleSpace]", "\<\"  c  \"\>", "\[InvisibleSpace]", "100"}],
  SequenceForm[26, "  c  ", 100],
  Editable->False]], "Print",
 CellChangeTimes->{3.643633673482884*^9, 3.656896817065105*^9, 
  3.657337928902108*^9, 3.657403882580373*^9, 3.658582015444668*^9, 
  3.658605953624445*^9, 3.6615375336499863`*^9, 3.661537773729581*^9, 
  3.6616170657721148`*^9, 3.667842195270575*^9, 3.6694009324865103`*^9}],

Cell[BoxData[
 InterpretationBox[
  RowBox[{
  "27", "\[InvisibleSpace]", "\<\"  a   \"\>", 
   "\[InvisibleSpace]", "\<\"Mon 11 Apr 2016 18:03:18\"\>"}],
  SequenceForm[27, "  a   ", "Mon 11 Apr 2016 18:03:18"],
  Editable->False]], "Print",
 CellChangeTimes->{3.643633673482884*^9, 3.656896817065105*^9, 
  3.657337928902108*^9, 3.657403882580373*^9, 3.658582015444668*^9, 
  3.658605953624445*^9, 3.6615375336499863`*^9, 3.661537773729581*^9, 
  3.6616170657721148`*^9, 3.667842195270575*^9, 3.669400998988199*^9}],

Cell[BoxData[
 InterpretationBox[
  RowBox[{"27", "\[InvisibleSpace]", "\<\"  b\"\>"}],
  SequenceForm[27, "  b"],
  Editable->False]], "Print",
 CellChangeTimes->{3.643633673482884*^9, 3.656896817065105*^9, 
  3.657337928902108*^9, 3.657403882580373*^9, 3.658582015444668*^9, 
  3.658605953624445*^9, 3.6615375336499863`*^9, 3.661537773729581*^9, 
  3.6616170657721148`*^9, 3.667842195270575*^9, 3.6694011515261307`*^9}],

Cell[BoxData[
 InterpretationBox[
  RowBox[{
  "27", "\[InvisibleSpace]", "\<\"  c  \"\>", "\[InvisibleSpace]", "100"}],
  SequenceForm[27, "  c  ", 100],
  Editable->False]], "Print",
 CellChangeTimes->{3.643633673482884*^9, 3.656896817065105*^9, 
  3.657337928902108*^9, 3.657403882580373*^9, 3.658582015444668*^9, 
  3.658605953624445*^9, 3.6615375336499863`*^9, 3.661537773729581*^9, 
  3.6616170657721148`*^9, 3.667842195270575*^9, 3.669401151542498*^9}],

Cell[BoxData[
 InterpretationBox[
  RowBox[{
  "28", "\[InvisibleSpace]", "\<\"  a   \"\>", 
   "\[InvisibleSpace]", "\<\"Mon 11 Apr 2016 18:06:42\"\>"}],
  SequenceForm[28, "  a   ", "Mon 11 Apr 2016 18:06:42"],
  Editable->False]], "Print",
 CellChangeTimes->{3.643633673482884*^9, 3.656896817065105*^9, 
  3.657337928902108*^9, 3.657403882580373*^9, 3.658582015444668*^9, 
  3.658605953624445*^9, 3.6615375336499863`*^9, 3.661537773729581*^9, 
  3.6616170657721148`*^9, 3.667842195270575*^9, 3.669401202577552*^9}],

Cell[BoxData[
 InterpretationBox[
  RowBox[{"28", "\[InvisibleSpace]", "\<\"  b\"\>"}],
  SequenceForm[28, "  b"],
  Editable->False]], "Print",
 CellChangeTimes->{3.643633673482884*^9, 3.656896817065105*^9, 
  3.657337928902108*^9, 3.657403882580373*^9, 3.658582015444668*^9, 
  3.658605953624445*^9, 3.6615375336499863`*^9, 3.661537773729581*^9, 
  3.6616170657721148`*^9, 3.667842195270575*^9, 3.669401300018977*^9}],

Cell[BoxData[
 InterpretationBox[
  RowBox[{
  "28", "\[InvisibleSpace]", "\<\"  c  \"\>", "\[InvisibleSpace]", "100"}],
  SequenceForm[28, "  c  ", 100],
  Editable->False]], "Print",
 CellChangeTimes->{3.643633673482884*^9, 3.656896817065105*^9, 
  3.657337928902108*^9, 3.657403882580373*^9, 3.658582015444668*^9, 
  3.658605953624445*^9, 3.6615375336499863`*^9, 3.661537773729581*^9, 
  3.6616170657721148`*^9, 3.667842195270575*^9, 3.669401300038212*^9}],

Cell[BoxData[
 InterpretationBox[
  RowBox[{
  "29", "\[InvisibleSpace]", "\<\"  a   \"\>", 
   "\[InvisibleSpace]", "\<\"Mon 11 Apr 2016 18:09:05\"\>"}],
  SequenceForm[29, "  a   ", "Mon 11 Apr 2016 18:09:05"],
  Editable->False]], "Print",
 CellChangeTimes->{3.643633673482884*^9, 3.656896817065105*^9, 
  3.657337928902108*^9, 3.657403882580373*^9, 3.658582015444668*^9, 
  3.658605953624445*^9, 3.6615375336499863`*^9, 3.661537773729581*^9, 
  3.6616170657721148`*^9, 3.667842195270575*^9, 3.6694013456994677`*^9}],

Cell[BoxData[
 InterpretationBox[
  RowBox[{"29", "\[InvisibleSpace]", "\<\"  b\"\>"}],
  SequenceForm[29, "  b"],
  Editable->False]], "Print",
 CellChangeTimes->{3.643633673482884*^9, 3.656896817065105*^9, 
  3.657337928902108*^9, 3.657403882580373*^9, 3.658582015444668*^9, 
  3.658605953624445*^9, 3.6615375336499863`*^9, 3.661537773729581*^9, 
  3.6616170657721148`*^9, 3.667842195270575*^9, 3.669401462719746*^9}],

Cell[BoxData[
 InterpretationBox[
  RowBox[{
  "29", "\[InvisibleSpace]", "\<\"  c  \"\>", "\[InvisibleSpace]", "100"}],
  SequenceForm[29, "  c  ", 100],
  Editable->False]], "Print",
 CellChangeTimes->{3.643633673482884*^9, 3.656896817065105*^9, 
  3.657337928902108*^9, 3.657403882580373*^9, 3.658582015444668*^9, 
  3.658605953624445*^9, 3.6615375336499863`*^9, 3.661537773729581*^9, 
  3.6616170657721148`*^9, 3.667842195270575*^9, 3.6694014628054028`*^9}],

Cell[BoxData[
 InterpretationBox[
  RowBox[{
  "30", "\[InvisibleSpace]", "\<\"  a   \"\>", 
   "\[InvisibleSpace]", "\<\"Mon 11 Apr 2016 18:12:08\"\>"}],
  SequenceForm[30, "  a   ", "Mon 11 Apr 2016 18:12:08"],
  Editable->False]], "Print",
 CellChangeTimes->{3.643633673482884*^9, 3.656896817065105*^9, 
  3.657337928902108*^9, 3.657403882580373*^9, 3.658582015444668*^9, 
  3.658605953624445*^9, 3.6615375336499863`*^9, 3.661537773729581*^9, 
  3.6616170657721148`*^9, 3.667842195270575*^9, 3.66940152818029*^9}],

Cell[BoxData[
 InterpretationBox[
  RowBox[{"30", "\[InvisibleSpace]", "\<\"  b\"\>"}],
  SequenceForm[30, "  b"],
  Editable->False]], "Print",
 CellChangeTimes->{3.643633673482884*^9, 3.656896817065105*^9, 
  3.657337928902108*^9, 3.657403882580373*^9, 3.658582015444668*^9, 
  3.658605953624445*^9, 3.6615375336499863`*^9, 3.661537773729581*^9, 
  3.6616170657721148`*^9, 3.667842195270575*^9, 3.6694016386767807`*^9}],

Cell[BoxData[
 InterpretationBox[
  RowBox[{
  "30", "\[InvisibleSpace]", "\<\"  c  \"\>", "\[InvisibleSpace]", "100"}],
  SequenceForm[30, "  c  ", 100],
  Editable->False]], "Print",
 CellChangeTimes->{3.643633673482884*^9, 3.656896817065105*^9, 
  3.657337928902108*^9, 3.657403882580373*^9, 3.658582015444668*^9, 
  3.658605953624445*^9, 3.6615375336499863`*^9, 3.661537773729581*^9, 
  3.6616170657721148`*^9, 3.667842195270575*^9, 3.669401638768095*^9}],

Cell[BoxData[
 InterpretationBox[
  RowBox[{
  "31", "\[InvisibleSpace]", "\<\"  a   \"\>", 
   "\[InvisibleSpace]", "\<\"Mon 11 Apr 2016 18:14:59\"\>"}],
  SequenceForm[31, "  a   ", "Mon 11 Apr 2016 18:14:59"],
  Editable->False]], "Print",
 CellChangeTimes->{3.643633673482884*^9, 3.656896817065105*^9, 
  3.657337928902108*^9, 3.657403882580373*^9, 3.658582015444668*^9, 
  3.658605953624445*^9, 3.6615375336499863`*^9, 3.661537773729581*^9, 
  3.6616170657721148`*^9, 3.667842195270575*^9, 3.669401699929163*^9}],

Cell[BoxData[
 InterpretationBox[
  RowBox[{"31", "\[InvisibleSpace]", "\<\"  b\"\>"}],
  SequenceForm[31, "  b"],
  Editable->False]], "Print",
 CellChangeTimes->{3.643633673482884*^9, 3.656896817065105*^9, 
  3.657337928902108*^9, 3.657403882580373*^9, 3.658582015444668*^9, 
  3.658605953624445*^9, 3.6615375336499863`*^9, 3.661537773729581*^9, 
  3.6616170657721148`*^9, 3.667842195270575*^9, 3.669401822847047*^9}],

Cell[BoxData[
 InterpretationBox[
  RowBox[{
  "31", "\[InvisibleSpace]", "\<\"  c  \"\>", "\[InvisibleSpace]", "100"}],
  SequenceForm[31, "  c  ", 100],
  Editable->False]], "Print",
 CellChangeTimes->{3.643633673482884*^9, 3.656896817065105*^9, 
  3.657337928902108*^9, 3.657403882580373*^9, 3.658582015444668*^9, 
  3.658605953624445*^9, 3.6615375336499863`*^9, 3.661537773729581*^9, 
  3.6616170657721148`*^9, 3.667842195270575*^9, 3.669401822864415*^9}],

Cell[BoxData[
 InterpretationBox[
  RowBox[{
  "32", "\[InvisibleSpace]", "\<\"  a   \"\>", 
   "\[InvisibleSpace]", "\<\"Mon 11 Apr 2016 18:17:59\"\>"}],
  SequenceForm[32, "  a   ", "Mon 11 Apr 2016 18:17:59"],
  Editable->False]], "Print",
 CellChangeTimes->{3.643633673482884*^9, 3.656896817065105*^9, 
  3.657337928902108*^9, 3.657403882580373*^9, 3.658582015444668*^9, 
  3.658605953624445*^9, 3.6615375336499863`*^9, 3.661537773729581*^9, 
  3.6616170657721148`*^9, 3.667842195270575*^9, 3.669401879649351*^9}],

Cell[BoxData[
 InterpretationBox[
  RowBox[{"32", "\[InvisibleSpace]", "\<\"  b\"\>"}],
  SequenceForm[32, "  b"],
  Editable->False]], "Print",
 CellChangeTimes->{3.643633673482884*^9, 3.656896817065105*^9, 
  3.657337928902108*^9, 3.657403882580373*^9, 3.658582015444668*^9, 
  3.658605953624445*^9, 3.6615375336499863`*^9, 3.661537773729581*^9, 
  3.6616170657721148`*^9, 3.667842195270575*^9, 3.6694020191748257`*^9}],

Cell[BoxData[
 InterpretationBox[
  RowBox[{
  "32", "\[InvisibleSpace]", "\<\"  c  \"\>", "\[InvisibleSpace]", "100"}],
  SequenceForm[32, "  c  ", 100],
  Editable->False]], "Print",
 CellChangeTimes->{3.643633673482884*^9, 3.656896817065105*^9, 
  3.657337928902108*^9, 3.657403882580373*^9, 3.658582015444668*^9, 
  3.658605953624445*^9, 3.6615375336499863`*^9, 3.661537773729581*^9, 
  3.6616170657721148`*^9, 3.667842195270575*^9, 3.6694020192481194`*^9}],

Cell[BoxData[
 InterpretationBox[
  RowBox[{
  "33", "\[InvisibleSpace]", "\<\"  a   \"\>", 
   "\[InvisibleSpace]", "\<\"Mon 11 Apr 2016 18:21:20\"\>"}],
  SequenceForm[33, "  a   ", "Mon 11 Apr 2016 18:21:20"],
  Editable->False]], "Print",
 CellChangeTimes->{3.643633673482884*^9, 3.656896817065105*^9, 
  3.657337928902108*^9, 3.657403882580373*^9, 3.658582015444668*^9, 
  3.658605953624445*^9, 3.6615375336499863`*^9, 3.661537773729581*^9, 
  3.6616170657721148`*^9, 3.667842195270575*^9, 3.669402080886194*^9}],

Cell[BoxData[
 InterpretationBox[
  RowBox[{"33", "\[InvisibleSpace]", "\<\"  b\"\>"}],
  SequenceForm[33, "  b"],
  Editable->False]], "Print",
 CellChangeTimes->{3.643633673482884*^9, 3.656896817065105*^9, 
  3.657337928902108*^9, 3.657403882580373*^9, 3.658582015444668*^9, 
  3.658605953624445*^9, 3.6615375336499863`*^9, 3.661537773729581*^9, 
  3.6616170657721148`*^9, 3.667842195270575*^9, 3.66940221398505*^9}],

Cell[BoxData[
 InterpretationBox[
  RowBox[{
  "33", "\[InvisibleSpace]", "\<\"  c  \"\>", "\[InvisibleSpace]", "100"}],
  SequenceForm[33, "  c  ", 100],
  Editable->False]], "Print",
 CellChangeTimes->{3.643633673482884*^9, 3.656896817065105*^9, 
  3.657337928902108*^9, 3.657403882580373*^9, 3.658582015444668*^9, 
  3.658605953624445*^9, 3.6615375336499863`*^9, 3.661537773729581*^9, 
  3.6616170657721148`*^9, 3.667842195270575*^9, 3.6694022140363903`*^9}],

Cell[BoxData[
 InterpretationBox[
  RowBox[{
  "34", "\[InvisibleSpace]", "\<\"  a   \"\>", 
   "\[InvisibleSpace]", "\<\"Mon 11 Apr 2016 18:24:41\"\>"}],
  SequenceForm[34, "  a   ", "Mon 11 Apr 2016 18:24:41"],
  Editable->False]], "Print",
 CellChangeTimes->{3.643633673482884*^9, 3.656896817065105*^9, 
  3.657337928902108*^9, 3.657403882580373*^9, 3.658582015444668*^9, 
  3.658605953624445*^9, 3.6615375336499863`*^9, 3.661537773729581*^9, 
  3.6616170657721148`*^9, 3.667842195270575*^9, 3.669402281366498*^9}],

Cell[BoxData[
 InterpretationBox[
  RowBox[{"34", "\[InvisibleSpace]", "\<\"  b\"\>"}],
  SequenceForm[34, "  b"],
  Editable->False]], "Print",
 CellChangeTimes->{3.643633673482884*^9, 3.656896817065105*^9, 
  3.657337928902108*^9, 3.657403882580373*^9, 3.658582015444668*^9, 
  3.658605953624445*^9, 3.6615375336499863`*^9, 3.661537773729581*^9, 
  3.6616170657721148`*^9, 3.667842195270575*^9, 3.6694024189781513`*^9}],

Cell[BoxData[
 InterpretationBox[
  RowBox[{
  "34", "\[InvisibleSpace]", "\<\"  c  \"\>", "\[InvisibleSpace]", "100"}],
  SequenceForm[34, "  c  ", 100],
  Editable->False]], "Print",
 CellChangeTimes->{3.643633673482884*^9, 3.656896817065105*^9, 
  3.657337928902108*^9, 3.657403882580373*^9, 3.658582015444668*^9, 
  3.658605953624445*^9, 3.6615375336499863`*^9, 3.661537773729581*^9, 
  3.6616170657721148`*^9, 3.667842195270575*^9, 3.669402419112823*^9}],

Cell[BoxData[
 InterpretationBox[
  RowBox[{
  "35", "\[InvisibleSpace]", "\<\"  a   \"\>", 
   "\[InvisibleSpace]", "\<\"Mon 11 Apr 2016 18:28:08\"\>"}],
  SequenceForm[35, "  a   ", "Mon 11 Apr 2016 18:28:08"],
  Editable->False]], "Print",
 CellChangeTimes->{3.643633673482884*^9, 3.656896817065105*^9, 
  3.657337928902108*^9, 3.657403882580373*^9, 3.658582015444668*^9, 
  3.658605953624445*^9, 3.6615375336499863`*^9, 3.661537773729581*^9, 
  3.6616170657721148`*^9, 3.667842195270575*^9, 3.6694024884525557`*^9}],

Cell[BoxData[
 InterpretationBox[
  RowBox[{"35", "\[InvisibleSpace]", "\<\"  b\"\>"}],
  SequenceForm[35, "  b"],
  Editable->False]], "Print",
 CellChangeTimes->{3.643633673482884*^9, 3.656896817065105*^9, 
  3.657337928902108*^9, 3.657403882580373*^9, 3.658582015444668*^9, 
  3.658605953624445*^9, 3.6615375336499863`*^9, 3.661537773729581*^9, 
  3.6616170657721148`*^9, 3.667842195270575*^9, 3.6694026111102657`*^9}],

Cell[BoxData[
 InterpretationBox[
  RowBox[{
  "35", "\[InvisibleSpace]", "\<\"  c  \"\>", "\[InvisibleSpace]", "100"}],
  SequenceForm[35, "  c  ", 100],
  Editable->False]], "Print",
 CellChangeTimes->{3.643633673482884*^9, 3.656896817065105*^9, 
  3.657337928902108*^9, 3.657403882580373*^9, 3.658582015444668*^9, 
  3.658605953624445*^9, 3.6615375336499863`*^9, 3.661537773729581*^9, 
  3.6616170657721148`*^9, 3.667842195270575*^9, 3.6694026111765203`*^9}],

Cell[BoxData[
 InterpretationBox[
  RowBox[{
  "36", "\[InvisibleSpace]", "\<\"  a   \"\>", 
   "\[InvisibleSpace]", "\<\"Mon 11 Apr 2016 18:31:15\"\>"}],
  SequenceForm[36, "  a   ", "Mon 11 Apr 2016 18:31:15"],
  Editable->False]], "Print",
 CellChangeTimes->{3.643633673482884*^9, 3.656896817065105*^9, 
  3.657337928902108*^9, 3.657403882580373*^9, 3.658582015444668*^9, 
  3.658605953624445*^9, 3.6615375336499863`*^9, 3.661537773729581*^9, 
  3.6616170657721148`*^9, 3.667842195270575*^9, 3.669402675061874*^9}],

Cell[BoxData[
 InterpretationBox[
  RowBox[{"36", "\[InvisibleSpace]", "\<\"  b\"\>"}],
  SequenceForm[36, "  b"],
  Editable->False]], "Print",
 CellChangeTimes->{3.643633673482884*^9, 3.656896817065105*^9, 
  3.657337928902108*^9, 3.657403882580373*^9, 3.658582015444668*^9, 
  3.658605953624445*^9, 3.6615375336499863`*^9, 3.661537773729581*^9, 
  3.6616170657721148`*^9, 3.667842195270575*^9, 3.669402789004869*^9}],

Cell[BoxData[
 InterpretationBox[
  RowBox[{
  "36", "\[InvisibleSpace]", "\<\"  c  \"\>", "\[InvisibleSpace]", "100"}],
  SequenceForm[36, "  c  ", 100],
  Editable->False]], "Print",
 CellChangeTimes->{3.643633673482884*^9, 3.656896817065105*^9, 
  3.657337928902108*^9, 3.657403882580373*^9, 3.658582015444668*^9, 
  3.658605953624445*^9, 3.6615375336499863`*^9, 3.661537773729581*^9, 
  3.6616170657721148`*^9, 3.667842195270575*^9, 3.669402789046781*^9}],

Cell[BoxData[
 InterpretationBox[
  RowBox[{
  "37", "\[InvisibleSpace]", "\<\"  a   \"\>", 
   "\[InvisibleSpace]", "\<\"Mon 11 Apr 2016 18:34:13\"\>"}],
  SequenceForm[37, "  a   ", "Mon 11 Apr 2016 18:34:13"],
  Editable->False]], "Print",
 CellChangeTimes->{3.643633673482884*^9, 3.656896817065105*^9, 
  3.657337928902108*^9, 3.657403882580373*^9, 3.658582015444668*^9, 
  3.658605953624445*^9, 3.6615375336499863`*^9, 3.661537773729581*^9, 
  3.6616170657721148`*^9, 3.667842195270575*^9, 3.6694028539449368`*^9}],

Cell[BoxData[
 InterpretationBox[
  RowBox[{"37", "\[InvisibleSpace]", "\<\"  b\"\>"}],
  SequenceForm[37, "  b"],
  Editable->False]], "Print",
 CellChangeTimes->{3.643633673482884*^9, 3.656896817065105*^9, 
  3.657337928902108*^9, 3.657403882580373*^9, 3.658582015444668*^9, 
  3.658605953624445*^9, 3.6615375336499863`*^9, 3.661537773729581*^9, 
  3.6616170657721148`*^9, 3.667842195270575*^9, 3.669402990800061*^9}],

Cell[BoxData[
 InterpretationBox[
  RowBox[{
  "37", "\[InvisibleSpace]", "\<\"  c  \"\>", "\[InvisibleSpace]", "100"}],
  SequenceForm[37, "  c  ", 100],
  Editable->False]], "Print",
 CellChangeTimes->{3.643633673482884*^9, 3.656896817065105*^9, 
  3.657337928902108*^9, 3.657403882580373*^9, 3.658582015444668*^9, 
  3.658605953624445*^9, 3.6615375336499863`*^9, 3.661537773729581*^9, 
  3.6616170657721148`*^9, 3.667842195270575*^9, 3.669402990821588*^9}],

Cell[BoxData[
 InterpretationBox[
  RowBox[{
  "38", "\[InvisibleSpace]", "\<\"  a   \"\>", 
   "\[InvisibleSpace]", "\<\"Mon 11 Apr 2016 18:37:36\"\>"}],
  SequenceForm[38, "  a   ", "Mon 11 Apr 2016 18:37:36"],
  Editable->False]], "Print",
 CellChangeTimes->{3.643633673482884*^9, 3.656896817065105*^9, 
  3.657337928902108*^9, 3.657403882580373*^9, 3.658582015444668*^9, 
  3.658605953624445*^9, 3.6615375336499863`*^9, 3.661537773729581*^9, 
  3.6616170657721148`*^9, 3.667842195270575*^9, 3.6694030561808662`*^9}],

Cell[BoxData[
 InterpretationBox[
  RowBox[{"38", "\[InvisibleSpace]", "\<\"  b\"\>"}],
  SequenceForm[38, "  b"],
  Editable->False]], "Print",
 CellChangeTimes->{3.643633673482884*^9, 3.656896817065105*^9, 
  3.657337928902108*^9, 3.657403882580373*^9, 3.658582015444668*^9, 
  3.658605953624445*^9, 3.6615375336499863`*^9, 3.661537773729581*^9, 
  3.6616170657721148`*^9, 3.667842195270575*^9, 3.669403167453415*^9}],

Cell[BoxData[
 InterpretationBox[
  RowBox[{
  "38", "\[InvisibleSpace]", "\<\"  c  \"\>", "\[InvisibleSpace]", "100"}],
  SequenceForm[38, "  c  ", 100],
  Editable->False]], "Print",
 CellChangeTimes->{3.643633673482884*^9, 3.656896817065105*^9, 
  3.657337928902108*^9, 3.657403882580373*^9, 3.658582015444668*^9, 
  3.658605953624445*^9, 3.6615375336499863`*^9, 3.661537773729581*^9, 
  3.6616170657721148`*^9, 3.667842195270575*^9, 3.6694031674814*^9}],

Cell[BoxData[
 InterpretationBox[
  RowBox[{
  "39", "\[InvisibleSpace]", "\<\"  a   \"\>", 
   "\[InvisibleSpace]", "\<\"Mon 11 Apr 2016 18:40:30\"\>"}],
  SequenceForm[39, "  a   ", "Mon 11 Apr 2016 18:40:30"],
  Editable->False]], "Print",
 CellChangeTimes->{3.643633673482884*^9, 3.656896817065105*^9, 
  3.657337928902108*^9, 3.657403882580373*^9, 3.658582015444668*^9, 
  3.658605953624445*^9, 3.6615375336499863`*^9, 3.661537773729581*^9, 
  3.6616170657721148`*^9, 3.667842195270575*^9, 3.669403230609715*^9}],

Cell[BoxData[
 InterpretationBox[
  RowBox[{"39", "\[InvisibleSpace]", "\<\"  b\"\>"}],
  SequenceForm[39, "  b"],
  Editable->False]], "Print",
 CellChangeTimes->{3.643633673482884*^9, 3.656896817065105*^9, 
  3.657337928902108*^9, 3.657403882580373*^9, 3.658582015444668*^9, 
  3.658605953624445*^9, 3.6615375336499863`*^9, 3.661537773729581*^9, 
  3.6616170657721148`*^9, 3.667842195270575*^9, 3.669403354828576*^9}],

Cell[BoxData[
 InterpretationBox[
  RowBox[{
  "39", "\[InvisibleSpace]", "\<\"  c  \"\>", "\[InvisibleSpace]", "100"}],
  SequenceForm[39, "  c  ", 100],
  Editable->False]], "Print",
 CellChangeTimes->{3.643633673482884*^9, 3.656896817065105*^9, 
  3.657337928902108*^9, 3.657403882580373*^9, 3.658582015444668*^9, 
  3.658605953624445*^9, 3.6615375336499863`*^9, 3.661537773729581*^9, 
  3.6616170657721148`*^9, 3.667842195270575*^9, 3.669403354857601*^9}],

Cell[BoxData[
 InterpretationBox[
  RowBox[{
  "40", "\[InvisibleSpace]", "\<\"  a   \"\>", 
   "\[InvisibleSpace]", "\<\"Mon 11 Apr 2016 18:43:44\"\>"}],
  SequenceForm[40, "  a   ", "Mon 11 Apr 2016 18:43:44"],
  Editable->False]], "Print",
 CellChangeTimes->{3.643633673482884*^9, 3.656896817065105*^9, 
  3.657337928902108*^9, 3.657403882580373*^9, 3.658582015444668*^9, 
  3.658605953624445*^9, 3.6615375336499863`*^9, 3.661537773729581*^9, 
  3.6616170657721148`*^9, 3.667842195270575*^9, 3.669403424731997*^9}],

Cell[BoxData[
 InterpretationBox[
  RowBox[{"40", "\[InvisibleSpace]", "\<\"  b\"\>"}],
  SequenceForm[40, "  b"],
  Editable->False]], "Print",
 CellChangeTimes->{3.643633673482884*^9, 3.656896817065105*^9, 
  3.657337928902108*^9, 3.657403882580373*^9, 3.658582015444668*^9, 
  3.658605953624445*^9, 3.6615375336499863`*^9, 3.661537773729581*^9, 
  3.6616170657721148`*^9, 3.667842195270575*^9, 3.669403527362595*^9}],

Cell[BoxData[
 InterpretationBox[
  RowBox[{
  "40", "\[InvisibleSpace]", "\<\"  c  \"\>", "\[InvisibleSpace]", "100"}],
  SequenceForm[40, "  c  ", 100],
  Editable->False]], "Print",
 CellChangeTimes->{3.643633673482884*^9, 3.656896817065105*^9, 
  3.657337928902108*^9, 3.657403882580373*^9, 3.658582015444668*^9, 
  3.658605953624445*^9, 3.6615375336499863`*^9, 3.661537773729581*^9, 
  3.6616170657721148`*^9, 3.667842195270575*^9, 3.669403527395234*^9}],

Cell[BoxData[
 InterpretationBox[
  RowBox[{
  "41", "\[InvisibleSpace]", "\<\"  a   \"\>", 
   "\[InvisibleSpace]", "\<\"Mon 11 Apr 2016 18:46:34\"\>"}],
  SequenceForm[41, "  a   ", "Mon 11 Apr 2016 18:46:34"],
  Editable->False]], "Print",
 CellChangeTimes->{3.643633673482884*^9, 3.656896817065105*^9, 
  3.657337928902108*^9, 3.657403882580373*^9, 3.658582015444668*^9, 
  3.658605953624445*^9, 3.6615375336499863`*^9, 3.661537773729581*^9, 
  3.6616170657721148`*^9, 3.667842195270575*^9, 3.66940359461658*^9}],

Cell[BoxData[
 InterpretationBox[
  RowBox[{"41", "\[InvisibleSpace]", "\<\"  b\"\>"}],
  SequenceForm[41, "  b"],
  Editable->False]], "Print",
 CellChangeTimes->{3.643633673482884*^9, 3.656896817065105*^9, 
  3.657337928902108*^9, 3.657403882580373*^9, 3.658582015444668*^9, 
  3.658605953624445*^9, 3.6615375336499863`*^9, 3.661537773729581*^9, 
  3.6616170657721148`*^9, 3.667842195270575*^9, 3.669403689104409*^9}],

Cell[BoxData[
 InterpretationBox[
  RowBox[{
  "41", "\[InvisibleSpace]", "\<\"  c  \"\>", "\[InvisibleSpace]", "100"}],
  SequenceForm[41, "  c  ", 100],
  Editable->False]], "Print",
 CellChangeTimes->{3.643633673482884*^9, 3.656896817065105*^9, 
  3.657337928902108*^9, 3.657403882580373*^9, 3.658582015444668*^9, 
  3.658605953624445*^9, 3.6615375336499863`*^9, 3.661537773729581*^9, 
  3.6616170657721148`*^9, 3.667842195270575*^9, 3.6694036891399107`*^9}],

Cell[BoxData[
 InterpretationBox[
  RowBox[{
  "42", "\[InvisibleSpace]", "\<\"  a   \"\>", 
   "\[InvisibleSpace]", "\<\"Mon 11 Apr 2016 18:49:11\"\>"}],
  SequenceForm[42, "  a   ", "Mon 11 Apr 2016 18:49:11"],
  Editable->False]], "Print",
 CellChangeTimes->{3.643633673482884*^9, 3.656896817065105*^9, 
  3.657337928902108*^9, 3.657403882580373*^9, 3.658582015444668*^9, 
  3.658605953624445*^9, 3.6615375336499863`*^9, 3.661537773729581*^9, 
  3.6616170657721148`*^9, 3.667842195270575*^9, 3.669403751963873*^9}],

Cell[BoxData[
 InterpretationBox[
  RowBox[{"42", "\[InvisibleSpace]", "\<\"  b\"\>"}],
  SequenceForm[42, "  b"],
  Editable->False]], "Print",
 CellChangeTimes->{3.643633673482884*^9, 3.656896817065105*^9, 
  3.657337928902108*^9, 3.657403882580373*^9, 3.658582015444668*^9, 
  3.658605953624445*^9, 3.6615375336499863`*^9, 3.661537773729581*^9, 
  3.6616170657721148`*^9, 3.667842195270575*^9, 3.669403857502707*^9}],

Cell[BoxData[
 InterpretationBox[
  RowBox[{
  "42", "\[InvisibleSpace]", "\<\"  c  \"\>", "\[InvisibleSpace]", "100"}],
  SequenceForm[42, "  c  ", 100],
  Editable->False]], "Print",
 CellChangeTimes->{3.643633673482884*^9, 3.656896817065105*^9, 
  3.657337928902108*^9, 3.657403882580373*^9, 3.658582015444668*^9, 
  3.658605953624445*^9, 3.6615375336499863`*^9, 3.661537773729581*^9, 
  3.6616170657721148`*^9, 3.667842195270575*^9, 3.669403857614048*^9}],

Cell[BoxData[
 InterpretationBox[
  RowBox[{
  "43", "\[InvisibleSpace]", "\<\"  a   \"\>", 
   "\[InvisibleSpace]", "\<\"Mon 11 Apr 2016 18:52:08\"\>"}],
  SequenceForm[43, "  a   ", "Mon 11 Apr 2016 18:52:08"],
  Editable->False]], "Print",
 CellChangeTimes->{3.643633673482884*^9, 3.656896817065105*^9, 
  3.657337928902108*^9, 3.657403882580373*^9, 3.658582015444668*^9, 
  3.658605953624445*^9, 3.6615375336499863`*^9, 3.661537773729581*^9, 
  3.6616170657721148`*^9, 3.667842195270575*^9, 3.669403928572011*^9}],

Cell[BoxData[
 InterpretationBox[
  RowBox[{"43", "\[InvisibleSpace]", "\<\"  b\"\>"}],
  SequenceForm[43, "  b"],
  Editable->False]], "Print",
 CellChangeTimes->{3.643633673482884*^9, 3.656896817065105*^9, 
  3.657337928902108*^9, 3.657403882580373*^9, 3.658582015444668*^9, 
  3.658605953624445*^9, 3.6615375336499863`*^9, 3.661537773729581*^9, 
  3.6616170657721148`*^9, 3.667842195270575*^9, 3.66940401569141*^9}],

Cell[BoxData[
 InterpretationBox[
  RowBox[{
  "43", "\[InvisibleSpace]", "\<\"  c  \"\>", "\[InvisibleSpace]", "100"}],
  SequenceForm[43, "  c  ", 100],
  Editable->False]], "Print",
 CellChangeTimes->{3.643633673482884*^9, 3.656896817065105*^9, 
  3.657337928902108*^9, 3.657403882580373*^9, 3.658582015444668*^9, 
  3.658605953624445*^9, 3.6615375336499863`*^9, 3.661537773729581*^9, 
  3.6616170657721148`*^9, 3.667842195270575*^9, 3.669404015782576*^9}],

Cell[BoxData[
 InterpretationBox[
  RowBox[{
  "44", "\[InvisibleSpace]", "\<\"  a   \"\>", 
   "\[InvisibleSpace]", "\<\"Mon 11 Apr 2016 18:54:39\"\>"}],
  SequenceForm[44, "  a   ", "Mon 11 Apr 2016 18:54:39"],
  Editable->False]], "Print",
 CellChangeTimes->{3.643633673482884*^9, 3.656896817065105*^9, 
  3.657337928902108*^9, 3.657403882580373*^9, 3.658582015444668*^9, 
  3.658605953624445*^9, 3.6615375336499863`*^9, 3.661537773729581*^9, 
  3.6616170657721148`*^9, 3.667842195270575*^9, 3.669404079082898*^9}],

Cell[BoxData[
 InterpretationBox[
  RowBox[{"44", "\[InvisibleSpace]", "\<\"  b\"\>"}],
  SequenceForm[44, "  b"],
  Editable->False]], "Print",
 CellChangeTimes->{3.643633673482884*^9, 3.656896817065105*^9, 
  3.657337928902108*^9, 3.657403882580373*^9, 3.658582015444668*^9, 
  3.658605953624445*^9, 3.6615375336499863`*^9, 3.661537773729581*^9, 
  3.6616170657721148`*^9, 3.667842195270575*^9, 3.6694042280486183`*^9}],

Cell[BoxData[
 InterpretationBox[
  RowBox[{
  "44", "\[InvisibleSpace]", "\<\"  c  \"\>", "\[InvisibleSpace]", "100"}],
  SequenceForm[44, "  c  ", 100],
  Editable->False]], "Print",
 CellChangeTimes->{3.643633673482884*^9, 3.656896817065105*^9, 
  3.657337928902108*^9, 3.657403882580373*^9, 3.658582015444668*^9, 
  3.658605953624445*^9, 3.6615375336499863`*^9, 3.661537773729581*^9, 
  3.6616170657721148`*^9, 3.667842195270575*^9, 3.6694042280768137`*^9}],

Cell[BoxData[
 InterpretationBox[
  RowBox[{
  "45", "\[InvisibleSpace]", "\<\"  a   \"\>", 
   "\[InvisibleSpace]", "\<\"Mon 11 Apr 2016 18:58:13\"\>"}],
  SequenceForm[45, "  a   ", "Mon 11 Apr 2016 18:58:13"],
  Editable->False]], "Print",
 CellChangeTimes->{3.643633673482884*^9, 3.656896817065105*^9, 
  3.657337928902108*^9, 3.657403882580373*^9, 3.658582015444668*^9, 
  3.658605953624445*^9, 3.6615375336499863`*^9, 3.661537773729581*^9, 
  3.6616170657721148`*^9, 3.667842195270575*^9, 3.669404293899734*^9}],

Cell[BoxData[
 InterpretationBox[
  RowBox[{"45", "\[InvisibleSpace]", "\<\"  b\"\>"}],
  SequenceForm[45, "  b"],
  Editable->False]], "Print",
 CellChangeTimes->{3.643633673482884*^9, 3.656896817065105*^9, 
  3.657337928902108*^9, 3.657403882580373*^9, 3.658582015444668*^9, 
  3.658605953624445*^9, 3.6615375336499863`*^9, 3.661537773729581*^9, 
  3.6616170657721148`*^9, 3.667842195270575*^9, 3.669404449124014*^9}],

Cell[BoxData[
 InterpretationBox[
  RowBox[{
  "45", "\[InvisibleSpace]", "\<\"  c  \"\>", "\[InvisibleSpace]", "100"}],
  SequenceForm[45, "  c  ", 100],
  Editable->False]], "Print",
 CellChangeTimes->{3.643633673482884*^9, 3.656896817065105*^9, 
  3.657337928902108*^9, 3.657403882580373*^9, 3.658582015444668*^9, 
  3.658605953624445*^9, 3.6615375336499863`*^9, 3.661537773729581*^9, 
  3.6616170657721148`*^9, 3.667842195270575*^9, 3.669404449151059*^9}],

Cell[BoxData[
 InterpretationBox[
  RowBox[{
  "46", "\[InvisibleSpace]", "\<\"  a   \"\>", 
   "\[InvisibleSpace]", "\<\"Mon 11 Apr 2016 19:01:52\"\>"}],
  SequenceForm[46, "  a   ", "Mon 11 Apr 2016 19:01:52"],
  Editable->False]], "Print",
 CellChangeTimes->{3.643633673482884*^9, 3.656896817065105*^9, 
  3.657337928902108*^9, 3.657403882580373*^9, 3.658582015444668*^9, 
  3.658605953624445*^9, 3.6615375336499863`*^9, 3.661537773729581*^9, 
  3.6616170657721148`*^9, 3.667842195270575*^9, 3.6694045123902273`*^9}],

Cell[BoxData[
 InterpretationBox[
  RowBox[{"46", "\[InvisibleSpace]", "\<\"  b\"\>"}],
  SequenceForm[46, "  b"],
  Editable->False]], "Print",
 CellChangeTimes->{3.643633673482884*^9, 3.656896817065105*^9, 
  3.657337928902108*^9, 3.657403882580373*^9, 3.658582015444668*^9, 
  3.658605953624445*^9, 3.6615375336499863`*^9, 3.661537773729581*^9, 
  3.6616170657721148`*^9, 3.667842195270575*^9, 3.6694046138959312`*^9}],

Cell[BoxData[
 InterpretationBox[
  RowBox[{
  "46", "\[InvisibleSpace]", "\<\"  c  \"\>", "\[InvisibleSpace]", "100"}],
  SequenceForm[46, "  c  ", 100],
  Editable->False]], "Print",
 CellChangeTimes->{3.643633673482884*^9, 3.656896817065105*^9, 
  3.657337928902108*^9, 3.657403882580373*^9, 3.658582015444668*^9, 
  3.658605953624445*^9, 3.6615375336499863`*^9, 3.661537773729581*^9, 
  3.6616170657721148`*^9, 3.667842195270575*^9, 3.669404613918942*^9}],

Cell[BoxData[
 InterpretationBox[
  RowBox[{
  "47", "\[InvisibleSpace]", "\<\"  a   \"\>", 
   "\[InvisibleSpace]", "\<\"Mon 11 Apr 2016 19:04:36\"\>"}],
  SequenceForm[47, "  a   ", "Mon 11 Apr 2016 19:04:36"],
  Editable->False]], "Print",
 CellChangeTimes->{3.643633673482884*^9, 3.656896817065105*^9, 
  3.657337928902108*^9, 3.657403882580373*^9, 3.658582015444668*^9, 
  3.658605953624445*^9, 3.6615375336499863`*^9, 3.661537773729581*^9, 
  3.6616170657721148`*^9, 3.667842195270575*^9, 3.669404676664556*^9}],

Cell[BoxData[
 InterpretationBox[
  RowBox[{"47", "\[InvisibleSpace]", "\<\"  b\"\>"}],
  SequenceForm[47, "  b"],
  Editable->False]], "Print",
 CellChangeTimes->{3.643633673482884*^9, 3.656896817065105*^9, 
  3.657337928902108*^9, 3.657403882580373*^9, 3.658582015444668*^9, 
  3.658605953624445*^9, 3.6615375336499863`*^9, 3.661537773729581*^9, 
  3.6616170657721148`*^9, 3.667842195270575*^9, 3.669404790392272*^9}],

Cell[BoxData[
 InterpretationBox[
  RowBox[{
  "47", "\[InvisibleSpace]", "\<\"  c  \"\>", "\[InvisibleSpace]", "100"}],
  SequenceForm[47, "  c  ", 100],
  Editable->False]], "Print",
 CellChangeTimes->{3.643633673482884*^9, 3.656896817065105*^9, 
  3.657337928902108*^9, 3.657403882580373*^9, 3.658582015444668*^9, 
  3.658605953624445*^9, 3.6615375336499863`*^9, 3.661537773729581*^9, 
  3.6616170657721148`*^9, 3.667842195270575*^9, 3.66940479041921*^9}],

Cell[BoxData[
 InterpretationBox[
  RowBox[{
  "48", "\[InvisibleSpace]", "\<\"  a   \"\>", 
   "\[InvisibleSpace]", "\<\"Mon 11 Apr 2016 19:07:24\"\>"}],
  SequenceForm[48, "  a   ", "Mon 11 Apr 2016 19:07:24"],
  Editable->False]], "Print",
 CellChangeTimes->{3.643633673482884*^9, 3.656896817065105*^9, 
  3.657337928902108*^9, 3.657403882580373*^9, 3.658582015444668*^9, 
  3.658605953624445*^9, 3.6615375336499863`*^9, 3.661537773729581*^9, 
  3.6616170657721148`*^9, 3.667842195270575*^9, 3.669404844887936*^9}],

Cell[BoxData[
 InterpretationBox[
  RowBox[{"48", "\[InvisibleSpace]", "\<\"  b\"\>"}],
  SequenceForm[48, "  b"],
  Editable->False]], "Print",
 CellChangeTimes->{3.643633673482884*^9, 3.656896817065105*^9, 
  3.657337928902108*^9, 3.657403882580373*^9, 3.658582015444668*^9, 
  3.658605953624445*^9, 3.6615375336499863`*^9, 3.661537773729581*^9, 
  3.6616170657721148`*^9, 3.667842195270575*^9, 3.669405003737515*^9}],

Cell[BoxData[
 InterpretationBox[
  RowBox[{
  "48", "\[InvisibleSpace]", "\<\"  c  \"\>", "\[InvisibleSpace]", "100"}],
  SequenceForm[48, "  c  ", 100],
  Editable->False]], "Print",
 CellChangeTimes->{3.643633673482884*^9, 3.656896817065105*^9, 
  3.657337928902108*^9, 3.657403882580373*^9, 3.658582015444668*^9, 
  3.658605953624445*^9, 3.6615375336499863`*^9, 3.661537773729581*^9, 
  3.6616170657721148`*^9, 3.667842195270575*^9, 3.669405003774674*^9}],

Cell[BoxData[
 InterpretationBox[
  RowBox[{
  "49", "\[InvisibleSpace]", "\<\"  a   \"\>", 
   "\[InvisibleSpace]", "\<\"Mon 11 Apr 2016 19:11:10\"\>"}],
  SequenceForm[49, "  a   ", "Mon 11 Apr 2016 19:11:10"],
  Editable->False]], "Print",
 CellChangeTimes->{3.643633673482884*^9, 3.656896817065105*^9, 
  3.657337928902108*^9, 3.657403882580373*^9, 3.658582015444668*^9, 
  3.658605953624445*^9, 3.6615375336499863`*^9, 3.661537773729581*^9, 
  3.6616170657721148`*^9, 3.667842195270575*^9, 3.6694050709568377`*^9}],

Cell[BoxData[
 InterpretationBox[
  RowBox[{"49", "\[InvisibleSpace]", "\<\"  b\"\>"}],
  SequenceForm[49, "  b"],
  Editable->False]], "Print",
 CellChangeTimes->{3.643633673482884*^9, 3.656896817065105*^9, 
  3.657337928902108*^9, 3.657403882580373*^9, 3.658582015444668*^9, 
  3.658605953624445*^9, 3.6615375336499863`*^9, 3.661537773729581*^9, 
  3.6616170657721148`*^9, 3.667842195270575*^9, 3.6694051921177273`*^9}],

Cell[BoxData[
 InterpretationBox[
  RowBox[{
  "49", "\[InvisibleSpace]", "\<\"  c  \"\>", "\[InvisibleSpace]", "100"}],
  SequenceForm[49, "  c  ", 100],
  Editable->False]], "Print",
 CellChangeTimes->{3.643633673482884*^9, 3.656896817065105*^9, 
  3.657337928902108*^9, 3.657403882580373*^9, 3.658582015444668*^9, 
  3.658605953624445*^9, 3.6615375336499863`*^9, 3.661537773729581*^9, 
  3.6616170657721148`*^9, 3.667842195270575*^9, 3.669405192146187*^9}],

Cell[BoxData[
 InterpretationBox[
  RowBox[{
  "50", "\[InvisibleSpace]", "\<\"  a   \"\>", 
   "\[InvisibleSpace]", "\<\"Mon 11 Apr 2016 19:14:18\"\>"}],
  SequenceForm[50, "  a   ", "Mon 11 Apr 2016 19:14:18"],
  Editable->False]], "Print",
 CellChangeTimes->{3.643633673482884*^9, 3.656896817065105*^9, 
  3.657337928902108*^9, 3.657403882580373*^9, 3.658582015444668*^9, 
  3.658605953624445*^9, 3.6615375336499863`*^9, 3.661537773729581*^9, 
  3.6616170657721148`*^9, 3.667842195270575*^9, 3.669405258777112*^9}],

Cell[BoxData[
 InterpretationBox[
  RowBox[{"50", "\[InvisibleSpace]", "\<\"  b\"\>"}],
  SequenceForm[50, "  b"],
  Editable->False]], "Print",
 CellChangeTimes->{3.643633673482884*^9, 3.656896817065105*^9, 
  3.657337928902108*^9, 3.657403882580373*^9, 3.658582015444668*^9, 
  3.658605953624445*^9, 3.6615375336499863`*^9, 3.661537773729581*^9, 
  3.6616170657721148`*^9, 3.667842195270575*^9, 3.669405400742387*^9}],

Cell[BoxData[
 InterpretationBox[
  RowBox[{
  "50", "\[InvisibleSpace]", "\<\"  c  \"\>", "\[InvisibleSpace]", "100"}],
  SequenceForm[50, "  c  ", 100],
  Editable->False]], "Print",
 CellChangeTimes->{3.643633673482884*^9, 3.656896817065105*^9, 
  3.657337928902108*^9, 3.657403882580373*^9, 3.658582015444668*^9, 
  3.658605953624445*^9, 3.6615375336499863`*^9, 3.661537773729581*^9, 
  3.6616170657721148`*^9, 3.667842195270575*^9, 3.669405400757126*^9}]
}, Closed]]
}, Open  ]],

Cell[CellGroupData[{

Cell[BoxData[
 RowBox[{
  RowBox[{"tablefunc", "[", "4", "]"}], ";"}]], "Input",
 InitializationCell->True,
 CellChangeTimes->{{3.6327399744788923`*^9, 3.632739975245797*^9}, 
   3.632741876951153*^9, 3.632742434120688*^9, 3.6330793074862328`*^9, 
   3.63307967354101*^9, 3.6431023753518953`*^9, 3.643353190466066*^9, 
   3.6693855712830677`*^9}],

Cell[CellGroupData[{

Cell[BoxData[
 InterpretationBox[
  RowBox[{
  "1", "\[InvisibleSpace]", "\<\"  a   \"\>", 
   "\[InvisibleSpace]", "\<\"Mon 11 Apr 2016 19:17:42\"\>"}],
  SequenceForm[1, "  a   ", "Mon 11 Apr 2016 19:17:42"],
  Editable->False]], "Print",
 CellChangeTimes->{3.6436380791461563`*^9, 3.656900337746722*^9, 
  3.657339664766254*^9, 3.657406662068639*^9, 3.658584246818047*^9, 
  3.658608202891611*^9, 3.661545468302774*^9, 3.6616274855535316`*^9, 
  3.667851562172204*^9, 3.669405462460597*^9}],

Cell[BoxData[
 InterpretationBox[
  RowBox[{"1", "\[InvisibleSpace]", "\<\"  b\"\>"}],
  SequenceForm[1, "  b"],
  Editable->False]], "Print",
 CellChangeTimes->{3.6436380791461563`*^9, 3.656900337746722*^9, 
  3.657339664766254*^9, 3.657406662068639*^9, 3.658584246818047*^9, 
  3.658608202891611*^9, 3.661545468302774*^9, 3.6616274855535316`*^9, 
  3.667851562172204*^9, 3.669405610686796*^9}],

Cell[BoxData[
 InterpretationBox[
  RowBox[{
  "1", "\[InvisibleSpace]", "\<\"  c  \"\>", "\[InvisibleSpace]", "100"}],
  SequenceForm[1, "  c  ", 100],
  Editable->False]], "Print",
 CellChangeTimes->{3.6436380791461563`*^9, 3.656900337746722*^9, 
  3.657339664766254*^9, 3.657406662068639*^9, 3.658584246818047*^9, 
  3.658608202891611*^9, 3.661545468302774*^9, 3.6616274855535316`*^9, 
  3.667851562172204*^9, 3.669405610771202*^9}],

Cell[BoxData[
 InterpretationBox[
  RowBox[{
  "2", "\[InvisibleSpace]", "\<\"  a   \"\>", 
   "\[InvisibleSpace]", "\<\"Mon 11 Apr 2016 19:21:00\"\>"}],
  SequenceForm[2, "  a   ", "Mon 11 Apr 2016 19:21:00"],
  Editable->False]], "Print",
 CellChangeTimes->{3.6436380791461563`*^9, 3.656900337746722*^9, 
  3.657339664766254*^9, 3.657406662068639*^9, 3.658584246818047*^9, 
  3.658608202891611*^9, 3.661545468302774*^9, 3.6616274855535316`*^9, 
  3.667851562172204*^9, 3.66940566051012*^9}],

Cell[BoxData[
 InterpretationBox[
  RowBox[{"2", "\[InvisibleSpace]", "\<\"  b\"\>"}],
  SequenceForm[2, "  b"],
  Editable->False]], "Print",
 CellChangeTimes->{3.6436380791461563`*^9, 3.656900337746722*^9, 
  3.657339664766254*^9, 3.657406662068639*^9, 3.658584246818047*^9, 
  3.658608202891611*^9, 3.661545468302774*^9, 3.6616274855535316`*^9, 
  3.667851562172204*^9, 3.669405840763275*^9}],

Cell[BoxData[
 InterpretationBox[
  RowBox[{
  "2", "\[InvisibleSpace]", "\<\"  c  \"\>", "\[InvisibleSpace]", "100"}],
  SequenceForm[2, "  c  ", 100],
  Editable->False]], "Print",
 CellChangeTimes->{3.6436380791461563`*^9, 3.656900337746722*^9, 
  3.657339664766254*^9, 3.657406662068639*^9, 3.658584246818047*^9, 
  3.658608202891611*^9, 3.661545468302774*^9, 3.6616274855535316`*^9, 
  3.667851562172204*^9, 3.669405840779512*^9}],

Cell[BoxData[
 InterpretationBox[
  RowBox[{
  "3", "\[InvisibleSpace]", "\<\"  a   \"\>", 
   "\[InvisibleSpace]", "\<\"Mon 11 Apr 2016 19:24:55\"\>"}],
  SequenceForm[3, "  a   ", "Mon 11 Apr 2016 19:24:55"],
  Editable->False]], "Print",
 CellChangeTimes->{3.6436380791461563`*^9, 3.656900337746722*^9, 
  3.657339664766254*^9, 3.657406662068639*^9, 3.658584246818047*^9, 
  3.658608202891611*^9, 3.661545468302774*^9, 3.6616274855535316`*^9, 
  3.667851562172204*^9, 3.669405895631377*^9}],

Cell[BoxData[
 InterpretationBox[
  RowBox[{"3", "\[InvisibleSpace]", "\<\"  b\"\>"}],
  SequenceForm[3, "  b"],
  Editable->False]], "Print",
 CellChangeTimes->{3.6436380791461563`*^9, 3.656900337746722*^9, 
  3.657339664766254*^9, 3.657406662068639*^9, 3.658584246818047*^9, 
  3.658608202891611*^9, 3.661545468302774*^9, 3.6616274855535316`*^9, 
  3.667851562172204*^9, 3.669406008583961*^9}],

Cell[BoxData[
 InterpretationBox[
  RowBox[{
  "3", "\[InvisibleSpace]", "\<\"  c  \"\>", "\[InvisibleSpace]", "100"}],
  SequenceForm[3, "  c  ", 100],
  Editable->False]], "Print",
 CellChangeTimes->{3.6436380791461563`*^9, 3.656900337746722*^9, 
  3.657339664766254*^9, 3.657406662068639*^9, 3.658584246818047*^9, 
  3.658608202891611*^9, 3.661545468302774*^9, 3.6616274855535316`*^9, 
  3.667851562172204*^9, 3.669406008661187*^9}],

Cell[BoxData[
 InterpretationBox[
  RowBox[{
  "4", "\[InvisibleSpace]", "\<\"  a   \"\>", 
   "\[InvisibleSpace]", "\<\"Mon 11 Apr 2016 19:27:53\"\>"}],
  SequenceForm[4, "  a   ", "Mon 11 Apr 2016 19:27:53"],
  Editable->False]], "Print",
 CellChangeTimes->{3.6436380791461563`*^9, 3.656900337746722*^9, 
  3.657339664766254*^9, 3.657406662068639*^9, 3.658584246818047*^9, 
  3.658608202891611*^9, 3.661545468302774*^9, 3.6616274855535316`*^9, 
  3.667851562172204*^9, 3.6694060739937887`*^9}],

Cell[BoxData[
 InterpretationBox[
  RowBox[{"4", "\[InvisibleSpace]", "\<\"  b\"\>"}],
  SequenceForm[4, "  b"],
  Editable->False]], "Print",
 CellChangeTimes->{3.6436380791461563`*^9, 3.656900337746722*^9, 
  3.657339664766254*^9, 3.657406662068639*^9, 3.658584246818047*^9, 
  3.658608202891611*^9, 3.661545468302774*^9, 3.6616274855535316`*^9, 
  3.667851562172204*^9, 3.669406230501951*^9}],

Cell[BoxData[
 InterpretationBox[
  RowBox[{
  "4", "\[InvisibleSpace]", "\<\"  c  \"\>", "\[InvisibleSpace]", "100"}],
  SequenceForm[4, "  c  ", 100],
  Editable->False]], "Print",
 CellChangeTimes->{3.6436380791461563`*^9, 3.656900337746722*^9, 
  3.657339664766254*^9, 3.657406662068639*^9, 3.658584246818047*^9, 
  3.658608202891611*^9, 3.661545468302774*^9, 3.6616274855535316`*^9, 
  3.667851562172204*^9, 3.6694062305896482`*^9}],

Cell[BoxData[
 InterpretationBox[
  RowBox[{
  "5", "\[InvisibleSpace]", "\<\"  a   \"\>", 
   "\[InvisibleSpace]", "\<\"Mon 11 Apr 2016 19:31:36\"\>"}],
  SequenceForm[5, "  a   ", "Mon 11 Apr 2016 19:31:36"],
  Editable->False]], "Print",
 CellChangeTimes->{3.6436380791461563`*^9, 3.656900337746722*^9, 
  3.657339664766254*^9, 3.657406662068639*^9, 3.658584246818047*^9, 
  3.658608202891611*^9, 3.661545468302774*^9, 3.6616274855535316`*^9, 
  3.667851562172204*^9, 3.6694062968694897`*^9}],

Cell[BoxData[
 InterpretationBox[
  RowBox[{"5", "\[InvisibleSpace]", "\<\"  b\"\>"}],
  SequenceForm[5, "  b"],
  Editable->False]], "Print",
 CellChangeTimes->{3.6436380791461563`*^9, 3.656900337746722*^9, 
  3.657339664766254*^9, 3.657406662068639*^9, 3.658584246818047*^9, 
  3.658608202891611*^9, 3.661545468302774*^9, 3.6616274855535316`*^9, 
  3.667851562172204*^9, 3.6694064394121037`*^9}],

Cell[BoxData[
 InterpretationBox[
  RowBox[{
  "5", "\[InvisibleSpace]", "\<\"  c  \"\>", "\[InvisibleSpace]", "100"}],
  SequenceForm[5, "  c  ", 100],
  Editable->False]], "Print",
 CellChangeTimes->{3.6436380791461563`*^9, 3.656900337746722*^9, 
  3.657339664766254*^9, 3.657406662068639*^9, 3.658584246818047*^9, 
  3.658608202891611*^9, 3.661545468302774*^9, 3.6616274855535316`*^9, 
  3.667851562172204*^9, 3.669406439446723*^9}],

Cell[BoxData[
 InterpretationBox[
  RowBox[{
  "6", "\[InvisibleSpace]", "\<\"  a   \"\>", 
   "\[InvisibleSpace]", "\<\"Mon 11 Apr 2016 19:35:02\"\>"}],
  SequenceForm[6, "  a   ", "Mon 11 Apr 2016 19:35:02"],
  Editable->False]], "Print",
 CellChangeTimes->{3.6436380791461563`*^9, 3.656900337746722*^9, 
  3.657339664766254*^9, 3.657406662068639*^9, 3.658584246818047*^9, 
  3.658608202891611*^9, 3.661545468302774*^9, 3.6616274855535316`*^9, 
  3.667851562172204*^9, 3.6694065027236013`*^9}],

Cell[BoxData[
 InterpretationBox[
  RowBox[{"6", "\[InvisibleSpace]", "\<\"  b\"\>"}],
  SequenceForm[6, "  b"],
  Editable->False]], "Print",
 CellChangeTimes->{3.6436380791461563`*^9, 3.656900337746722*^9, 
  3.657339664766254*^9, 3.657406662068639*^9, 3.658584246818047*^9, 
  3.658608202891611*^9, 3.661545468302774*^9, 3.6616274855535316`*^9, 
  3.667851562172204*^9, 3.669406617041999*^9}],

Cell[BoxData[
 InterpretationBox[
  RowBox[{
  "6", "\[InvisibleSpace]", "\<\"  c  \"\>", "\[InvisibleSpace]", "100"}],
  SequenceForm[6, "  c  ", 100],
  Editable->False]], "Print",
 CellChangeTimes->{3.6436380791461563`*^9, 3.656900337746722*^9, 
  3.657339664766254*^9, 3.657406662068639*^9, 3.658584246818047*^9, 
  3.658608202891611*^9, 3.661545468302774*^9, 3.6616274855535316`*^9, 
  3.667851562172204*^9, 3.669406617057352*^9}],

Cell[BoxData[
 InterpretationBox[
  RowBox[{
  "7", "\[InvisibleSpace]", "\<\"  a   \"\>", 
   "\[InvisibleSpace]", "\<\"Mon 11 Apr 2016 19:38:04\"\>"}],
  SequenceForm[7, "  a   ", "Mon 11 Apr 2016 19:38:04"],
  Editable->False]], "Print",
 CellChangeTimes->{3.6436380791461563`*^9, 3.656900337746722*^9, 
  3.657339664766254*^9, 3.657406662068639*^9, 3.658584246818047*^9, 
  3.658608202891611*^9, 3.661545468302774*^9, 3.6616274855535316`*^9, 
  3.667851562172204*^9, 3.6694066847463303`*^9}],

Cell[BoxData[
 InterpretationBox[
  RowBox[{"7", "\[InvisibleSpace]", "\<\"  b\"\>"}],
  SequenceForm[7, "  b"],
  Editable->False]], "Print",
 CellChangeTimes->{3.6436380791461563`*^9, 3.656900337746722*^9, 
  3.657339664766254*^9, 3.657406662068639*^9, 3.658584246818047*^9, 
  3.658608202891611*^9, 3.661545468302774*^9, 3.6616274855535316`*^9, 
  3.667851562172204*^9, 3.669406801416018*^9}],

Cell[BoxData[
 InterpretationBox[
  RowBox[{
  "7", "\[InvisibleSpace]", "\<\"  c  \"\>", "\[InvisibleSpace]", "100"}],
  SequenceForm[7, "  c  ", 100],
  Editable->False]], "Print",
 CellChangeTimes->{3.6436380791461563`*^9, 3.656900337746722*^9, 
  3.657339664766254*^9, 3.657406662068639*^9, 3.658584246818047*^9, 
  3.658608202891611*^9, 3.661545468302774*^9, 3.6616274855535316`*^9, 
  3.667851562172204*^9, 3.669406801437936*^9}],

Cell[BoxData[
 InterpretationBox[
  RowBox[{
  "8", "\[InvisibleSpace]", "\<\"  a   \"\>", 
   "\[InvisibleSpace]", "\<\"Mon 11 Apr 2016 19:41:05\"\>"}],
  SequenceForm[8, "  a   ", "Mon 11 Apr 2016 19:41:05"],
  Editable->False]], "Print",
 CellChangeTimes->{3.6436380791461563`*^9, 3.656900337746722*^9, 
  3.657339664766254*^9, 3.657406662068639*^9, 3.658584246818047*^9, 
  3.658608202891611*^9, 3.661545468302774*^9, 3.6616274855535316`*^9, 
  3.667851562172204*^9, 3.669406865909088*^9}],

Cell[BoxData[
 InterpretationBox[
  RowBox[{"8", "\[InvisibleSpace]", "\<\"  b\"\>"}],
  SequenceForm[8, "  b"],
  Editable->False]], "Print",
 CellChangeTimes->{3.6436380791461563`*^9, 3.656900337746722*^9, 
  3.657339664766254*^9, 3.657406662068639*^9, 3.658584246818047*^9, 
  3.658608202891611*^9, 3.661545468302774*^9, 3.6616274855535316`*^9, 
  3.667851562172204*^9, 3.669407042851077*^9}],

Cell[BoxData[
 InterpretationBox[
  RowBox[{
  "8", "\[InvisibleSpace]", "\<\"  c  \"\>", "\[InvisibleSpace]", "100"}],
  SequenceForm[8, "  c  ", 100],
  Editable->False]], "Print",
 CellChangeTimes->{3.6436380791461563`*^9, 3.656900337746722*^9, 
  3.657339664766254*^9, 3.657406662068639*^9, 3.658584246818047*^9, 
  3.658608202891611*^9, 3.661545468302774*^9, 3.6616274855535316`*^9, 
  3.667851562172204*^9, 3.669407042872547*^9}],

Cell[BoxData[
 InterpretationBox[
  RowBox[{
  "9", "\[InvisibleSpace]", "\<\"  a   \"\>", 
   "\[InvisibleSpace]", "\<\"Mon 11 Apr 2016 19:45:12\"\>"}],
  SequenceForm[9, "  a   ", "Mon 11 Apr 2016 19:45:12"],
  Editable->False]], "Print",
 CellChangeTimes->{3.6436380791461563`*^9, 3.656900337746722*^9, 
  3.657339664766254*^9, 3.657406662068639*^9, 3.658584246818047*^9, 
  3.658608202891611*^9, 3.661545468302774*^9, 3.6616274855535316`*^9, 
  3.667851562172204*^9, 3.6694071121866617`*^9}],

Cell[BoxData[
 InterpretationBox[
  RowBox[{"9", "\[InvisibleSpace]", "\<\"  b\"\>"}],
  SequenceForm[9, "  b"],
  Editable->False]], "Print",
 CellChangeTimes->{3.6436380791461563`*^9, 3.656900337746722*^9, 
  3.657339664766254*^9, 3.657406662068639*^9, 3.658584246818047*^9, 
  3.658608202891611*^9, 3.661545468302774*^9, 3.6616274855535316`*^9, 
  3.667851562172204*^9, 3.669407297519567*^9}],

Cell[BoxData[
 InterpretationBox[
  RowBox[{
  "9", "\[InvisibleSpace]", "\<\"  c  \"\>", "\[InvisibleSpace]", "100"}],
  SequenceForm[9, "  c  ", 100],
  Editable->False]], "Print",
 CellChangeTimes->{3.6436380791461563`*^9, 3.656900337746722*^9, 
  3.657339664766254*^9, 3.657406662068639*^9, 3.658584246818047*^9, 
  3.658608202891611*^9, 3.661545468302774*^9, 3.6616274855535316`*^9, 
  3.667851562172204*^9, 3.6694072975862303`*^9}],

Cell[BoxData[
 InterpretationBox[
  RowBox[{
  "10", "\[InvisibleSpace]", "\<\"  a   \"\>", 
   "\[InvisibleSpace]", "\<\"Mon 11 Apr 2016 19:49:24\"\>"}],
  SequenceForm[10, "  a   ", "Mon 11 Apr 2016 19:49:24"],
  Editable->False]], "Print",
 CellChangeTimes->{3.6436380791461563`*^9, 3.656900337746722*^9, 
  3.657339664766254*^9, 3.657406662068639*^9, 3.658584246818047*^9, 
  3.658608202891611*^9, 3.661545468302774*^9, 3.6616274855535316`*^9, 
  3.667851562172204*^9, 3.6694073644367723`*^9}],

Cell[BoxData[
 InterpretationBox[
  RowBox[{"10", "\[InvisibleSpace]", "\<\"  b\"\>"}],
  SequenceForm[10, "  b"],
  Editable->False]], "Print",
 CellChangeTimes->{3.6436380791461563`*^9, 3.656900337746722*^9, 
  3.657339664766254*^9, 3.657406662068639*^9, 3.658584246818047*^9, 
  3.658608202891611*^9, 3.661545468302774*^9, 3.6616274855535316`*^9, 
  3.667851562172204*^9, 3.6694075447386513`*^9}],

Cell[BoxData[
 InterpretationBox[
  RowBox[{
  "10", "\[InvisibleSpace]", "\<\"  c  \"\>", "\[InvisibleSpace]", "100"}],
  SequenceForm[10, "  c  ", 100],
  Editable->False]], "Print",
 CellChangeTimes->{3.6436380791461563`*^9, 3.656900337746722*^9, 
  3.657339664766254*^9, 3.657406662068639*^9, 3.658584246818047*^9, 
  3.658608202891611*^9, 3.661545468302774*^9, 3.6616274855535316`*^9, 
  3.667851562172204*^9, 3.6694075447599*^9}],

Cell[BoxData[
 InterpretationBox[
  RowBox[{
  "11", "\[InvisibleSpace]", "\<\"  a   \"\>", 
   "\[InvisibleSpace]", "\<\"Mon 11 Apr 2016 19:53:37\"\>"}],
  SequenceForm[11, "  a   ", "Mon 11 Apr 2016 19:53:37"],
  Editable->False]], "Print",
 CellChangeTimes->{3.6436380791461563`*^9, 3.656900337746722*^9, 
  3.657339664766254*^9, 3.657406662068639*^9, 3.658584246818047*^9, 
  3.658608202891611*^9, 3.661545468302774*^9, 3.6616274855535316`*^9, 
  3.667851562172204*^9, 3.669407617813789*^9}],

Cell[BoxData[
 InterpretationBox[
  RowBox[{"11", "\[InvisibleSpace]", "\<\"  b\"\>"}],
  SequenceForm[11, "  b"],
  Editable->False]], "Print",
 CellChangeTimes->{3.6436380791461563`*^9, 3.656900337746722*^9, 
  3.657339664766254*^9, 3.657406662068639*^9, 3.658584246818047*^9, 
  3.658608202891611*^9, 3.661545468302774*^9, 3.6616274855535316`*^9, 
  3.667851562172204*^9, 3.6694078072904577`*^9}],

Cell[BoxData[
 InterpretationBox[
  RowBox[{
  "11", "\[InvisibleSpace]", "\<\"  c  \"\>", "\[InvisibleSpace]", "100"}],
  SequenceForm[11, "  c  ", 100],
  Editable->False]], "Print",
 CellChangeTimes->{3.6436380791461563`*^9, 3.656900337746722*^9, 
  3.657339664766254*^9, 3.657406662068639*^9, 3.658584246818047*^9, 
  3.658608202891611*^9, 3.661545468302774*^9, 3.6616274855535316`*^9, 
  3.667851562172204*^9, 3.669407807366453*^9}],

Cell[BoxData[
 InterpretationBox[
  RowBox[{
  "12", "\[InvisibleSpace]", "\<\"  a   \"\>", 
   "\[InvisibleSpace]", "\<\"Mon 11 Apr 2016 19:57:49\"\>"}],
  SequenceForm[12, "  a   ", "Mon 11 Apr 2016 19:57:49"],
  Editable->False]], "Print",
 CellChangeTimes->{3.6436380791461563`*^9, 3.656900337746722*^9, 
  3.657339664766254*^9, 3.657406662068639*^9, 3.658584246818047*^9, 
  3.658608202891611*^9, 3.661545468302774*^9, 3.6616274855535316`*^9, 
  3.667851562172204*^9, 3.66940786972911*^9}],

Cell[BoxData[
 InterpretationBox[
  RowBox[{"12", "\[InvisibleSpace]", "\<\"  b\"\>"}],
  SequenceForm[12, "  b"],
  Editable->False]], "Print",
 CellChangeTimes->{3.6436380791461563`*^9, 3.656900337746722*^9, 
  3.657339664766254*^9, 3.657406662068639*^9, 3.658584246818047*^9, 
  3.658608202891611*^9, 3.661545468302774*^9, 3.6616274855535316`*^9, 
  3.667851562172204*^9, 3.669408042612878*^9}],

Cell[BoxData[
 InterpretationBox[
  RowBox[{
  "12", "\[InvisibleSpace]", "\<\"  c  \"\>", "\[InvisibleSpace]", "100"}],
  SequenceForm[12, "  c  ", 100],
  Editable->False]], "Print",
 CellChangeTimes->{3.6436380791461563`*^9, 3.656900337746722*^9, 
  3.657339664766254*^9, 3.657406662068639*^9, 3.658584246818047*^9, 
  3.658608202891611*^9, 3.661545468302774*^9, 3.6616274855535316`*^9, 
  3.667851562172204*^9, 3.669408042636341*^9}],

Cell[BoxData[
 InterpretationBox[
  RowBox[{
  "13", "\[InvisibleSpace]", "\<\"  a   \"\>", 
   "\[InvisibleSpace]", "\<\"Mon 11 Apr 2016 20:01:58\"\>"}],
  SequenceForm[13, "  a   ", "Mon 11 Apr 2016 20:01:58"],
  Editable->False]], "Print",
 CellChangeTimes->{3.6436380791461563`*^9, 3.656900337746722*^9, 
  3.657339664766254*^9, 3.657406662068639*^9, 3.658584246818047*^9, 
  3.658608202891611*^9, 3.661545468302774*^9, 3.6616274855535316`*^9, 
  3.667851562172204*^9, 3.6694081183696938`*^9}],

Cell[BoxData[
 InterpretationBox[
  RowBox[{"13", "\[InvisibleSpace]", "\<\"  b\"\>"}],
  SequenceForm[13, "  b"],
  Editable->False]], "Print",
 CellChangeTimes->{3.6436380791461563`*^9, 3.656900337746722*^9, 
  3.657339664766254*^9, 3.657406662068639*^9, 3.658584246818047*^9, 
  3.658608202891611*^9, 3.661545468302774*^9, 3.6616274855535316`*^9, 
  3.667851562172204*^9, 3.66940828652192*^9}],

Cell[BoxData[
 InterpretationBox[
  RowBox[{
  "13", "\[InvisibleSpace]", "\<\"  c  \"\>", "\[InvisibleSpace]", "100"}],
  SequenceForm[13, "  c  ", 100],
  Editable->False]], "Print",
 CellChangeTimes->{3.6436380791461563`*^9, 3.656900337746722*^9, 
  3.657339664766254*^9, 3.657406662068639*^9, 3.658584246818047*^9, 
  3.658608202891611*^9, 3.661545468302774*^9, 3.6616274855535316`*^9, 
  3.667851562172204*^9, 3.669408286537438*^9}],

Cell[BoxData[
 InterpretationBox[
  RowBox[{
  "14", "\[InvisibleSpace]", "\<\"  a   \"\>", 
   "\[InvisibleSpace]", "\<\"Mon 11 Apr 2016 20:05:54\"\>"}],
  SequenceForm[14, "  a   ", "Mon 11 Apr 2016 20:05:54"],
  Editable->False]], "Print",
 CellChangeTimes->{3.6436380791461563`*^9, 3.656900337746722*^9, 
  3.657339664766254*^9, 3.657406662068639*^9, 3.658584246818047*^9, 
  3.658608202891611*^9, 3.661545468302774*^9, 3.6616274855535316`*^9, 
  3.667851562172204*^9, 3.669408354780375*^9}],

Cell[BoxData[
 InterpretationBox[
  RowBox[{"14", "\[InvisibleSpace]", "\<\"  b\"\>"}],
  SequenceForm[14, "  b"],
  Editable->False]], "Print",
 CellChangeTimes->{3.6436380791461563`*^9, 3.656900337746722*^9, 
  3.657339664766254*^9, 3.657406662068639*^9, 3.658584246818047*^9, 
  3.658608202891611*^9, 3.661545468302774*^9, 3.6616274855535316`*^9, 
  3.667851562172204*^9, 3.6694084877312527`*^9}],

Cell[BoxData[
 InterpretationBox[
  RowBox[{
  "14", "\[InvisibleSpace]", "\<\"  c  \"\>", "\[InvisibleSpace]", "100"}],
  SequenceForm[14, "  c  ", 100],
  Editable->False]], "Print",
 CellChangeTimes->{3.6436380791461563`*^9, 3.656900337746722*^9, 
  3.657339664766254*^9, 3.657406662068639*^9, 3.658584246818047*^9, 
  3.658608202891611*^9, 3.661545468302774*^9, 3.6616274855535316`*^9, 
  3.667851562172204*^9, 3.669408487749119*^9}],

Cell[BoxData[
 InterpretationBox[
  RowBox[{
  "15", "\[InvisibleSpace]", "\<\"  a   \"\>", 
   "\[InvisibleSpace]", "\<\"Mon 11 Apr 2016 20:09:08\"\>"}],
  SequenceForm[15, "  a   ", "Mon 11 Apr 2016 20:09:08"],
  Editable->False]], "Print",
 CellChangeTimes->{3.6436380791461563`*^9, 3.656900337746722*^9, 
  3.657339664766254*^9, 3.657406662068639*^9, 3.658584246818047*^9, 
  3.658608202891611*^9, 3.661545468302774*^9, 3.6616274855535316`*^9, 
  3.667851562172204*^9, 3.669408548837976*^9}],

Cell[BoxData[
 InterpretationBox[
  RowBox[{"15", "\[InvisibleSpace]", "\<\"  b\"\>"}],
  SequenceForm[15, "  b"],
  Editable->False]], "Print",
 CellChangeTimes->{3.6436380791461563`*^9, 3.656900337746722*^9, 
  3.657339664766254*^9, 3.657406662068639*^9, 3.658584246818047*^9, 
  3.658608202891611*^9, 3.661545468302774*^9, 3.6616274855535316`*^9, 
  3.667851562172204*^9, 3.669408682022689*^9}],

Cell[BoxData[
 InterpretationBox[
  RowBox[{
  "15", "\[InvisibleSpace]", "\<\"  c  \"\>", "\[InvisibleSpace]", "100"}],
  SequenceForm[15, "  c  ", 100],
  Editable->False]], "Print",
 CellChangeTimes->{3.6436380791461563`*^9, 3.656900337746722*^9, 
  3.657339664766254*^9, 3.657406662068639*^9, 3.658584246818047*^9, 
  3.658608202891611*^9, 3.661545468302774*^9, 3.6616274855535316`*^9, 
  3.667851562172204*^9, 3.669408682042598*^9}],

Cell[BoxData[
 InterpretationBox[
  RowBox[{
  "16", "\[InvisibleSpace]", "\<\"  a   \"\>", 
   "\[InvisibleSpace]", "\<\"Mon 11 Apr 2016 20:12:25\"\>"}],
  SequenceForm[16, "  a   ", "Mon 11 Apr 2016 20:12:25"],
  Editable->False]], "Print",
 CellChangeTimes->{3.6436380791461563`*^9, 3.656900337746722*^9, 
  3.657339664766254*^9, 3.657406662068639*^9, 3.658584246818047*^9, 
  3.658608202891611*^9, 3.661545468302774*^9, 3.6616274855535316`*^9, 
  3.667851562172204*^9, 3.669408745873452*^9}],

Cell[BoxData[
 InterpretationBox[
  RowBox[{"16", "\[InvisibleSpace]", "\<\"  b\"\>"}],
  SequenceForm[16, "  b"],
  Editable->False]], "Print",
 CellChangeTimes->{3.6436380791461563`*^9, 3.656900337746722*^9, 
  3.657339664766254*^9, 3.657406662068639*^9, 3.658584246818047*^9, 
  3.658608202891611*^9, 3.661545468302774*^9, 3.6616274855535316`*^9, 
  3.667851562172204*^9, 3.6694088997185383`*^9}],

Cell[BoxData[
 InterpretationBox[
  RowBox[{
  "16", "\[InvisibleSpace]", "\<\"  c  \"\>", "\[InvisibleSpace]", "100"}],
  SequenceForm[16, "  c  ", 100],
  Editable->False]], "Print",
 CellChangeTimes->{3.6436380791461563`*^9, 3.656900337746722*^9, 
  3.657339664766254*^9, 3.657406662068639*^9, 3.658584246818047*^9, 
  3.658608202891611*^9, 3.661545468302774*^9, 3.6616274855535316`*^9, 
  3.667851562172204*^9, 3.669408899729827*^9}],

Cell[BoxData[
 InterpretationBox[
  RowBox[{
  "17", "\[InvisibleSpace]", "\<\"  a   \"\>", 
   "\[InvisibleSpace]", "\<\"Mon 11 Apr 2016 20:16:01\"\>"}],
  SequenceForm[17, "  a   ", "Mon 11 Apr 2016 20:16:01"],
  Editable->False]], "Print",
 CellChangeTimes->{3.6436380791461563`*^9, 3.656900337746722*^9, 
  3.657339664766254*^9, 3.657406662068639*^9, 3.658584246818047*^9, 
  3.658608202891611*^9, 3.661545468302774*^9, 3.6616274855535316`*^9, 
  3.667851562172204*^9, 3.669408961999372*^9}],

Cell[BoxData[
 InterpretationBox[
  RowBox[{"17", "\[InvisibleSpace]", "\<\"  b\"\>"}],
  SequenceForm[17, "  b"],
  Editable->False]], "Print",
 CellChangeTimes->{3.6436380791461563`*^9, 3.656900337746722*^9, 
  3.657339664766254*^9, 3.657406662068639*^9, 3.658584246818047*^9, 
  3.658608202891611*^9, 3.661545468302774*^9, 3.6616274855535316`*^9, 
  3.667851562172204*^9, 3.6694090957682657`*^9}],

Cell[BoxData[
 InterpretationBox[
  RowBox[{
  "17", "\[InvisibleSpace]", "\<\"  c  \"\>", "\[InvisibleSpace]", "100"}],
  SequenceForm[17, "  c  ", 100],
  Editable->False]], "Print",
 CellChangeTimes->{3.6436380791461563`*^9, 3.656900337746722*^9, 
  3.657339664766254*^9, 3.657406662068639*^9, 3.658584246818047*^9, 
  3.658608202891611*^9, 3.661545468302774*^9, 3.6616274855535316`*^9, 
  3.667851562172204*^9, 3.669409095784276*^9}],

Cell[BoxData[
 InterpretationBox[
  RowBox[{
  "18", "\[InvisibleSpace]", "\<\"  a   \"\>", 
   "\[InvisibleSpace]", "\<\"Mon 11 Apr 2016 20:19:16\"\>"}],
  SequenceForm[18, "  a   ", "Mon 11 Apr 2016 20:19:16"],
  Editable->False]], "Print",
 CellChangeTimes->{3.6436380791461563`*^9, 3.656900337746722*^9, 
  3.657339664766254*^9, 3.657406662068639*^9, 3.658584246818047*^9, 
  3.658608202891611*^9, 3.661545468302774*^9, 3.6616274855535316`*^9, 
  3.667851562172204*^9, 3.6694091569679947`*^9}],

Cell[BoxData[
 InterpretationBox[
  RowBox[{"18", "\[InvisibleSpace]", "\<\"  b\"\>"}],
  SequenceForm[18, "  b"],
  Editable->False]], "Print",
 CellChangeTimes->{3.6436380791461563`*^9, 3.656900337746722*^9, 
  3.657339664766254*^9, 3.657406662068639*^9, 3.658584246818047*^9, 
  3.658608202891611*^9, 3.661545468302774*^9, 3.6616274855535316`*^9, 
  3.667851562172204*^9, 3.669409340968096*^9}],

Cell[BoxData[
 InterpretationBox[
  RowBox[{
  "18", "\[InvisibleSpace]", "\<\"  c  \"\>", "\[InvisibleSpace]", "100"}],
  SequenceForm[18, "  c  ", 100],
  Editable->False]], "Print",
 CellChangeTimes->{3.6436380791461563`*^9, 3.656900337746722*^9, 
  3.657339664766254*^9, 3.657406662068639*^9, 3.658584246818047*^9, 
  3.658608202891611*^9, 3.661545468302774*^9, 3.6616274855535316`*^9, 
  3.667851562172204*^9, 3.669409340981016*^9}],

Cell[BoxData[
 InterpretationBox[
  RowBox[{
  "19", "\[InvisibleSpace]", "\<\"  a   \"\>", 
   "\[InvisibleSpace]", "\<\"Mon 11 Apr 2016 20:23:24\"\>"}],
  SequenceForm[19, "  a   ", "Mon 11 Apr 2016 20:23:24"],
  Editable->False]], "Print",
 CellChangeTimes->{3.6436380791461563`*^9, 3.656900337746722*^9, 
  3.657339664766254*^9, 3.657406662068639*^9, 3.658584246818047*^9, 
  3.658608202891611*^9, 3.661545468302774*^9, 3.6616274855535316`*^9, 
  3.667851562172204*^9, 3.669409404896399*^9}],

Cell[BoxData[
 InterpretationBox[
  RowBox[{"19", "\[InvisibleSpace]", "\<\"  b\"\>"}],
  SequenceForm[19, "  b"],
  Editable->False]], "Print",
 CellChangeTimes->{3.6436380791461563`*^9, 3.656900337746722*^9, 
  3.657339664766254*^9, 3.657406662068639*^9, 3.658584246818047*^9, 
  3.658608202891611*^9, 3.661545468302774*^9, 3.6616274855535316`*^9, 
  3.667851562172204*^9, 3.6694095379188747`*^9}],

Cell[BoxData[
 InterpretationBox[
  RowBox[{
  "19", "\[InvisibleSpace]", "\<\"  c  \"\>", "\[InvisibleSpace]", "100"}],
  SequenceForm[19, "  c  ", 100],
  Editable->False]], "Print",
 CellChangeTimes->{3.6436380791461563`*^9, 3.656900337746722*^9, 
  3.657339664766254*^9, 3.657406662068639*^9, 3.658584246818047*^9, 
  3.658608202891611*^9, 3.661545468302774*^9, 3.6616274855535316`*^9, 
  3.667851562172204*^9, 3.669409537937489*^9}],

Cell[BoxData[
 InterpretationBox[
  RowBox[{
  "20", "\[InvisibleSpace]", "\<\"  a   \"\>", 
   "\[InvisibleSpace]", "\<\"Mon 11 Apr 2016 20:26:38\"\>"}],
  SequenceForm[20, "  a   ", "Mon 11 Apr 2016 20:26:38"],
  Editable->False]], "Print",
 CellChangeTimes->{3.6436380791461563`*^9, 3.656900337746722*^9, 
  3.657339664766254*^9, 3.657406662068639*^9, 3.658584246818047*^9, 
  3.658608202891611*^9, 3.661545468302774*^9, 3.6616274855535316`*^9, 
  3.667851562172204*^9, 3.669409598243265*^9}],

Cell[BoxData[
 InterpretationBox[
  RowBox[{"20", "\[InvisibleSpace]", "\<\"  b\"\>"}],
  SequenceForm[20, "  b"],
  Editable->False]], "Print",
 CellChangeTimes->{3.6436380791461563`*^9, 3.656900337746722*^9, 
  3.657339664766254*^9, 3.657406662068639*^9, 3.658584246818047*^9, 
  3.658608202891611*^9, 3.661545468302774*^9, 3.6616274855535316`*^9, 
  3.667851562172204*^9, 3.66940974643861*^9}],

Cell[BoxData[
 InterpretationBox[
  RowBox[{
  "20", "\[InvisibleSpace]", "\<\"  c  \"\>", "\[InvisibleSpace]", "100"}],
  SequenceForm[20, "  c  ", 100],
  Editable->False]], "Print",
 CellChangeTimes->{3.6436380791461563`*^9, 3.656900337746722*^9, 
  3.657339664766254*^9, 3.657406662068639*^9, 3.658584246818047*^9, 
  3.658608202891611*^9, 3.661545468302774*^9, 3.6616274855535316`*^9, 
  3.667851562172204*^9, 3.669409746449602*^9}],

Cell[BoxData[
 InterpretationBox[
  RowBox[{
  "21", "\[InvisibleSpace]", "\<\"  a   \"\>", 
   "\[InvisibleSpace]", "\<\"Mon 11 Apr 2016 20:30:11\"\>"}],
  SequenceForm[21, "  a   ", "Mon 11 Apr 2016 20:30:11"],
  Editable->False]], "Print",
 CellChangeTimes->{3.6436380791461563`*^9, 3.656900337746722*^9, 
  3.657339664766254*^9, 3.657406662068639*^9, 3.658584246818047*^9, 
  3.658608202891611*^9, 3.661545468302774*^9, 3.6616274855535316`*^9, 
  3.667851562172204*^9, 3.669409811401106*^9}],

Cell[BoxData[
 InterpretationBox[
  RowBox[{"21", "\[InvisibleSpace]", "\<\"  b\"\>"}],
  SequenceForm[21, "  b"],
  Editable->False]], "Print",
 CellChangeTimes->{3.6436380791461563`*^9, 3.656900337746722*^9, 
  3.657339664766254*^9, 3.657406662068639*^9, 3.658584246818047*^9, 
  3.658608202891611*^9, 3.661545468302774*^9, 3.6616274855535316`*^9, 
  3.667851562172204*^9, 3.6694099605611134`*^9}],

Cell[BoxData[
 InterpretationBox[
  RowBox[{
  "21", "\[InvisibleSpace]", "\<\"  c  \"\>", "\[InvisibleSpace]", "100"}],
  SequenceForm[21, "  c  ", 100],
  Editable->False]], "Print",
 CellChangeTimes->{3.6436380791461563`*^9, 3.656900337746722*^9, 
  3.657339664766254*^9, 3.657406662068639*^9, 3.658584246818047*^9, 
  3.658608202891611*^9, 3.661545468302774*^9, 3.6616274855535316`*^9, 
  3.667851562172204*^9, 3.669409960582728*^9}],

Cell[BoxData[
 InterpretationBox[
  RowBox[{
  "22", "\[InvisibleSpace]", "\<\"  a   \"\>", 
   "\[InvisibleSpace]", "\<\"Mon 11 Apr 2016 20:33:55\"\>"}],
  SequenceForm[22, "  a   ", "Mon 11 Apr 2016 20:33:55"],
  Editable->False]], "Print",
 CellChangeTimes->{3.6436380791461563`*^9, 3.656900337746722*^9, 
  3.657339664766254*^9, 3.657406662068639*^9, 3.658584246818047*^9, 
  3.658608202891611*^9, 3.661545468302774*^9, 3.6616274855535316`*^9, 
  3.667851562172204*^9, 3.669410035897143*^9}],

Cell[BoxData[
 InterpretationBox[
  RowBox[{"22", "\[InvisibleSpace]", "\<\"  b\"\>"}],
  SequenceForm[22, "  b"],
  Editable->False]], "Print",
 CellChangeTimes->{3.6436380791461563`*^9, 3.656900337746722*^9, 
  3.657339664766254*^9, 3.657406662068639*^9, 3.658584246818047*^9, 
  3.658608202891611*^9, 3.661545468302774*^9, 3.6616274855535316`*^9, 
  3.667851562172204*^9, 3.669410178573018*^9}],

Cell[BoxData[
 InterpretationBox[
  RowBox[{
  "22", "\[InvisibleSpace]", "\<\"  c  \"\>", "\[InvisibleSpace]", "100"}],
  SequenceForm[22, "  c  ", 100],
  Editable->False]], "Print",
 CellChangeTimes->{3.6436380791461563`*^9, 3.656900337746722*^9, 
  3.657339664766254*^9, 3.657406662068639*^9, 3.658584246818047*^9, 
  3.658608202891611*^9, 3.661545468302774*^9, 3.6616274855535316`*^9, 
  3.667851562172204*^9, 3.669410178595696*^9}],

Cell[BoxData[
 InterpretationBox[
  RowBox[{
  "23", "\[InvisibleSpace]", "\<\"  a   \"\>", 
   "\[InvisibleSpace]", "\<\"Mon 11 Apr 2016 20:37:32\"\>"}],
  SequenceForm[23, "  a   ", "Mon 11 Apr 2016 20:37:32"],
  Editable->False]], "Print",
 CellChangeTimes->{3.6436380791461563`*^9, 3.656900337746722*^9, 
  3.657339664766254*^9, 3.657406662068639*^9, 3.658584246818047*^9, 
  3.658608202891611*^9, 3.661545468302774*^9, 3.6616274855535316`*^9, 
  3.667851562172204*^9, 3.66941025277321*^9}],

Cell[BoxData[
 InterpretationBox[
  RowBox[{"23", "\[InvisibleSpace]", "\<\"  b\"\>"}],
  SequenceForm[23, "  b"],
  Editable->False]], "Print",
 CellChangeTimes->{3.6436380791461563`*^9, 3.656900337746722*^9, 
  3.657339664766254*^9, 3.657406662068639*^9, 3.658584246818047*^9, 
  3.658608202891611*^9, 3.661545468302774*^9, 3.6616274855535316`*^9, 
  3.667851562172204*^9, 3.669410421771008*^9}],

Cell[BoxData[
 InterpretationBox[
  RowBox[{
  "23", "\[InvisibleSpace]", "\<\"  c  \"\>", "\[InvisibleSpace]", "100"}],
  SequenceForm[23, "  c  ", 100],
  Editable->False]], "Print",
 CellChangeTimes->{3.6436380791461563`*^9, 3.656900337746722*^9, 
  3.657339664766254*^9, 3.657406662068639*^9, 3.658584246818047*^9, 
  3.658608202891611*^9, 3.661545468302774*^9, 3.6616274855535316`*^9, 
  3.667851562172204*^9, 3.6694104217846193`*^9}],

Cell[BoxData[
 InterpretationBox[
  RowBox[{
  "24", "\[InvisibleSpace]", "\<\"  a   \"\>", 
   "\[InvisibleSpace]", "\<\"Mon 11 Apr 2016 20:41:26\"\>"}],
  SequenceForm[24, "  a   ", "Mon 11 Apr 2016 20:41:26"],
  Editable->False]], "Print",
 CellChangeTimes->{3.6436380791461563`*^9, 3.656900337746722*^9, 
  3.657339664766254*^9, 3.657406662068639*^9, 3.658584246818047*^9, 
  3.658608202891611*^9, 3.661545468302774*^9, 3.6616274855535316`*^9, 
  3.667851562172204*^9, 3.669410486066353*^9}],

Cell[BoxData[
 InterpretationBox[
  RowBox[{"24", "\[InvisibleSpace]", "\<\"  b\"\>"}],
  SequenceForm[24, "  b"],
  Editable->False]], "Print",
 CellChangeTimes->{3.6436380791461563`*^9, 3.656900337746722*^9, 
  3.657339664766254*^9, 3.657406662068639*^9, 3.658584246818047*^9, 
  3.658608202891611*^9, 3.661545468302774*^9, 3.6616274855535316`*^9, 
  3.667851562172204*^9, 3.66941064360983*^9}],

Cell[BoxData[
 InterpretationBox[
  RowBox[{
  "24", "\[InvisibleSpace]", "\<\"  c  \"\>", "\[InvisibleSpace]", "100"}],
  SequenceForm[24, "  c  ", 100],
  Editable->False]], "Print",
 CellChangeTimes->{3.6436380791461563`*^9, 3.656900337746722*^9, 
  3.657339664766254*^9, 3.657406662068639*^9, 3.658584246818047*^9, 
  3.658608202891611*^9, 3.661545468302774*^9, 3.6616274855535316`*^9, 
  3.667851562172204*^9, 3.669410643670844*^9}],

Cell[BoxData[
 InterpretationBox[
  RowBox[{
  "25", "\[InvisibleSpace]", "\<\"  a   \"\>", 
   "\[InvisibleSpace]", "\<\"Mon 11 Apr 2016 20:45:07\"\>"}],
  SequenceForm[25, "  a   ", "Mon 11 Apr 2016 20:45:07"],
  Editable->False]], "Print",
 CellChangeTimes->{3.6436380791461563`*^9, 3.656900337746722*^9, 
  3.657339664766254*^9, 3.657406662068639*^9, 3.658584246818047*^9, 
  3.658608202891611*^9, 3.661545468302774*^9, 3.6616274855535316`*^9, 
  3.667851562172204*^9, 3.66941070800161*^9}],

Cell[BoxData[
 InterpretationBox[
  RowBox[{"25", "\[InvisibleSpace]", "\<\"  b\"\>"}],
  SequenceForm[25, "  b"],
  Editable->False]], "Print",
 CellChangeTimes->{3.6436380791461563`*^9, 3.656900337746722*^9, 
  3.657339664766254*^9, 3.657406662068639*^9, 3.658584246818047*^9, 
  3.658608202891611*^9, 3.661545468302774*^9, 3.6616274855535316`*^9, 
  3.667851562172204*^9, 3.669410892055813*^9}],

Cell[BoxData[
 InterpretationBox[
  RowBox[{
  "25", "\[InvisibleSpace]", "\<\"  c  \"\>", "\[InvisibleSpace]", "100"}],
  SequenceForm[25, "  c  ", 100],
  Editable->False]], "Print",
 CellChangeTimes->{3.6436380791461563`*^9, 3.656900337746722*^9, 
  3.657339664766254*^9, 3.657406662068639*^9, 3.658584246818047*^9, 
  3.658608202891611*^9, 3.661545468302774*^9, 3.6616274855535316`*^9, 
  3.667851562172204*^9, 3.669410892126254*^9}],

Cell[BoxData[
 InterpretationBox[
  RowBox[{
  "26", "\[InvisibleSpace]", "\<\"  a   \"\>", 
   "\[InvisibleSpace]", "\<\"Mon 11 Apr 2016 20:49:25\"\>"}],
  SequenceForm[26, "  a   ", "Mon 11 Apr 2016 20:49:25"],
  Editable->False]], "Print",
 CellChangeTimes->{3.6436380791461563`*^9, 3.656900337746722*^9, 
  3.657339664766254*^9, 3.657406662068639*^9, 3.658584246818047*^9, 
  3.658608202891611*^9, 3.661545468302774*^9, 3.6616274855535316`*^9, 
  3.667851562172204*^9, 3.669410965200955*^9}],

Cell[BoxData[
 InterpretationBox[
  RowBox[{"26", "\[InvisibleSpace]", "\<\"  b\"\>"}],
  SequenceForm[26, "  b"],
  Editable->False]], "Print",
 CellChangeTimes->{3.6436380791461563`*^9, 3.656900337746722*^9, 
  3.657339664766254*^9, 3.657406662068639*^9, 3.658584246818047*^9, 
  3.658608202891611*^9, 3.661545468302774*^9, 3.6616274855535316`*^9, 
  3.667851562172204*^9, 3.669411130036395*^9}],

Cell[BoxData[
 InterpretationBox[
  RowBox[{
  "26", "\[InvisibleSpace]", "\<\"  c  \"\>", "\[InvisibleSpace]", "100"}],
  SequenceForm[26, "  c  ", 100],
  Editable->False]], "Print",
 CellChangeTimes->{3.6436380791461563`*^9, 3.656900337746722*^9, 
  3.657339664766254*^9, 3.657406662068639*^9, 3.658584246818047*^9, 
  3.658608202891611*^9, 3.661545468302774*^9, 3.6616274855535316`*^9, 
  3.667851562172204*^9, 3.6694111300551147`*^9}],

Cell[BoxData[
 InterpretationBox[
  RowBox[{
  "27", "\[InvisibleSpace]", "\<\"  a   \"\>", 
   "\[InvisibleSpace]", "\<\"Mon 11 Apr 2016 20:53:29\"\>"}],
  SequenceForm[27, "  a   ", "Mon 11 Apr 2016 20:53:29"],
  Editable->False]], "Print",
 CellChangeTimes->{3.6436380791461563`*^9, 3.656900337746722*^9, 
  3.657339664766254*^9, 3.657406662068639*^9, 3.658584246818047*^9, 
  3.658608202891611*^9, 3.661545468302774*^9, 3.6616274855535316`*^9, 
  3.667851562172204*^9, 3.6694112098199987`*^9}],

Cell[BoxData[
 InterpretationBox[
  RowBox[{"27", "\[InvisibleSpace]", "\<\"  b\"\>"}],
  SequenceForm[27, "  b"],
  Editable->False]], "Print",
 CellChangeTimes->{3.6436380791461563`*^9, 3.656900337746722*^9, 
  3.657339664766254*^9, 3.657406662068639*^9, 3.658584246818047*^9, 
  3.658608202891611*^9, 3.661545468302774*^9, 3.6616274855535316`*^9, 
  3.667851562172204*^9, 3.669411395789506*^9}],

Cell[BoxData[
 InterpretationBox[
  RowBox[{
  "27", "\[InvisibleSpace]", "\<\"  c  \"\>", "\[InvisibleSpace]", "100"}],
  SequenceForm[27, "  c  ", 100],
  Editable->False]], "Print",
 CellChangeTimes->{3.6436380791461563`*^9, 3.656900337746722*^9, 
  3.657339664766254*^9, 3.657406662068639*^9, 3.658584246818047*^9, 
  3.658608202891611*^9, 3.661545468302774*^9, 3.6616274855535316`*^9, 
  3.667851562172204*^9, 3.669411395862068*^9}],

Cell[BoxData[
 InterpretationBox[
  RowBox[{
  "28", "\[InvisibleSpace]", "\<\"  a   \"\>", 
   "\[InvisibleSpace]", "\<\"Mon 11 Apr 2016 20:57:55\"\>"}],
  SequenceForm[28, "  a   ", "Mon 11 Apr 2016 20:57:55"],
  Editable->False]], "Print",
 CellChangeTimes->{3.6436380791461563`*^9, 3.656900337746722*^9, 
  3.657339664766254*^9, 3.657406662068639*^9, 3.658584246818047*^9, 
  3.658608202891611*^9, 3.661545468302774*^9, 3.6616274855535316`*^9, 
  3.667851562172204*^9, 3.669411475859746*^9}],

Cell[BoxData[
 InterpretationBox[
  RowBox[{"28", "\[InvisibleSpace]", "\<\"  b\"\>"}],
  SequenceForm[28, "  b"],
  Editable->False]], "Print",
 CellChangeTimes->{3.6436380791461563`*^9, 3.656900337746722*^9, 
  3.657339664766254*^9, 3.657406662068639*^9, 3.658584246818047*^9, 
  3.658608202891611*^9, 3.661545468302774*^9, 3.6616274855535316`*^9, 
  3.667851562172204*^9, 3.6694116092290154`*^9}],

Cell[BoxData[
 InterpretationBox[
  RowBox[{
  "28", "\[InvisibleSpace]", "\<\"  c  \"\>", "\[InvisibleSpace]", "100"}],
  SequenceForm[28, "  c  ", 100],
  Editable->False]], "Print",
 CellChangeTimes->{3.6436380791461563`*^9, 3.656900337746722*^9, 
  3.657339664766254*^9, 3.657406662068639*^9, 3.658584246818047*^9, 
  3.658608202891611*^9, 3.661545468302774*^9, 3.6616274855535316`*^9, 
  3.667851562172204*^9, 3.669411609245892*^9}],

Cell[BoxData[
 InterpretationBox[
  RowBox[{
  "29", "\[InvisibleSpace]", "\<\"  a   \"\>", 
   "\[InvisibleSpace]", "\<\"Mon 11 Apr 2016 21:01:16\"\>"}],
  SequenceForm[29, "  a   ", "Mon 11 Apr 2016 21:01:16"],
  Editable->False]], "Print",
 CellChangeTimes->{3.6436380791461563`*^9, 3.656900337746722*^9, 
  3.657339664766254*^9, 3.657406662068639*^9, 3.658584246818047*^9, 
  3.658608202891611*^9, 3.661545468302774*^9, 3.6616274855535316`*^9, 
  3.667851562172204*^9, 3.669411676700564*^9}],

Cell[BoxData[
 InterpretationBox[
  RowBox[{"29", "\[InvisibleSpace]", "\<\"  b\"\>"}],
  SequenceForm[29, "  b"],
  Editable->False]], "Print",
 CellChangeTimes->{3.6436380791461563`*^9, 3.656900337746722*^9, 
  3.657339664766254*^9, 3.657406662068639*^9, 3.658584246818047*^9, 
  3.658608202891611*^9, 3.661545468302774*^9, 3.6616274855535316`*^9, 
  3.667851562172204*^9, 3.669411843894309*^9}],

Cell[BoxData[
 InterpretationBox[
  RowBox[{
  "29", "\[InvisibleSpace]", "\<\"  c  \"\>", "\[InvisibleSpace]", "100"}],
  SequenceForm[29, "  c  ", 100],
  Editable->False]], "Print",
 CellChangeTimes->{3.6436380791461563`*^9, 3.656900337746722*^9, 
  3.657339664766254*^9, 3.657406662068639*^9, 3.658584246818047*^9, 
  3.658608202891611*^9, 3.661545468302774*^9, 3.6616274855535316`*^9, 
  3.667851562172204*^9, 3.669411843934847*^9}],

Cell[BoxData[
 InterpretationBox[
  RowBox[{
  "30", "\[InvisibleSpace]", "\<\"  a   \"\>", 
   "\[InvisibleSpace]", "\<\"Mon 11 Apr 2016 21:05:27\"\>"}],
  SequenceForm[30, "  a   ", "Mon 11 Apr 2016 21:05:27"],
  Editable->False]], "Print",
 CellChangeTimes->{3.6436380791461563`*^9, 3.656900337746722*^9, 
  3.657339664766254*^9, 3.657406662068639*^9, 3.658584246818047*^9, 
  3.658608202891611*^9, 3.661545468302774*^9, 3.6616274855535316`*^9, 
  3.667851562172204*^9, 3.6694119276519547`*^9}],

Cell[BoxData[
 InterpretationBox[
  RowBox[{"30", "\[InvisibleSpace]", "\<\"  b\"\>"}],
  SequenceForm[30, "  b"],
  Editable->False]], "Print",
 CellChangeTimes->{3.6436380791461563`*^9, 3.656900337746722*^9, 
  3.657339664766254*^9, 3.657406662068639*^9, 3.658584246818047*^9, 
  3.658608202891611*^9, 3.661545468302774*^9, 3.6616274855535316`*^9, 
  3.667851562172204*^9, 3.669412065021078*^9}],

Cell[BoxData[
 InterpretationBox[
  RowBox[{
  "30", "\[InvisibleSpace]", "\<\"  c  \"\>", "\[InvisibleSpace]", "100"}],
  SequenceForm[30, "  c  ", 100],
  Editable->False]], "Print",
 CellChangeTimes->{3.6436380791461563`*^9, 3.656900337746722*^9, 
  3.657339664766254*^9, 3.657406662068639*^9, 3.658584246818047*^9, 
  3.658608202891611*^9, 3.661545468302774*^9, 3.6616274855535316`*^9, 
  3.667851562172204*^9, 3.6694120651157*^9}],

Cell[BoxData[
 InterpretationBox[
  RowBox[{
  "31", "\[InvisibleSpace]", "\<\"  a   \"\>", 
   "\[InvisibleSpace]", "\<\"Mon 11 Apr 2016 21:09:05\"\>"}],
  SequenceForm[31, "  a   ", "Mon 11 Apr 2016 21:09:05"],
  Editable->False]], "Print",
 CellChangeTimes->{3.6436380791461563`*^9, 3.656900337746722*^9, 
  3.657339664766254*^9, 3.657406662068639*^9, 3.658584246818047*^9, 
  3.658608202891611*^9, 3.661545468302774*^9, 3.6616274855535316`*^9, 
  3.667851562172204*^9, 3.6694121459322863`*^9}],

Cell[BoxData[
 InterpretationBox[
  RowBox[{"31", "\[InvisibleSpace]", "\<\"  b\"\>"}],
  SequenceForm[31, "  b"],
  Editable->False]], "Print",
 CellChangeTimes->{3.6436380791461563`*^9, 3.656900337746722*^9, 
  3.657339664766254*^9, 3.657406662068639*^9, 3.658584246818047*^9, 
  3.658608202891611*^9, 3.661545468302774*^9, 3.6616274855535316`*^9, 
  3.667851562172204*^9, 3.6694122972988997`*^9}],

Cell[BoxData[
 InterpretationBox[
  RowBox[{
  "31", "\[InvisibleSpace]", "\<\"  c  \"\>", "\[InvisibleSpace]", "100"}],
  SequenceForm[31, "  c  ", 100],
  Editable->False]], "Print",
 CellChangeTimes->{3.6436380791461563`*^9, 3.656900337746722*^9, 
  3.657339664766254*^9, 3.657406662068639*^9, 3.658584246818047*^9, 
  3.658608202891611*^9, 3.661545468302774*^9, 3.6616274855535316`*^9, 
  3.667851562172204*^9, 3.6694122973165407`*^9}],

Cell[BoxData[
 InterpretationBox[
  RowBox[{
  "32", "\[InvisibleSpace]", "\<\"  a   \"\>", 
   "\[InvisibleSpace]", "\<\"Mon 11 Apr 2016 21:13:01\"\>"}],
  SequenceForm[32, "  a   ", "Mon 11 Apr 2016 21:13:01"],
  Editable->False]], "Print",
 CellChangeTimes->{3.6436380791461563`*^9, 3.656900337746722*^9, 
  3.657339664766254*^9, 3.657406662068639*^9, 3.658584246818047*^9, 
  3.658608202891611*^9, 3.661545468302774*^9, 3.6616274855535316`*^9, 
  3.667851562172204*^9, 3.669412381251191*^9}],

Cell[BoxData[
 InterpretationBox[
  RowBox[{"32", "\[InvisibleSpace]", "\<\"  b\"\>"}],
  SequenceForm[32, "  b"],
  Editable->False]], "Print",
 CellChangeTimes->{3.6436380791461563`*^9, 3.656900337746722*^9, 
  3.657339664766254*^9, 3.657406662068639*^9, 3.658584246818047*^9, 
  3.658608202891611*^9, 3.661545468302774*^9, 3.6616274855535316`*^9, 
  3.667851562172204*^9, 3.6694125371045732`*^9}],

Cell[BoxData[
 InterpretationBox[
  RowBox[{
  "32", "\[InvisibleSpace]", "\<\"  c  \"\>", "\[InvisibleSpace]", "100"}],
  SequenceForm[32, "  c  ", 100],
  Editable->False]], "Print",
 CellChangeTimes->{3.6436380791461563`*^9, 3.656900337746722*^9, 
  3.657339664766254*^9, 3.657406662068639*^9, 3.658584246818047*^9, 
  3.658608202891611*^9, 3.661545468302774*^9, 3.6616274855535316`*^9, 
  3.667851562172204*^9, 3.6694125371936502`*^9}],

Cell[BoxData[
 InterpretationBox[
  RowBox[{
  "33", "\[InvisibleSpace]", "\<\"  a   \"\>", 
   "\[InvisibleSpace]", "\<\"Mon 11 Apr 2016 21:16:44\"\>"}],
  SequenceForm[33, "  a   ", "Mon 11 Apr 2016 21:16:44"],
  Editable->False]], "Print",
 CellChangeTimes->{3.6436380791461563`*^9, 3.656900337746722*^9, 
  3.657339664766254*^9, 3.657406662068639*^9, 3.658584246818047*^9, 
  3.658608202891611*^9, 3.661545468302774*^9, 3.6616274855535316`*^9, 
  3.667851562172204*^9, 3.669412604663519*^9}],

Cell[BoxData[
 InterpretationBox[
  RowBox[{"33", "\[InvisibleSpace]", "\<\"  b\"\>"}],
  SequenceForm[33, "  b"],
  Editable->False]], "Print",
 CellChangeTimes->{3.6436380791461563`*^9, 3.656900337746722*^9, 
  3.657339664766254*^9, 3.657406662068639*^9, 3.658584246818047*^9, 
  3.658608202891611*^9, 3.661545468302774*^9, 3.6616274855535316`*^9, 
  3.667851562172204*^9, 3.669412750784141*^9}],

Cell[BoxData[
 InterpretationBox[
  RowBox[{
  "33", "\[InvisibleSpace]", "\<\"  c  \"\>", "\[InvisibleSpace]", "100"}],
  SequenceForm[33, "  c  ", 100],
  Editable->False]], "Print",
 CellChangeTimes->{3.6436380791461563`*^9, 3.656900337746722*^9, 
  3.657339664766254*^9, 3.657406662068639*^9, 3.658584246818047*^9, 
  3.658608202891611*^9, 3.661545468302774*^9, 3.6616274855535316`*^9, 
  3.667851562172204*^9, 3.669412750811977*^9}],

Cell[BoxData[
 InterpretationBox[
  RowBox[{
  "34", "\[InvisibleSpace]", "\<\"  a   \"\>", 
   "\[InvisibleSpace]", "\<\"Mon 11 Apr 2016 21:20:17\"\>"}],
  SequenceForm[34, "  a   ", "Mon 11 Apr 2016 21:20:17"],
  Editable->False]], "Print",
 CellChangeTimes->{3.6436380791461563`*^9, 3.656900337746722*^9, 
  3.657339664766254*^9, 3.657406662068639*^9, 3.658584246818047*^9, 
  3.658608202891611*^9, 3.661545468302774*^9, 3.6616274855535316`*^9, 
  3.667851562172204*^9, 3.669412817965322*^9}],

Cell[BoxData[
 InterpretationBox[
  RowBox[{"34", "\[InvisibleSpace]", "\<\"  b\"\>"}],
  SequenceForm[34, "  b"],
  Editable->False]], "Print",
 CellChangeTimes->{3.6436380791461563`*^9, 3.656900337746722*^9, 
  3.657339664766254*^9, 3.657406662068639*^9, 3.658584246818047*^9, 
  3.658608202891611*^9, 3.661545468302774*^9, 3.6616274855535316`*^9, 
  3.667851562172204*^9, 3.669412989074155*^9}],

Cell[BoxData[
 InterpretationBox[
  RowBox[{
  "34", "\[InvisibleSpace]", "\<\"  c  \"\>", "\[InvisibleSpace]", "100"}],
  SequenceForm[34, "  c  ", 100],
  Editable->False]], "Print",
 CellChangeTimes->{3.6436380791461563`*^9, 3.656900337746722*^9, 
  3.657339664766254*^9, 3.657406662068639*^9, 3.658584246818047*^9, 
  3.658608202891611*^9, 3.661545468302774*^9, 3.6616274855535316`*^9, 
  3.667851562172204*^9, 3.669412989155355*^9}],

Cell[BoxData[
 InterpretationBox[
  RowBox[{
  "35", "\[InvisibleSpace]", "\<\"  a   \"\>", 
   "\[InvisibleSpace]", "\<\"Mon 11 Apr 2016 21:24:29\"\>"}],
  SequenceForm[35, "  a   ", "Mon 11 Apr 2016 21:24:29"],
  Editable->False]], "Print",
 CellChangeTimes->{3.6436380791461563`*^9, 3.656900337746722*^9, 
  3.657339664766254*^9, 3.657406662068639*^9, 3.658584246818047*^9, 
  3.658608202891611*^9, 3.661545468302774*^9, 3.6616274855535316`*^9, 
  3.667851562172204*^9, 3.669413069063841*^9}],

Cell[BoxData[
 InterpretationBox[
  RowBox[{"35", "\[InvisibleSpace]", "\<\"  b\"\>"}],
  SequenceForm[35, "  b"],
  Editable->False]], "Print",
 CellChangeTimes->{3.6436380791461563`*^9, 3.656900337746722*^9, 
  3.657339664766254*^9, 3.657406662068639*^9, 3.658584246818047*^9, 
  3.658608202891611*^9, 3.661545468302774*^9, 3.6616274855535316`*^9, 
  3.667851562172204*^9, 3.66941322393543*^9}],

Cell[BoxData[
 InterpretationBox[
  RowBox[{
  "35", "\[InvisibleSpace]", "\<\"  c  \"\>", "\[InvisibleSpace]", "100"}],
  SequenceForm[35, "  c  ", 100],
  Editable->False]], "Print",
 CellChangeTimes->{3.6436380791461563`*^9, 3.656900337746722*^9, 
  3.657339664766254*^9, 3.657406662068639*^9, 3.658584246818047*^9, 
  3.658608202891611*^9, 3.661545468302774*^9, 3.6616274855535316`*^9, 
  3.667851562172204*^9, 3.669413223962042*^9}],

Cell[BoxData[
 InterpretationBox[
  RowBox[{
  "36", "\[InvisibleSpace]", "\<\"  a   \"\>", 
   "\[InvisibleSpace]", "\<\"Mon 11 Apr 2016 21:28:32\"\>"}],
  SequenceForm[36, "  a   ", "Mon 11 Apr 2016 21:28:32"],
  Editable->False]], "Print",
 CellChangeTimes->{3.6436380791461563`*^9, 3.656900337746722*^9, 
  3.657339664766254*^9, 3.657406662068639*^9, 3.658584246818047*^9, 
  3.658608202891611*^9, 3.661545468302774*^9, 3.6616274855535316`*^9, 
  3.667851562172204*^9, 3.669413312208579*^9}],

Cell[BoxData[
 InterpretationBox[
  RowBox[{"36", "\[InvisibleSpace]", "\<\"  b\"\>"}],
  SequenceForm[36, "  b"],
  Editable->False]], "Print",
 CellChangeTimes->{3.6436380791461563`*^9, 3.656900337746722*^9, 
  3.657339664766254*^9, 3.657406662068639*^9, 3.658584246818047*^9, 
  3.658608202891611*^9, 3.661545468302774*^9, 3.6616274855535316`*^9, 
  3.667851562172204*^9, 3.669413449682865*^9}],

Cell[BoxData[
 InterpretationBox[
  RowBox[{
  "36", "\[InvisibleSpace]", "\<\"  c  \"\>", "\[InvisibleSpace]", "100"}],
  SequenceForm[36, "  c  ", 100],
  Editable->False]], "Print",
 CellChangeTimes->{3.6436380791461563`*^9, 3.656900337746722*^9, 
  3.657339664766254*^9, 3.657406662068639*^9, 3.658584246818047*^9, 
  3.658608202891611*^9, 3.661545468302774*^9, 3.6616274855535316`*^9, 
  3.667851562172204*^9, 3.669413449715032*^9}],

Cell[BoxData[
 InterpretationBox[
  RowBox[{
  "37", "\[InvisibleSpace]", "\<\"  a   \"\>", 
   "\[InvisibleSpace]", "\<\"Mon 11 Apr 2016 21:32:14\"\>"}],
  SequenceForm[37, "  a   ", "Mon 11 Apr 2016 21:32:14"],
  Editable->False]], "Print",
 CellChangeTimes->{3.6436380791461563`*^9, 3.656900337746722*^9, 
  3.657339664766254*^9, 3.657406662068639*^9, 3.658584246818047*^9, 
  3.658608202891611*^9, 3.661545468302774*^9, 3.6616274855535316`*^9, 
  3.667851562172204*^9, 3.669413534724975*^9}],

Cell[BoxData[
 InterpretationBox[
  RowBox[{"37", "\[InvisibleSpace]", "\<\"  b\"\>"}],
  SequenceForm[37, "  b"],
  Editable->False]], "Print",
 CellChangeTimes->{3.6436380791461563`*^9, 3.656900337746722*^9, 
  3.657339664766254*^9, 3.657406662068639*^9, 3.658584246818047*^9, 
  3.658608202891611*^9, 3.661545468302774*^9, 3.6616274855535316`*^9, 
  3.667851562172204*^9, 3.669413690046344*^9}],

Cell[BoxData[
 InterpretationBox[
  RowBox[{
  "37", "\[InvisibleSpace]", "\<\"  c  \"\>", "\[InvisibleSpace]", "100"}],
  SequenceForm[37, "  c  ", 100],
  Editable->False]], "Print",
 CellChangeTimes->{3.6436380791461563`*^9, 3.656900337746722*^9, 
  3.657339664766254*^9, 3.657406662068639*^9, 3.658584246818047*^9, 
  3.658608202891611*^9, 3.661545468302774*^9, 3.6616274855535316`*^9, 
  3.667851562172204*^9, 3.6694136901236267`*^9}],

Cell[BoxData[
 InterpretationBox[
  RowBox[{
  "38", "\[InvisibleSpace]", "\<\"  a   \"\>", 
   "\[InvisibleSpace]", "\<\"Mon 11 Apr 2016 21:36:08\"\>"}],
  SequenceForm[38, "  a   ", "Mon 11 Apr 2016 21:36:08"],
  Editable->False]], "Print",
 CellChangeTimes->{3.6436380791461563`*^9, 3.656900337746722*^9, 
  3.657339664766254*^9, 3.657406662068639*^9, 3.658584246818047*^9, 
  3.658608202891611*^9, 3.661545468302774*^9, 3.6616274855535316`*^9, 
  3.667851562172204*^9, 3.6694137682358017`*^9}],

Cell[BoxData[
 InterpretationBox[
  RowBox[{"38", "\[InvisibleSpace]", "\<\"  b\"\>"}],
  SequenceForm[38, "  b"],
  Editable->False]], "Print",
 CellChangeTimes->{3.6436380791461563`*^9, 3.656900337746722*^9, 
  3.657339664766254*^9, 3.657406662068639*^9, 3.658584246818047*^9, 
  3.658608202891611*^9, 3.661545468302774*^9, 3.6616274855535316`*^9, 
  3.667851562172204*^9, 3.669413905803198*^9}],

Cell[BoxData[
 InterpretationBox[
  RowBox[{
  "38", "\[InvisibleSpace]", "\<\"  c  \"\>", "\[InvisibleSpace]", "100"}],
  SequenceForm[38, "  c  ", 100],
  Editable->False]], "Print",
 CellChangeTimes->{3.6436380791461563`*^9, 3.656900337746722*^9, 
  3.657339664766254*^9, 3.657406662068639*^9, 3.658584246818047*^9, 
  3.658608202891611*^9, 3.661545468302774*^9, 3.6616274855535316`*^9, 
  3.667851562172204*^9, 3.669413905833479*^9}],

Cell[BoxData[
 InterpretationBox[
  RowBox[{
  "39", "\[InvisibleSpace]", "\<\"  a   \"\>", 
   "\[InvisibleSpace]", "\<\"Mon 11 Apr 2016 21:39:53\"\>"}],
  SequenceForm[39, "  a   ", "Mon 11 Apr 2016 21:39:53"],
  Editable->False]], "Print",
 CellChangeTimes->{3.6436380791461563`*^9, 3.656900337746722*^9, 
  3.657339664766254*^9, 3.657406662068639*^9, 3.658584246818047*^9, 
  3.658608202891611*^9, 3.661545468302774*^9, 3.6616274855535316`*^9, 
  3.667851562172204*^9, 3.669413993403429*^9}],

Cell[BoxData[
 InterpretationBox[
  RowBox[{"39", "\[InvisibleSpace]", "\<\"  b\"\>"}],
  SequenceForm[39, "  b"],
  Editable->False]], "Print",
 CellChangeTimes->{3.6436380791461563`*^9, 3.656900337746722*^9, 
  3.657339664766254*^9, 3.657406662068639*^9, 3.658584246818047*^9, 
  3.658608202891611*^9, 3.661545468302774*^9, 3.6616274855535316`*^9, 
  3.667851562172204*^9, 3.6694141450588427`*^9}],

Cell[BoxData[
 InterpretationBox[
  RowBox[{
  "39", "\[InvisibleSpace]", "\<\"  c  \"\>", "\[InvisibleSpace]", "100"}],
  SequenceForm[39, "  c  ", 100],
  Editable->False]], "Print",
 CellChangeTimes->{3.6436380791461563`*^9, 3.656900337746722*^9, 
  3.657339664766254*^9, 3.657406662068639*^9, 3.658584246818047*^9, 
  3.658608202891611*^9, 3.661545468302774*^9, 3.6616274855535316`*^9, 
  3.667851562172204*^9, 3.669414145097517*^9}],

Cell[BoxData[
 InterpretationBox[
  RowBox[{
  "40", "\[InvisibleSpace]", "\<\"  a   \"\>", 
   "\[InvisibleSpace]", "\<\"Mon 11 Apr 2016 21:43:50\"\>"}],
  SequenceForm[40, "  a   ", "Mon 11 Apr 2016 21:43:50"],
  Editable->False]], "Print",
 CellChangeTimes->{3.6436380791461563`*^9, 3.656900337746722*^9, 
  3.657339664766254*^9, 3.657406662068639*^9, 3.658584246818047*^9, 
  3.658608202891611*^9, 3.661545468302774*^9, 3.6616274855535316`*^9, 
  3.667851562172204*^9, 3.66941423057139*^9}],

Cell[BoxData[
 InterpretationBox[
  RowBox[{"40", "\[InvisibleSpace]", "\<\"  b\"\>"}],
  SequenceForm[40, "  b"],
  Editable->False]], "Print",
 CellChangeTimes->{3.6436380791461563`*^9, 3.656900337746722*^9, 
  3.657339664766254*^9, 3.657406662068639*^9, 3.658584246818047*^9, 
  3.658608202891611*^9, 3.661545468302774*^9, 3.6616274855535316`*^9, 
  3.667851562172204*^9, 3.669414359693553*^9}],

Cell[BoxData[
 InterpretationBox[
  RowBox[{
  "40", "\[InvisibleSpace]", "\<\"  c  \"\>", "\[InvisibleSpace]", "100"}],
  SequenceForm[40, "  c  ", 100],
  Editable->False]], "Print",
 CellChangeTimes->{3.6436380791461563`*^9, 3.656900337746722*^9, 
  3.657339664766254*^9, 3.657406662068639*^9, 3.658584246818047*^9, 
  3.658608202891611*^9, 3.661545468302774*^9, 3.6616274855535316`*^9, 
  3.667851562172204*^9, 3.669414359740149*^9}],

Cell[BoxData[
 InterpretationBox[
  RowBox[{
  "41", "\[InvisibleSpace]", "\<\"  a   \"\>", 
   "\[InvisibleSpace]", "\<\"Mon 11 Apr 2016 21:47:27\"\>"}],
  SequenceForm[41, "  a   ", "Mon 11 Apr 2016 21:47:27"],
  Editable->False]], "Print",
 CellChangeTimes->{3.6436380791461563`*^9, 3.656900337746722*^9, 
  3.657339664766254*^9, 3.657406662068639*^9, 3.658584246818047*^9, 
  3.658608202891611*^9, 3.661545468302774*^9, 3.6616274855535316`*^9, 
  3.667851562172204*^9, 3.669414447018832*^9}],

Cell[BoxData[
 InterpretationBox[
  RowBox[{"41", "\[InvisibleSpace]", "\<\"  b\"\>"}],
  SequenceForm[41, "  b"],
  Editable->False]], "Print",
 CellChangeTimes->{3.6436380791461563`*^9, 3.656900337746722*^9, 
  3.657339664766254*^9, 3.657406662068639*^9, 3.658584246818047*^9, 
  3.658608202891611*^9, 3.661545468302774*^9, 3.6616274855535316`*^9, 
  3.667851562172204*^9, 3.6694145634745283`*^9}],

Cell[BoxData[
 InterpretationBox[
  RowBox[{
  "41", "\[InvisibleSpace]", "\<\"  c  \"\>", "\[InvisibleSpace]", "100"}],
  SequenceForm[41, "  c  ", 100],
  Editable->False]], "Print",
 CellChangeTimes->{3.6436380791461563`*^9, 3.656900337746722*^9, 
  3.657339664766254*^9, 3.657406662068639*^9, 3.658584246818047*^9, 
  3.658608202891611*^9, 3.661545468302774*^9, 3.6616274855535316`*^9, 
  3.667851562172204*^9, 3.669414563490508*^9}],

Cell[BoxData[
 InterpretationBox[
  RowBox[{
  "42", "\[InvisibleSpace]", "\<\"  a   \"\>", 
   "\[InvisibleSpace]", "\<\"Mon 11 Apr 2016 21:50:55\"\>"}],
  SequenceForm[42, "  a   ", "Mon 11 Apr 2016 21:50:55"],
  Editable->False]], "Print",
 CellChangeTimes->{3.6436380791461563`*^9, 3.656900337746722*^9, 
  3.657339664766254*^9, 3.657406662068639*^9, 3.658584246818047*^9, 
  3.658608202891611*^9, 3.661545468302774*^9, 3.6616274855535316`*^9, 
  3.667851562172204*^9, 3.6694146551674347`*^9}],

Cell[BoxData[
 InterpretationBox[
  RowBox[{"42", "\[InvisibleSpace]", "\<\"  b\"\>"}],
  SequenceForm[42, "  b"],
  Editable->False]], "Print",
 CellChangeTimes->{3.6436380791461563`*^9, 3.656900337746722*^9, 
  3.657339664766254*^9, 3.657406662068639*^9, 3.658584246818047*^9, 
  3.658608202891611*^9, 3.661545468302774*^9, 3.6616274855535316`*^9, 
  3.667851562172204*^9, 3.669414779724369*^9}],

Cell[BoxData[
 InterpretationBox[
  RowBox[{
  "42", "\[InvisibleSpace]", "\<\"  c  \"\>", "\[InvisibleSpace]", "100"}],
  SequenceForm[42, "  c  ", 100],
  Editable->False]], "Print",
 CellChangeTimes->{3.6436380791461563`*^9, 3.656900337746722*^9, 
  3.657339664766254*^9, 3.657406662068639*^9, 3.658584246818047*^9, 
  3.658608202891611*^9, 3.661545468302774*^9, 3.6616274855535316`*^9, 
  3.667851562172204*^9, 3.669414779762352*^9}],

Cell[BoxData[
 InterpretationBox[
  RowBox[{
  "43", "\[InvisibleSpace]", "\<\"  a   \"\>", 
   "\[InvisibleSpace]", "\<\"Mon 11 Apr 2016 21:54:35\"\>"}],
  SequenceForm[43, "  a   ", "Mon 11 Apr 2016 21:54:35"],
  Editable->False]], "Print",
 CellChangeTimes->{3.6436380791461563`*^9, 3.656900337746722*^9, 
  3.657339664766254*^9, 3.657406662068639*^9, 3.658584246818047*^9, 
  3.658608202891611*^9, 3.661545468302774*^9, 3.6616274855535316`*^9, 
  3.667851562172204*^9, 3.669414875527584*^9}],

Cell[BoxData[
 InterpretationBox[
  RowBox[{"43", "\[InvisibleSpace]", "\<\"  b\"\>"}],
  SequenceForm[43, "  b"],
  Editable->False]], "Print",
 CellChangeTimes->{3.6436380791461563`*^9, 3.656900337746722*^9, 
  3.657339664766254*^9, 3.657406662068639*^9, 3.658584246818047*^9, 
  3.658608202891611*^9, 3.661545468302774*^9, 3.6616274855535316`*^9, 
  3.667851562172204*^9, 3.66941498397438*^9}],

Cell[BoxData[
 InterpretationBox[
  RowBox[{
  "43", "\[InvisibleSpace]", "\<\"  c  \"\>", "\[InvisibleSpace]", "100"}],
  SequenceForm[43, "  c  ", 100],
  Editable->False]], "Print",
 CellChangeTimes->{3.6436380791461563`*^9, 3.656900337746722*^9, 
  3.657339664766254*^9, 3.657406662068639*^9, 3.658584246818047*^9, 
  3.658608202891611*^9, 3.661545468302774*^9, 3.6616274855535316`*^9, 
  3.667851562172204*^9, 3.669414984001247*^9}],

Cell[BoxData[
 InterpretationBox[
  RowBox[{
  "44", "\[InvisibleSpace]", "\<\"  a   \"\>", 
   "\[InvisibleSpace]", "\<\"Mon 11 Apr 2016 21:57:56\"\>"}],
  SequenceForm[44, "  a   ", "Mon 11 Apr 2016 21:57:56"],
  Editable->False]], "Print",
 CellChangeTimes->{3.6436380791461563`*^9, 3.656900337746722*^9, 
  3.657339664766254*^9, 3.657406662068639*^9, 3.658584246818047*^9, 
  3.658608202891611*^9, 3.661545468302774*^9, 3.6616274855535316`*^9, 
  3.667851562172204*^9, 3.669415076906608*^9}],

Cell[BoxData[
 InterpretationBox[
  RowBox[{"44", "\[InvisibleSpace]", "\<\"  b\"\>"}],
  SequenceForm[44, "  b"],
  Editable->False]], "Print",
 CellChangeTimes->{3.6436380791461563`*^9, 3.656900337746722*^9, 
  3.657339664766254*^9, 3.657406662068639*^9, 3.658584246818047*^9, 
  3.658608202891611*^9, 3.661545468302774*^9, 3.6616274855535316`*^9, 
  3.667851562172204*^9, 3.669415240523328*^9}],

Cell[BoxData[
 InterpretationBox[
  RowBox[{
  "44", "\[InvisibleSpace]", "\<\"  c  \"\>", "\[InvisibleSpace]", "100"}],
  SequenceForm[44, "  c  ", 100],
  Editable->False]], "Print",
 CellChangeTimes->{3.6436380791461563`*^9, 3.656900337746722*^9, 
  3.657339664766254*^9, 3.657406662068639*^9, 3.658584246818047*^9, 
  3.658608202891611*^9, 3.661545468302774*^9, 3.6616274855535316`*^9, 
  3.667851562172204*^9, 3.669415240547954*^9}],

Cell[BoxData[
 InterpretationBox[
  RowBox[{
  "45", "\[InvisibleSpace]", "\<\"  a   \"\>", 
   "\[InvisibleSpace]", "\<\"Mon 11 Apr 2016 22:02:15\"\>"}],
  SequenceForm[45, "  a   ", "Mon 11 Apr 2016 22:02:15"],
  Editable->False]], "Print",
 CellChangeTimes->{3.6436380791461563`*^9, 3.656900337746722*^9, 
  3.657339664766254*^9, 3.657406662068639*^9, 3.658584246818047*^9, 
  3.658608202891611*^9, 3.661545468302774*^9, 3.6616274855535316`*^9, 
  3.667851562172204*^9, 3.669415335418168*^9}],

Cell[BoxData[
 InterpretationBox[
  RowBox[{"45", "\[InvisibleSpace]", "\<\"  b\"\>"}],
  SequenceForm[45, "  b"],
  Editable->False]], "Print",
 CellChangeTimes->{3.6436380791461563`*^9, 3.656900337746722*^9, 
  3.657339664766254*^9, 3.657406662068639*^9, 3.658584246818047*^9, 
  3.658608202891611*^9, 3.661545468302774*^9, 3.6616274855535316`*^9, 
  3.667851562172204*^9, 3.669415513455167*^9}],

Cell[BoxData[
 InterpretationBox[
  RowBox[{
  "45", "\[InvisibleSpace]", "\<\"  c  \"\>", "\[InvisibleSpace]", "100"}],
  SequenceForm[45, "  c  ", 100],
  Editable->False]], "Print",
 CellChangeTimes->{3.6436380791461563`*^9, 3.656900337746722*^9, 
  3.657339664766254*^9, 3.657406662068639*^9, 3.658584246818047*^9, 
  3.658608202891611*^9, 3.661545468302774*^9, 3.6616274855535316`*^9, 
  3.667851562172204*^9, 3.6694155134840593`*^9}],

Cell[BoxData[
 InterpretationBox[
  RowBox[{
  "46", "\[InvisibleSpace]", "\<\"  a   \"\>", 
   "\[InvisibleSpace]", "\<\"Mon 11 Apr 2016 22:06:47\"\>"}],
  SequenceForm[46, "  a   ", "Mon 11 Apr 2016 22:06:47"],
  Editable->False]], "Print",
 CellChangeTimes->{3.6436380791461563`*^9, 3.656900337746722*^9, 
  3.657339664766254*^9, 3.657406662068639*^9, 3.658584246818047*^9, 
  3.658608202891611*^9, 3.661545468302774*^9, 3.6616274855535316`*^9, 
  3.667851562172204*^9, 3.669415607955575*^9}],

Cell[BoxData[
 InterpretationBox[
  RowBox[{"46", "\[InvisibleSpace]", "\<\"  b\"\>"}],
  SequenceForm[46, "  b"],
  Editable->False]], "Print",
 CellChangeTimes->{3.6436380791461563`*^9, 3.656900337746722*^9, 
  3.657339664766254*^9, 3.657406662068639*^9, 3.658584246818047*^9, 
  3.658608202891611*^9, 3.661545468302774*^9, 3.6616274855535316`*^9, 
  3.667851562172204*^9, 3.669415736482388*^9}],

Cell[BoxData[
 InterpretationBox[
  RowBox[{
  "46", "\[InvisibleSpace]", "\<\"  c  \"\>", "\[InvisibleSpace]", "100"}],
  SequenceForm[46, "  c  ", 100],
  Editable->False]], "Print",
 CellChangeTimes->{3.6436380791461563`*^9, 3.656900337746722*^9, 
  3.657339664766254*^9, 3.657406662068639*^9, 3.658584246818047*^9, 
  3.658608202891611*^9, 3.661545468302774*^9, 3.6616274855535316`*^9, 
  3.667851562172204*^9, 3.669415736564927*^9}],

Cell[BoxData[
 InterpretationBox[
  RowBox[{
  "47", "\[InvisibleSpace]", "\<\"  a   \"\>", 
   "\[InvisibleSpace]", "\<\"Mon 11 Apr 2016 22:10:34\"\>"}],
  SequenceForm[47, "  a   ", "Mon 11 Apr 2016 22:10:34"],
  Editable->False]], "Print",
 CellChangeTimes->{3.6436380791461563`*^9, 3.656900337746722*^9, 
  3.657339664766254*^9, 3.657406662068639*^9, 3.658584246818047*^9, 
  3.658608202891611*^9, 3.661545468302774*^9, 3.6616274855535316`*^9, 
  3.667851562172204*^9, 3.6694158349822817`*^9}],

Cell[BoxData[
 InterpretationBox[
  RowBox[{"47", "\[InvisibleSpace]", "\<\"  b\"\>"}],
  SequenceForm[47, "  b"],
  Editable->False]], "Print",
 CellChangeTimes->{3.6436380791461563`*^9, 3.656900337746722*^9, 
  3.657339664766254*^9, 3.657406662068639*^9, 3.658584246818047*^9, 
  3.658608202891611*^9, 3.661545468302774*^9, 3.6616274855535316`*^9, 
  3.667851562172204*^9, 3.6694159783998003`*^9}],

Cell[BoxData[
 InterpretationBox[
  RowBox[{
  "47", "\[InvisibleSpace]", "\<\"  c  \"\>", "\[InvisibleSpace]", "100"}],
  SequenceForm[47, "  c  ", 100],
  Editable->False]], "Print",
 CellChangeTimes->{3.6436380791461563`*^9, 3.656900337746722*^9, 
  3.657339664766254*^9, 3.657406662068639*^9, 3.658584246818047*^9, 
  3.658608202891611*^9, 3.661545468302774*^9, 3.6616274855535316`*^9, 
  3.667851562172204*^9, 3.669415978428452*^9}],

Cell[BoxData[
 InterpretationBox[
  RowBox[{
  "48", "\[InvisibleSpace]", "\<\"  a   \"\>", 
   "\[InvisibleSpace]", "\<\"Mon 11 Apr 2016 22:14:27\"\>"}],
  SequenceForm[48, "  a   ", "Mon 11 Apr 2016 22:14:27"],
  Editable->False]], "Print",
 CellChangeTimes->{3.6436380791461563`*^9, 3.656900337746722*^9, 
  3.657339664766254*^9, 3.657406662068639*^9, 3.658584246818047*^9, 
  3.658608202891611*^9, 3.661545468302774*^9, 3.6616274855535316`*^9, 
  3.667851562172204*^9, 3.669416067382956*^9}],

Cell[BoxData[
 InterpretationBox[
  RowBox[{"48", "\[InvisibleSpace]", "\<\"  b\"\>"}],
  SequenceForm[48, "  b"],
  Editable->False]], "Print",
 CellChangeTimes->{3.6436380791461563`*^9, 3.656900337746722*^9, 
  3.657339664766254*^9, 3.657406662068639*^9, 3.658584246818047*^9, 
  3.658608202891611*^9, 3.661545468302774*^9, 3.6616274855535316`*^9, 
  3.667851562172204*^9, 3.669416246476653*^9}],

Cell[BoxData[
 InterpretationBox[
  RowBox[{
  "48", "\[InvisibleSpace]", "\<\"  c  \"\>", "\[InvisibleSpace]", "100"}],
  SequenceForm[48, "  c  ", 100],
  Editable->False]], "Print",
 CellChangeTimes->{3.6436380791461563`*^9, 3.656900337746722*^9, 
  3.657339664766254*^9, 3.657406662068639*^9, 3.658584246818047*^9, 
  3.658608202891611*^9, 3.661545468302774*^9, 3.6616274855535316`*^9, 
  3.667851562172204*^9, 3.669416246501442*^9}],

Cell[BoxData[
 InterpretationBox[
  RowBox[{
  "49", "\[InvisibleSpace]", "\<\"  a   \"\>", 
   "\[InvisibleSpace]", "\<\"Mon 11 Apr 2016 22:18:52\"\>"}],
  SequenceForm[49, "  a   ", "Mon 11 Apr 2016 22:18:52"],
  Editable->False]], "Print",
 CellChangeTimes->{3.6436380791461563`*^9, 3.656900337746722*^9, 
  3.657339664766254*^9, 3.657406662068639*^9, 3.658584246818047*^9, 
  3.658608202891611*^9, 3.661545468302774*^9, 3.6616274855535316`*^9, 
  3.667851562172204*^9, 3.669416332529351*^9}],

Cell[BoxData[
 InterpretationBox[
  RowBox[{"49", "\[InvisibleSpace]", "\<\"  b\"\>"}],
  SequenceForm[49, "  b"],
  Editable->False]], "Print",
 CellChangeTimes->{3.6436380791461563`*^9, 3.656900337746722*^9, 
  3.657339664766254*^9, 3.657406662068639*^9, 3.658584246818047*^9, 
  3.658608202891611*^9, 3.661545468302774*^9, 3.6616274855535316`*^9, 
  3.667851562172204*^9, 3.669416463446369*^9}],

Cell[BoxData[
 InterpretationBox[
  RowBox[{
  "49", "\[InvisibleSpace]", "\<\"  c  \"\>", "\[InvisibleSpace]", "100"}],
  SequenceForm[49, "  c  ", 100],
  Editable->False]], "Print",
 CellChangeTimes->{3.6436380791461563`*^9, 3.656900337746722*^9, 
  3.657339664766254*^9, 3.657406662068639*^9, 3.658584246818047*^9, 
  3.658608202891611*^9, 3.661545468302774*^9, 3.6616274855535316`*^9, 
  3.667851562172204*^9, 3.669416463471572*^9}],

Cell[BoxData[
 InterpretationBox[
  RowBox[{
  "50", "\[InvisibleSpace]", "\<\"  a   \"\>", 
   "\[InvisibleSpace]", "\<\"Mon 11 Apr 2016 22:22:12\"\>"}],
  SequenceForm[50, "  a   ", "Mon 11 Apr 2016 22:22:12"],
  Editable->False]], "Print",
 CellChangeTimes->{3.6436380791461563`*^9, 3.656900337746722*^9, 
  3.657339664766254*^9, 3.657406662068639*^9, 3.658584246818047*^9, 
  3.658608202891611*^9, 3.661545468302774*^9, 3.6616274855535316`*^9, 
  3.667851562172204*^9, 3.669416532395832*^9}],

Cell[BoxData[
 InterpretationBox[
  RowBox[{"50", "\[InvisibleSpace]", "\<\"  b\"\>"}],
  SequenceForm[50, "  b"],
  Editable->False]], "Print",
 CellChangeTimes->{3.6436380791461563`*^9, 3.656900337746722*^9, 
  3.657339664766254*^9, 3.657406662068639*^9, 3.658584246818047*^9, 
  3.658608202891611*^9, 3.661545468302774*^9, 3.6616274855535316`*^9, 
  3.667851562172204*^9, 3.669416659145259*^9}],

Cell[BoxData[
 InterpretationBox[
  RowBox[{
  "50", "\[InvisibleSpace]", "\<\"  c  \"\>", "\[InvisibleSpace]", "100"}],
  SequenceForm[50, "  c  ", 100],
  Editable->False]], "Print",
 CellChangeTimes->{3.6436380791461563`*^9, 3.656900337746722*^9, 
  3.657339664766254*^9, 3.657406662068639*^9, 3.658584246818047*^9, 
  3.658608202891611*^9, 3.661545468302774*^9, 3.6616274855535316`*^9, 
  3.667851562172204*^9, 3.6694166591577044`*^9}]
}, Closed]]
}, Open  ]],

Cell[BoxData[
 RowBox[{
  RowBox[{"CloseKernels", "[", "]"}], ";", 
  RowBox[{"LaunchKernels", "[", "MAXKERNELS", "]"}], ";"}]], "Input"],

Cell[CellGroupData[{

Cell[BoxData[
 RowBox[{
  RowBox[{"tablefunc", "[", "8", "]"}], ";"}]], "Input",
 InitializationCell->True,
 CellChangeTimes->{{3.632739977046234*^9, 3.632739977773858*^9}, 
   3.632741873749394*^9, 3.6327424367757673`*^9, {3.6330793102173023`*^9, 
   3.633079313197981*^9}, 3.643102378277582*^9, 3.643353193920692*^9, 
   3.6693855719783278`*^9}],

Cell[CellGroupData[{

Cell[BoxData[
 InterpretationBox[
  RowBox[{
  "1", "\[InvisibleSpace]", "\<\"  a   \"\>", 
   "\[InvisibleSpace]", "\<\"Mon 11 Apr 2016 22:25:24\"\>"}],
  SequenceForm[1, "  a   ", "Mon 11 Apr 2016 22:25:24"],
  Editable->False]], "Print",
 CellChangeTimes->{3.643643874327037*^9, 3.656904939560131*^9, 
  3.65734198623243*^9, 3.657410370991151*^9, 3.658611132503282*^9, 
  3.661554935988069*^9, 3.661640660879615*^9, 3.667863259174505*^9, 
  3.669416724217804*^9}],

Cell[BoxData[
 InterpretationBox[
  RowBox[{"1", "\[InvisibleSpace]", "\<\"  b\"\>"}],
  SequenceForm[1, "  b"],
  Editable->False]], "Print",
 CellChangeTimes->{3.643643874327037*^9, 3.656904939560131*^9, 
  3.65734198623243*^9, 3.657410370991151*^9, 3.658611132503282*^9, 
  3.661554935988069*^9, 3.661640660879615*^9, 3.667863259174505*^9, 
  3.669416865441497*^9}],

Cell[BoxData[
 InterpretationBox[
  RowBox[{
  "1", "\[InvisibleSpace]", "\<\"  c  \"\>", "\[InvisibleSpace]", "100"}],
  SequenceForm[1, "  c  ", 100],
  Editable->False]], "Print",
 CellChangeTimes->{3.643643874327037*^9, 3.656904939560131*^9, 
  3.65734198623243*^9, 3.657410370991151*^9, 3.658611132503282*^9, 
  3.661554935988069*^9, 3.661640660879615*^9, 3.667863259174505*^9, 
  3.669416865503724*^9}],

Cell[BoxData[
 InterpretationBox[
  RowBox[{
  "2", "\[InvisibleSpace]", "\<\"  a   \"\>", 
   "\[InvisibleSpace]", "\<\"Mon 11 Apr 2016 22:27:49\"\>"}],
  SequenceForm[2, "  a   ", "Mon 11 Apr 2016 22:27:49"],
  Editable->False]], "Print",
 CellChangeTimes->{3.643643874327037*^9, 3.656904939560131*^9, 
  3.65734198623243*^9, 3.657410370991151*^9, 3.658611132503282*^9, 
  3.661554935988069*^9, 3.661640660879615*^9, 3.667863259174505*^9, 
  3.6694168696360397`*^9}],

Cell[BoxData[
 InterpretationBox[
  RowBox[{"2", "\[InvisibleSpace]", "\<\"  b\"\>"}],
  SequenceForm[2, "  b"],
  Editable->False]], "Print",
 CellChangeTimes->{3.643643874327037*^9, 3.656904939560131*^9, 
  3.65734198623243*^9, 3.657410370991151*^9, 3.658611132503282*^9, 
  3.661554935988069*^9, 3.661640660879615*^9, 3.667863259174505*^9, 
  3.669417062849053*^9}],

Cell[BoxData[
 InterpretationBox[
  RowBox[{
  "2", "\[InvisibleSpace]", "\<\"  c  \"\>", "\[InvisibleSpace]", "100"}],
  SequenceForm[2, "  c  ", 100],
  Editable->False]], "Print",
 CellChangeTimes->{3.643643874327037*^9, 3.656904939560131*^9, 
  3.65734198623243*^9, 3.657410370991151*^9, 3.658611132503282*^9, 
  3.661554935988069*^9, 3.661640660879615*^9, 3.667863259174505*^9, 
  3.6694170628686543`*^9}],

Cell[BoxData[
 InterpretationBox[
  RowBox[{
  "3", "\[InvisibleSpace]", "\<\"  a   \"\>", 
   "\[InvisibleSpace]", "\<\"Mon 11 Apr 2016 22:31:08\"\>"}],
  SequenceForm[3, "  a   ", "Mon 11 Apr 2016 22:31:08"],
  Editable->False]], "Print",
 CellChangeTimes->{3.643643874327037*^9, 3.656904939560131*^9, 
  3.65734198623243*^9, 3.657410370991151*^9, 3.658611132503282*^9, 
  3.661554935988069*^9, 3.661640660879615*^9, 3.667863259174505*^9, 
  3.6694170681880493`*^9}],

Cell[BoxData[
 InterpretationBox[
  RowBox[{"3", "\[InvisibleSpace]", "\<\"  b\"\>"}],
  SequenceForm[3, "  b"],
  Editable->False]], "Print",
 CellChangeTimes->{3.643643874327037*^9, 3.656904939560131*^9, 
  3.65734198623243*^9, 3.657410370991151*^9, 3.658611132503282*^9, 
  3.661554935988069*^9, 3.661640660879615*^9, 3.667863259174505*^9, 
  3.669417197048175*^9}],

Cell[BoxData[
 InterpretationBox[
  RowBox[{
  "3", "\[InvisibleSpace]", "\<\"  c  \"\>", "\[InvisibleSpace]", "100"}],
  SequenceForm[3, "  c  ", 100],
  Editable->False]], "Print",
 CellChangeTimes->{3.643643874327037*^9, 3.656904939560131*^9, 
  3.65734198623243*^9, 3.657410370991151*^9, 3.658611132503282*^9, 
  3.661554935988069*^9, 3.661640660879615*^9, 3.667863259174505*^9, 
  3.669417197069092*^9}],

Cell[BoxData[
 InterpretationBox[
  RowBox[{
  "4", "\[InvisibleSpace]", "\<\"  a   \"\>", 
   "\[InvisibleSpace]", "\<\"Mon 11 Apr 2016 22:33:22\"\>"}],
  SequenceForm[4, "  a   ", "Mon 11 Apr 2016 22:33:22"],
  Editable->False]], "Print",
 CellChangeTimes->{3.643643874327037*^9, 3.656904939560131*^9, 
  3.65734198623243*^9, 3.657410370991151*^9, 3.658611132503282*^9, 
  3.661554935988069*^9, 3.661640660879615*^9, 3.667863259174505*^9, 
  3.669417202464282*^9}],

Cell[BoxData[
 InterpretationBox[
  RowBox[{"4", "\[InvisibleSpace]", "\<\"  b\"\>"}],
  SequenceForm[4, "  b"],
  Editable->False]], "Print",
 CellChangeTimes->{3.643643874327037*^9, 3.656904939560131*^9, 
  3.65734198623243*^9, 3.657410370991151*^9, 3.658611132503282*^9, 
  3.661554935988069*^9, 3.661640660879615*^9, 3.667863259174505*^9, 
  3.669417372241887*^9}],

Cell[BoxData[
 InterpretationBox[
  RowBox[{
  "4", "\[InvisibleSpace]", "\<\"  c  \"\>", "\[InvisibleSpace]", "100"}],
  SequenceForm[4, "  c  ", 100],
  Editable->False]], "Print",
 CellChangeTimes->{3.643643874327037*^9, 3.656904939560131*^9, 
  3.65734198623243*^9, 3.657410370991151*^9, 3.658611132503282*^9, 
  3.661554935988069*^9, 3.661640660879615*^9, 3.667863259174505*^9, 
  3.669417372310355*^9}],

Cell[BoxData[
 InterpretationBox[
  RowBox[{
  "5", "\[InvisibleSpace]", "\<\"  a   \"\>", 
   "\[InvisibleSpace]", "\<\"Mon 11 Apr 2016 22:36:17\"\>"}],
  SequenceForm[5, "  a   ", "Mon 11 Apr 2016 22:36:17"],
  Editable->False]], "Print",
 CellChangeTimes->{3.643643874327037*^9, 3.656904939560131*^9, 
  3.65734198623243*^9, 3.657410370991151*^9, 3.658611132503282*^9, 
  3.661554935988069*^9, 3.661640660879615*^9, 3.667863259174505*^9, 
  3.669417377948246*^9}],

Cell[BoxData[
 InterpretationBox[
  RowBox[{"5", "\[InvisibleSpace]", "\<\"  b\"\>"}],
  SequenceForm[5, "  b"],
  Editable->False]], "Print",
 CellChangeTimes->{3.643643874327037*^9, 3.656904939560131*^9, 
  3.65734198623243*^9, 3.657410370991151*^9, 3.658611132503282*^9, 
  3.661554935988069*^9, 3.661640660879615*^9, 3.667863259174505*^9, 
  3.669417535756651*^9}],

Cell[BoxData[
 InterpretationBox[
  RowBox[{
  "5", "\[InvisibleSpace]", "\<\"  c  \"\>", "\[InvisibleSpace]", "100"}],
  SequenceForm[5, "  c  ", 100],
  Editable->False]], "Print",
 CellChangeTimes->{3.643643874327037*^9, 3.656904939560131*^9, 
  3.65734198623243*^9, 3.657410370991151*^9, 3.658611132503282*^9, 
  3.661554935988069*^9, 3.661640660879615*^9, 3.667863259174505*^9, 
  3.669417535788406*^9}],

Cell[BoxData[
 InterpretationBox[
  RowBox[{
  "6", "\[InvisibleSpace]", "\<\"  a   \"\>", 
   "\[InvisibleSpace]", "\<\"Mon 11 Apr 2016 22:39:03\"\>"}],
  SequenceForm[6, "  a   ", "Mon 11 Apr 2016 22:39:03"],
  Editable->False]], "Print",
 CellChangeTimes->{3.643643874327037*^9, 3.656904939560131*^9, 
  3.65734198623243*^9, 3.657410370991151*^9, 3.658611132503282*^9, 
  3.661554935988069*^9, 3.661640660879615*^9, 3.667863259174505*^9, 
  3.669417543527337*^9}],

Cell[BoxData[
 InterpretationBox[
  RowBox[{"6", "\[InvisibleSpace]", "\<\"  b\"\>"}],
  SequenceForm[6, "  b"],
  Editable->False]], "Print",
 CellChangeTimes->{3.643643874327037*^9, 3.656904939560131*^9, 
  3.65734198623243*^9, 3.657410370991151*^9, 3.658611132503282*^9, 
  3.661554935988069*^9, 3.661640660879615*^9, 3.667863259174505*^9, 
  3.669417675435604*^9}],

Cell[BoxData[
 InterpretationBox[
  RowBox[{
  "6", "\[InvisibleSpace]", "\<\"  c  \"\>", "\[InvisibleSpace]", "100"}],
  SequenceForm[6, "  c  ", 100],
  Editable->False]], "Print",
 CellChangeTimes->{3.643643874327037*^9, 3.656904939560131*^9, 
  3.65734198623243*^9, 3.657410370991151*^9, 3.658611132503282*^9, 
  3.661554935988069*^9, 3.661640660879615*^9, 3.667863259174505*^9, 
  3.6694176754740047`*^9}],

Cell[BoxData[
 InterpretationBox[
  RowBox[{
  "7", "\[InvisibleSpace]", "\<\"  a   \"\>", 
   "\[InvisibleSpace]", "\<\"Mon 11 Apr 2016 22:41:22\"\>"}],
  SequenceForm[7, "  a   ", "Mon 11 Apr 2016 22:41:22"],
  Editable->False]], "Print",
 CellChangeTimes->{3.643643874327037*^9, 3.656904939560131*^9, 
  3.65734198623243*^9, 3.657410370991151*^9, 3.658611132503282*^9, 
  3.661554935988069*^9, 3.661640660879615*^9, 3.667863259174505*^9, 
  3.6694176829584723`*^9}],

Cell[BoxData[
 InterpretationBox[
  RowBox[{"7", "\[InvisibleSpace]", "\<\"  b\"\>"}],
  SequenceForm[7, "  b"],
  Editable->False]], "Print",
 CellChangeTimes->{3.643643874327037*^9, 3.656904939560131*^9, 
  3.65734198623243*^9, 3.657410370991151*^9, 3.658611132503282*^9, 
  3.661554935988069*^9, 3.661640660879615*^9, 3.667863259174505*^9, 
  3.669417817562883*^9}],

Cell[BoxData[
 InterpretationBox[
  RowBox[{
  "7", "\[InvisibleSpace]", "\<\"  c  \"\>", "\[InvisibleSpace]", "100"}],
  SequenceForm[7, "  c  ", 100],
  Editable->False]], "Print",
 CellChangeTimes->{3.643643874327037*^9, 3.656904939560131*^9, 
  3.65734198623243*^9, 3.657410370991151*^9, 3.658611132503282*^9, 
  3.661554935988069*^9, 3.661640660879615*^9, 3.667863259174505*^9, 
  3.669417817579081*^9}],

Cell[BoxData[
 InterpretationBox[
  RowBox[{
  "8", "\[InvisibleSpace]", "\<\"  a   \"\>", 
   "\[InvisibleSpace]", "\<\"Mon 11 Apr 2016 22:43:43\"\>"}],
  SequenceForm[8, "  a   ", "Mon 11 Apr 2016 22:43:43"],
  Editable->False]], "Print",
 CellChangeTimes->{3.643643874327037*^9, 3.656904939560131*^9, 
  3.65734198623243*^9, 3.657410370991151*^9, 3.658611132503282*^9, 
  3.661554935988069*^9, 3.661640660879615*^9, 3.667863259174505*^9, 
  3.6694178234308453`*^9}],

Cell[BoxData[
 InterpretationBox[
  RowBox[{"8", "\[InvisibleSpace]", "\<\"  b\"\>"}],
  SequenceForm[8, "  b"],
  Editable->False]], "Print",
 CellChangeTimes->{3.643643874327037*^9, 3.656904939560131*^9, 
  3.65734198623243*^9, 3.657410370991151*^9, 3.658611132503282*^9, 
  3.661554935988069*^9, 3.661640660879615*^9, 3.667863259174505*^9, 
  3.6694180002312927`*^9}],

Cell[BoxData[
 InterpretationBox[
  RowBox[{
  "8", "\[InvisibleSpace]", "\<\"  c  \"\>", "\[InvisibleSpace]", "100"}],
  SequenceForm[8, "  c  ", 100],
  Editable->False]], "Print",
 CellChangeTimes->{3.643643874327037*^9, 3.656904939560131*^9, 
  3.65734198623243*^9, 3.657410370991151*^9, 3.658611132503282*^9, 
  3.661554935988069*^9, 3.661640660879615*^9, 3.667863259174505*^9, 
  3.669418000274847*^9}],

Cell[BoxData[
 InterpretationBox[
  RowBox[{
  "9", "\[InvisibleSpace]", "\<\"  a   \"\>", 
   "\[InvisibleSpace]", "\<\"Mon 11 Apr 2016 22:46:48\"\>"}],
  SequenceForm[9, "  a   ", "Mon 11 Apr 2016 22:46:48"],
  Editable->False]], "Print",
 CellChangeTimes->{3.643643874327037*^9, 3.656904939560131*^9, 
  3.65734198623243*^9, 3.657410370991151*^9, 3.658611132503282*^9, 
  3.661554935988069*^9, 3.661640660879615*^9, 3.667863259174505*^9, 
  3.669418008936775*^9}],

Cell[BoxData[
 InterpretationBox[
  RowBox[{"9", "\[InvisibleSpace]", "\<\"  b\"\>"}],
  SequenceForm[9, "  b"],
  Editable->False]], "Print",
 CellChangeTimes->{3.643643874327037*^9, 3.656904939560131*^9, 
  3.65734198623243*^9, 3.657410370991151*^9, 3.658611132503282*^9, 
  3.661554935988069*^9, 3.661640660879615*^9, 3.667863259174505*^9, 
  3.6694182075583963`*^9}],

Cell[BoxData[
 InterpretationBox[
  RowBox[{
  "9", "\[InvisibleSpace]", "\<\"  c  \"\>", "\[InvisibleSpace]", "100"}],
  SequenceForm[9, "  c  ", 100],
  Editable->False]], "Print",
 CellChangeTimes->{3.643643874327037*^9, 3.656904939560131*^9, 
  3.65734198623243*^9, 3.657410370991151*^9, 3.658611132503282*^9, 
  3.661554935988069*^9, 3.661640660879615*^9, 3.667863259174505*^9, 
  3.6694182075794764`*^9}],

Cell[BoxData[
 InterpretationBox[
  RowBox[{
  "10", "\[InvisibleSpace]", "\<\"  a   \"\>", 
   "\[InvisibleSpace]", "\<\"Mon 11 Apr 2016 22:50:16\"\>"}],
  SequenceForm[10, "  a   ", "Mon 11 Apr 2016 22:50:16"],
  Editable->False]], "Print",
 CellChangeTimes->{3.643643874327037*^9, 3.656904939560131*^9, 
  3.65734198623243*^9, 3.657410370991151*^9, 3.658611132503282*^9, 
  3.661554935988069*^9, 3.661640660879615*^9, 3.667863259174505*^9, 
  3.6694182162350807`*^9}],

Cell[BoxData[
 InterpretationBox[
  RowBox[{"10", "\[InvisibleSpace]", "\<\"  b\"\>"}],
  SequenceForm[10, "  b"],
  Editable->False]], "Print",
 CellChangeTimes->{3.643643874327037*^9, 3.656904939560131*^9, 
  3.65734198623243*^9, 3.657410370991151*^9, 3.658611132503282*^9, 
  3.661554935988069*^9, 3.661640660879615*^9, 3.667863259174505*^9, 
  3.6694184105697193`*^9}],

Cell[BoxData[
 InterpretationBox[
  RowBox[{
  "10", "\[InvisibleSpace]", "\<\"  c  \"\>", "\[InvisibleSpace]", "100"}],
  SequenceForm[10, "  c  ", 100],
  Editable->False]], "Print",
 CellChangeTimes->{3.643643874327037*^9, 3.656904939560131*^9, 
  3.65734198623243*^9, 3.657410370991151*^9, 3.658611132503282*^9, 
  3.661554935988069*^9, 3.661640660879615*^9, 3.667863259174505*^9, 
  3.6694184105835543`*^9}],

Cell[BoxData[
 InterpretationBox[
  RowBox[{
  "11", "\[InvisibleSpace]", "\<\"  a   \"\>", 
   "\[InvisibleSpace]", "\<\"Mon 11 Apr 2016 22:53:39\"\>"}],
  SequenceForm[11, "  a   ", "Mon 11 Apr 2016 22:53:39"],
  Editable->False]], "Print",
 CellChangeTimes->{3.643643874327037*^9, 3.656904939560131*^9, 
  3.65734198623243*^9, 3.657410370991151*^9, 3.658611132503282*^9, 
  3.661554935988069*^9, 3.661640660879615*^9, 3.667863259174505*^9, 
  3.669418419016212*^9}],

Cell[BoxData[
 InterpretationBox[
  RowBox[{"11", "\[InvisibleSpace]", "\<\"  b\"\>"}],
  SequenceForm[11, "  b"],
  Editable->False]], "Print",
 CellChangeTimes->{3.643643874327037*^9, 3.656904939560131*^9, 
  3.65734198623243*^9, 3.657410370991151*^9, 3.658611132503282*^9, 
  3.661554935988069*^9, 3.661640660879615*^9, 3.667863259174505*^9, 
  3.6694186156898947`*^9}],

Cell[BoxData[
 InterpretationBox[
  RowBox[{
  "11", "\[InvisibleSpace]", "\<\"  c  \"\>", "\[InvisibleSpace]", "100"}],
  SequenceForm[11, "  c  ", 100],
  Editable->False]], "Print",
 CellChangeTimes->{3.643643874327037*^9, 3.656904939560131*^9, 
  3.65734198623243*^9, 3.657410370991151*^9, 3.658611132503282*^9, 
  3.661554935988069*^9, 3.661640660879615*^9, 3.667863259174505*^9, 
  3.6694186157038527`*^9}],

Cell[BoxData[
 InterpretationBox[
  RowBox[{
  "12", "\[InvisibleSpace]", "\<\"  a   \"\>", 
   "\[InvisibleSpace]", "\<\"Mon 11 Apr 2016 22:57:04\"\>"}],
  SequenceForm[12, "  a   ", "Mon 11 Apr 2016 22:57:04"],
  Editable->False]], "Print",
 CellChangeTimes->{3.643643874327037*^9, 3.656904939560131*^9, 
  3.65734198623243*^9, 3.657410370991151*^9, 3.658611132503282*^9, 
  3.661554935988069*^9, 3.661640660879615*^9, 3.667863259174505*^9, 
  3.669418624126761*^9}],

Cell[BoxData[
 InterpretationBox[
  RowBox[{"12", "\[InvisibleSpace]", "\<\"  b\"\>"}],
  SequenceForm[12, "  b"],
  Editable->False]], "Print",
 CellChangeTimes->{3.643643874327037*^9, 3.656904939560131*^9, 
  3.65734198623243*^9, 3.657410370991151*^9, 3.658611132503282*^9, 
  3.661554935988069*^9, 3.661640660879615*^9, 3.667863259174505*^9, 
  3.669418813657102*^9}],

Cell[BoxData[
 InterpretationBox[
  RowBox[{
  "12", "\[InvisibleSpace]", "\<\"  c  \"\>", "\[InvisibleSpace]", "100"}],
  SequenceForm[12, "  c  ", 100],
  Editable->False]], "Print",
 CellChangeTimes->{3.643643874327037*^9, 3.656904939560131*^9, 
  3.65734198623243*^9, 3.657410370991151*^9, 3.658611132503282*^9, 
  3.661554935988069*^9, 3.661640660879615*^9, 3.667863259174505*^9, 
  3.6694188136994*^9}],

Cell[BoxData[
 InterpretationBox[
  RowBox[{
  "13", "\[InvisibleSpace]", "\<\"  a   \"\>", 
   "\[InvisibleSpace]", "\<\"Mon 11 Apr 2016 23:00:24\"\>"}],
  SequenceForm[13, "  a   ", "Mon 11 Apr 2016 23:00:24"],
  Editable->False]], "Print",
 CellChangeTimes->{3.643643874327037*^9, 3.656904939560131*^9, 
  3.65734198623243*^9, 3.657410370991151*^9, 3.658611132503282*^9, 
  3.661554935988069*^9, 3.661640660879615*^9, 3.667863259174505*^9, 
  3.669418824879747*^9}],

Cell[BoxData[
 InterpretationBox[
  RowBox[{"13", "\[InvisibleSpace]", "\<\"  b\"\>"}],
  SequenceForm[13, "  b"],
  Editable->False]], "Print",
 CellChangeTimes->{3.643643874327037*^9, 3.656904939560131*^9, 
  3.65734198623243*^9, 3.657410370991151*^9, 3.658611132503282*^9, 
  3.661554935988069*^9, 3.661640660879615*^9, 3.667863259174505*^9, 
  3.669419016016453*^9}],

Cell[BoxData[
 InterpretationBox[
  RowBox[{
  "13", "\[InvisibleSpace]", "\<\"  c  \"\>", "\[InvisibleSpace]", "100"}],
  SequenceForm[13, "  c  ", 100],
  Editable->False]], "Print",
 CellChangeTimes->{3.643643874327037*^9, 3.656904939560131*^9, 
  3.65734198623243*^9, 3.657410370991151*^9, 3.658611132503282*^9, 
  3.661554935988069*^9, 3.661640660879615*^9, 3.667863259174505*^9, 
  3.669419016042697*^9}],

Cell[BoxData[
 InterpretationBox[
  RowBox[{
  "14", "\[InvisibleSpace]", "\<\"  a   \"\>", 
   "\[InvisibleSpace]", "\<\"Mon 11 Apr 2016 23:03:46\"\>"}],
  SequenceForm[14, "  a   ", "Mon 11 Apr 2016 23:03:46"],
  Editable->False]], "Print",
 CellChangeTimes->{3.643643874327037*^9, 3.656904939560131*^9, 
  3.65734198623243*^9, 3.657410370991151*^9, 3.658611132503282*^9, 
  3.661554935988069*^9, 3.661640660879615*^9, 3.667863259174505*^9, 
  3.669419026068828*^9}],

Cell[BoxData[
 InterpretationBox[
  RowBox[{"14", "\[InvisibleSpace]", "\<\"  b\"\>"}],
  SequenceForm[14, "  b"],
  Editable->False]], "Print",
 CellChangeTimes->{3.643643874327037*^9, 3.656904939560131*^9, 
  3.65734198623243*^9, 3.657410370991151*^9, 3.658611132503282*^9, 
  3.661554935988069*^9, 3.661640660879615*^9, 3.667863259174505*^9, 
  3.6694191855380573`*^9}],

Cell[BoxData[
 InterpretationBox[
  RowBox[{
  "14", "\[InvisibleSpace]", "\<\"  c  \"\>", "\[InvisibleSpace]", "100"}],
  SequenceForm[14, "  c  ", 100],
  Editable->False]], "Print",
 CellChangeTimes->{3.643643874327037*^9, 3.656904939560131*^9, 
  3.65734198623243*^9, 3.657410370991151*^9, 3.658611132503282*^9, 
  3.661554935988069*^9, 3.661640660879615*^9, 3.667863259174505*^9, 
  3.6694191855739393`*^9}],

Cell[BoxData[
 InterpretationBox[
  RowBox[{
  "15", "\[InvisibleSpace]", "\<\"  a   \"\>", 
   "\[InvisibleSpace]", "\<\"Mon 11 Apr 2016 23:06:38\"\>"}],
  SequenceForm[15, "  a   ", "Mon 11 Apr 2016 23:06:38"],
  Editable->False]], "Print",
 CellChangeTimes->{3.643643874327037*^9, 3.656904939560131*^9, 
  3.65734198623243*^9, 3.657410370991151*^9, 3.658611132503282*^9, 
  3.661554935988069*^9, 3.661640660879615*^9, 3.667863259174505*^9, 
  3.669419198016665*^9}],

Cell[BoxData[
 InterpretationBox[
  RowBox[{"15", "\[InvisibleSpace]", "\<\"  b\"\>"}],
  SequenceForm[15, "  b"],
  Editable->False]], "Print",
 CellChangeTimes->{3.643643874327037*^9, 3.656904939560131*^9, 
  3.65734198623243*^9, 3.657410370991151*^9, 3.658611132503282*^9, 
  3.661554935988069*^9, 3.661640660879615*^9, 3.667863259174505*^9, 
  3.669419359442335*^9}],

Cell[BoxData[
 InterpretationBox[
  RowBox[{
  "15", "\[InvisibleSpace]", "\<\"  c  \"\>", "\[InvisibleSpace]", "100"}],
  SequenceForm[15, "  c  ", 100],
  Editable->False]], "Print",
 CellChangeTimes->{3.643643874327037*^9, 3.656904939560131*^9, 
  3.65734198623243*^9, 3.657410370991151*^9, 3.658611132503282*^9, 
  3.661554935988069*^9, 3.661640660879615*^9, 3.667863259174505*^9, 
  3.669419359454811*^9}],

Cell[BoxData[
 InterpretationBox[
  RowBox[{
  "16", "\[InvisibleSpace]", "\<\"  a   \"\>", 
   "\[InvisibleSpace]", "\<\"Mon 11 Apr 2016 23:09:30\"\>"}],
  SequenceForm[16, "  a   ", "Mon 11 Apr 2016 23:09:30"],
  Editable->False]], "Print",
 CellChangeTimes->{3.643643874327037*^9, 3.656904939560131*^9, 
  3.65734198623243*^9, 3.657410370991151*^9, 3.658611132503282*^9, 
  3.661554935988069*^9, 3.661640660879615*^9, 3.667863259174505*^9, 
  3.669419370587759*^9}],

Cell[BoxData[
 InterpretationBox[
  RowBox[{"16", "\[InvisibleSpace]", "\<\"  b\"\>"}],
  SequenceForm[16, "  b"],
  Editable->False]], "Print",
 CellChangeTimes->{3.643643874327037*^9, 3.656904939560131*^9, 
  3.65734198623243*^9, 3.657410370991151*^9, 3.658611132503282*^9, 
  3.661554935988069*^9, 3.661640660879615*^9, 3.667863259174505*^9, 
  3.669419548704817*^9}],

Cell[BoxData[
 InterpretationBox[
  RowBox[{
  "16", "\[InvisibleSpace]", "\<\"  c  \"\>", "\[InvisibleSpace]", "100"}],
  SequenceForm[16, "  c  ", 100],
  Editable->False]], "Print",
 CellChangeTimes->{3.643643874327037*^9, 3.656904939560131*^9, 
  3.65734198623243*^9, 3.657410370991151*^9, 3.658611132503282*^9, 
  3.661554935988069*^9, 3.661640660879615*^9, 3.667863259174505*^9, 
  3.6694195487451973`*^9}],

Cell[BoxData[
 InterpretationBox[
  RowBox[{
  "17", "\[InvisibleSpace]", "\<\"  a   \"\>", 
   "\[InvisibleSpace]", "\<\"Mon 11 Apr 2016 23:12:42\"\>"}],
  SequenceForm[17, "  a   ", "Mon 11 Apr 2016 23:12:42"],
  Editable->False]], "Print",
 CellChangeTimes->{3.643643874327037*^9, 3.656904939560131*^9, 
  3.65734198623243*^9, 3.657410370991151*^9, 3.658611132503282*^9, 
  3.661554935988069*^9, 3.661640660879615*^9, 3.667863259174505*^9, 
  3.669419562174203*^9}],

Cell[BoxData[
 InterpretationBox[
  RowBox[{"17", "\[InvisibleSpace]", "\<\"  b\"\>"}],
  SequenceForm[17, "  b"],
  Editable->False]], "Print",
 CellChangeTimes->{3.643643874327037*^9, 3.656904939560131*^9, 
  3.65734198623243*^9, 3.657410370991151*^9, 3.658611132503282*^9, 
  3.661554935988069*^9, 3.661640660879615*^9, 3.667863259174505*^9, 
  3.66941971700858*^9}],

Cell[BoxData[
 InterpretationBox[
  RowBox[{
  "17", "\[InvisibleSpace]", "\<\"  c  \"\>", "\[InvisibleSpace]", "100"}],
  SequenceForm[17, "  c  ", 100],
  Editable->False]], "Print",
 CellChangeTimes->{3.643643874327037*^9, 3.656904939560131*^9, 
  3.65734198623243*^9, 3.657410370991151*^9, 3.658611132503282*^9, 
  3.661554935988069*^9, 3.661640660879615*^9, 3.667863259174505*^9, 
  3.669419717038745*^9}],

Cell[BoxData[
 InterpretationBox[
  RowBox[{
  "18", "\[InvisibleSpace]", "\<\"  a   \"\>", 
   "\[InvisibleSpace]", "\<\"Mon 11 Apr 2016 23:15:29\"\>"}],
  SequenceForm[18, "  a   ", "Mon 11 Apr 2016 23:15:29"],
  Editable->False]], "Print",
 CellChangeTimes->{3.643643874327037*^9, 3.656904939560131*^9, 
  3.65734198623243*^9, 3.657410370991151*^9, 3.658611132503282*^9, 
  3.661554935988069*^9, 3.661640660879615*^9, 3.667863259174505*^9, 
  3.669419729743216*^9}],

Cell[BoxData[
 InterpretationBox[
  RowBox[{"18", "\[InvisibleSpace]", "\<\"  b\"\>"}],
  SequenceForm[18, "  b"],
  Editable->False]], "Print",
 CellChangeTimes->{3.643643874327037*^9, 3.656904939560131*^9, 
  3.65734198623243*^9, 3.657410370991151*^9, 3.658611132503282*^9, 
  3.661554935988069*^9, 3.661640660879615*^9, 3.667863259174505*^9, 
  3.669419935401232*^9}],

Cell[BoxData[
 InterpretationBox[
  RowBox[{
  "18", "\[InvisibleSpace]", "\<\"  c  \"\>", "\[InvisibleSpace]", "100"}],
  SequenceForm[18, "  c  ", 100],
  Editable->False]], "Print",
 CellChangeTimes->{3.643643874327037*^9, 3.656904939560131*^9, 
  3.65734198623243*^9, 3.657410370991151*^9, 3.658611132503282*^9, 
  3.661554935988069*^9, 3.661640660879615*^9, 3.667863259174505*^9, 
  3.6694199354325123`*^9}],

Cell[BoxData[
 InterpretationBox[
  RowBox[{
  "19", "\[InvisibleSpace]", "\<\"  a   \"\>", 
   "\[InvisibleSpace]", "\<\"Mon 11 Apr 2016 23:19:09\"\>"}],
  SequenceForm[19, "  a   ", "Mon 11 Apr 2016 23:19:09"],
  Editable->False]], "Print",
 CellChangeTimes->{3.643643874327037*^9, 3.656904939560131*^9, 
  3.65734198623243*^9, 3.657410370991151*^9, 3.658611132503282*^9, 
  3.661554935988069*^9, 3.661640660879615*^9, 3.667863259174505*^9, 
  3.669419949315033*^9}],

Cell[BoxData[
 InterpretationBox[
  RowBox[{"19", "\[InvisibleSpace]", "\<\"  b\"\>"}],
  SequenceForm[19, "  b"],
  Editable->False]], "Print",
 CellChangeTimes->{3.643643874327037*^9, 3.656904939560131*^9, 
  3.65734198623243*^9, 3.657410370991151*^9, 3.658611132503282*^9, 
  3.661554935988069*^9, 3.661640660879615*^9, 3.667863259174505*^9, 
  3.669420095380183*^9}],

Cell[BoxData[
 InterpretationBox[
  RowBox[{
  "19", "\[InvisibleSpace]", "\<\"  c  \"\>", "\[InvisibleSpace]", "100"}],
  SequenceForm[19, "  c  ", 100],
  Editable->False]], "Print",
 CellChangeTimes->{3.643643874327037*^9, 3.656904939560131*^9, 
  3.65734198623243*^9, 3.657410370991151*^9, 3.658611132503282*^9, 
  3.661554935988069*^9, 3.661640660879615*^9, 3.667863259174505*^9, 
  3.669420095396277*^9}],

Cell[BoxData[
 InterpretationBox[
  RowBox[{
  "20", "\[InvisibleSpace]", "\<\"  a   \"\>", 
   "\[InvisibleSpace]", "\<\"Mon 11 Apr 2016 23:21:45\"\>"}],
  SequenceForm[20, "  a   ", "Mon 11 Apr 2016 23:21:45"],
  Editable->False]], "Print",
 CellChangeTimes->{3.643643874327037*^9, 3.656904939560131*^9, 
  3.65734198623243*^9, 3.657410370991151*^9, 3.658611132503282*^9, 
  3.661554935988069*^9, 3.661640660879615*^9, 3.667863259174505*^9, 
  3.6694201058100157`*^9}],

Cell[BoxData[
 InterpretationBox[
  RowBox[{"20", "\[InvisibleSpace]", "\<\"  b\"\>"}],
  SequenceForm[20, "  b"],
  Editable->False]], "Print",
 CellChangeTimes->{3.643643874327037*^9, 3.656904939560131*^9, 
  3.65734198623243*^9, 3.657410370991151*^9, 3.658611132503282*^9, 
  3.661554935988069*^9, 3.661640660879615*^9, 3.667863259174505*^9, 
  3.6694202456131477`*^9}],

Cell[BoxData[
 InterpretationBox[
  RowBox[{
  "20", "\[InvisibleSpace]", "\<\"  c  \"\>", "\[InvisibleSpace]", "100"}],
  SequenceForm[20, "  c  ", 100],
  Editable->False]], "Print",
 CellChangeTimes->{3.643643874327037*^9, 3.656904939560131*^9, 
  3.65734198623243*^9, 3.657410370991151*^9, 3.658611132503282*^9, 
  3.661554935988069*^9, 3.661640660879615*^9, 3.667863259174505*^9, 
  3.6694202456235867`*^9}],

Cell[BoxData[
 InterpretationBox[
  RowBox[{
  "21", "\[InvisibleSpace]", "\<\"  a   \"\>", 
   "\[InvisibleSpace]", "\<\"Mon 11 Apr 2016 23:24:14\"\>"}],
  SequenceForm[21, "  a   ", "Mon 11 Apr 2016 23:24:14"],
  Editable->False]], "Print",
 CellChangeTimes->{3.643643874327037*^9, 3.656904939560131*^9, 
  3.65734198623243*^9, 3.657410370991151*^9, 3.658611132503282*^9, 
  3.661554935988069*^9, 3.661640660879615*^9, 3.667863259174505*^9, 
  3.669420254767488*^9}],

Cell[BoxData[
 InterpretationBox[
  RowBox[{"21", "\[InvisibleSpace]", "\<\"  b\"\>"}],
  SequenceForm[21, "  b"],
  Editable->False]], "Print",
 CellChangeTimes->{3.643643874327037*^9, 3.656904939560131*^9, 
  3.65734198623243*^9, 3.657410370991151*^9, 3.658611132503282*^9, 
  3.661554935988069*^9, 3.661640660879615*^9, 3.667863259174505*^9, 
  3.669420396039961*^9}],

Cell[BoxData[
 InterpretationBox[
  RowBox[{
  "21", "\[InvisibleSpace]", "\<\"  c  \"\>", "\[InvisibleSpace]", "100"}],
  SequenceForm[21, "  c  ", 100],
  Editable->False]], "Print",
 CellChangeTimes->{3.643643874327037*^9, 3.656904939560131*^9, 
  3.65734198623243*^9, 3.657410370991151*^9, 3.658611132503282*^9, 
  3.661554935988069*^9, 3.661640660879615*^9, 3.667863259174505*^9, 
  3.669420396068614*^9}],

Cell[BoxData[
 InterpretationBox[
  RowBox[{
  "22", "\[InvisibleSpace]", "\<\"  a   \"\>", 
   "\[InvisibleSpace]", "\<\"Mon 11 Apr 2016 23:26:48\"\>"}],
  SequenceForm[22, "  a   ", "Mon 11 Apr 2016 23:26:48"],
  Editable->False]], "Print",
 CellChangeTimes->{3.643643874327037*^9, 3.656904939560131*^9, 
  3.65734198623243*^9, 3.657410370991151*^9, 3.658611132503282*^9, 
  3.661554935988069*^9, 3.661640660879615*^9, 3.667863259174505*^9, 
  3.669420408877453*^9}],

Cell[BoxData[
 InterpretationBox[
  RowBox[{"22", "\[InvisibleSpace]", "\<\"  b\"\>"}],
  SequenceForm[22, "  b"],
  Editable->False]], "Print",
 CellChangeTimes->{3.643643874327037*^9, 3.656904939560131*^9, 
  3.65734198623243*^9, 3.657410370991151*^9, 3.658611132503282*^9, 
  3.661554935988069*^9, 3.661640660879615*^9, 3.667863259174505*^9, 
  3.669420554629013*^9}],

Cell[BoxData[
 InterpretationBox[
  RowBox[{
  "22", "\[InvisibleSpace]", "\<\"  c  \"\>", "\[InvisibleSpace]", "100"}],
  SequenceForm[22, "  c  ", 100],
  Editable->False]], "Print",
 CellChangeTimes->{3.643643874327037*^9, 3.656904939560131*^9, 
  3.65734198623243*^9, 3.657410370991151*^9, 3.658611132503282*^9, 
  3.661554935988069*^9, 3.661640660879615*^9, 3.667863259174505*^9, 
  3.669420554665051*^9}],

Cell[BoxData[
 InterpretationBox[
  RowBox[{
  "23", "\[InvisibleSpace]", "\<\"  a   \"\>", 
   "\[InvisibleSpace]", "\<\"Mon 11 Apr 2016 23:29:28\"\>"}],
  SequenceForm[23, "  a   ", "Mon 11 Apr 2016 23:29:28"],
  Editable->False]], "Print",
 CellChangeTimes->{3.643643874327037*^9, 3.656904939560131*^9, 
  3.65734198623243*^9, 3.657410370991151*^9, 3.658611132503282*^9, 
  3.661554935988069*^9, 3.661640660879615*^9, 3.667863259174505*^9, 
  3.669420568435234*^9}],

Cell[BoxData[
 InterpretationBox[
  RowBox[{"23", "\[InvisibleSpace]", "\<\"  b\"\>"}],
  SequenceForm[23, "  b"],
  Editable->False]], "Print",
 CellChangeTimes->{3.643643874327037*^9, 3.656904939560131*^9, 
  3.65734198623243*^9, 3.657410370991151*^9, 3.658611132503282*^9, 
  3.661554935988069*^9, 3.661640660879615*^9, 3.667863259174505*^9, 
  3.669420756484661*^9}],

Cell[BoxData[
 InterpretationBox[
  RowBox[{
  "23", "\[InvisibleSpace]", "\<\"  c  \"\>", "\[InvisibleSpace]", "100"}],
  SequenceForm[23, "  c  ", 100],
  Editable->False]], "Print",
 CellChangeTimes->{3.643643874327037*^9, 3.656904939560131*^9, 
  3.65734198623243*^9, 3.657410370991151*^9, 3.658611132503282*^9, 
  3.661554935988069*^9, 3.661640660879615*^9, 3.667863259174505*^9, 
  3.669420756508684*^9}],

Cell[BoxData[
 InterpretationBox[
  RowBox[{
  "24", "\[InvisibleSpace]", "\<\"  a   \"\>", 
   "\[InvisibleSpace]", "\<\"Mon 11 Apr 2016 23:32:50\"\>"}],
  SequenceForm[24, "  a   ", "Mon 11 Apr 2016 23:32:50"],
  Editable->False]], "Print",
 CellChangeTimes->{3.643643874327037*^9, 3.656904939560131*^9, 
  3.65734198623243*^9, 3.657410370991151*^9, 3.658611132503282*^9, 
  3.661554935988069*^9, 3.661640660879615*^9, 3.667863259174505*^9, 
  3.669420770295782*^9}],

Cell[BoxData[
 InterpretationBox[
  RowBox[{"24", "\[InvisibleSpace]", "\<\"  b\"\>"}],
  SequenceForm[24, "  b"],
  Editable->False]], "Print",
 CellChangeTimes->{3.643643874327037*^9, 3.656904939560131*^9, 
  3.65734198623243*^9, 3.657410370991151*^9, 3.658611132503282*^9, 
  3.661554935988069*^9, 3.661640660879615*^9, 3.667863259174505*^9, 
  3.669420947578871*^9}],

Cell[BoxData[
 InterpretationBox[
  RowBox[{
  "24", "\[InvisibleSpace]", "\<\"  c  \"\>", "\[InvisibleSpace]", "100"}],
  SequenceForm[24, "  c  ", 100],
  Editable->False]], "Print",
 CellChangeTimes->{3.643643874327037*^9, 3.656904939560131*^9, 
  3.65734198623243*^9, 3.657410370991151*^9, 3.658611132503282*^9, 
  3.661554935988069*^9, 3.661640660879615*^9, 3.667863259174505*^9, 
  3.6694209475961*^9}],

Cell[BoxData[
 InterpretationBox[
  RowBox[{
  "25", "\[InvisibleSpace]", "\<\"  a   \"\>", 
   "\[InvisibleSpace]", "\<\"Mon 11 Apr 2016 23:36:02\"\>"}],
  SequenceForm[25, "  a   ", "Mon 11 Apr 2016 23:36:02"],
  Editable->False]], "Print",
 CellChangeTimes->{3.643643874327037*^9, 3.656904939560131*^9, 
  3.65734198623243*^9, 3.657410370991151*^9, 3.658611132503282*^9, 
  3.661554935988069*^9, 3.661640660879615*^9, 3.667863259174505*^9, 
  3.669420962355073*^9}],

Cell[BoxData[
 InterpretationBox[
  RowBox[{"25", "\[InvisibleSpace]", "\<\"  b\"\>"}],
  SequenceForm[25, "  b"],
  Editable->False]], "Print",
 CellChangeTimes->{3.643643874327037*^9, 3.656904939560131*^9, 
  3.65734198623243*^9, 3.657410370991151*^9, 3.658611132503282*^9, 
  3.661554935988069*^9, 3.661640660879615*^9, 3.667863259174505*^9, 
  3.669421159860566*^9}],

Cell[BoxData[
 InterpretationBox[
  RowBox[{
  "25", "\[InvisibleSpace]", "\<\"  c  \"\>", "\[InvisibleSpace]", "100"}],
  SequenceForm[25, "  c  ", 100],
  Editable->False]], "Print",
 CellChangeTimes->{3.643643874327037*^9, 3.656904939560131*^9, 
  3.65734198623243*^9, 3.657410370991151*^9, 3.658611132503282*^9, 
  3.661554935988069*^9, 3.661640660879615*^9, 3.667863259174505*^9, 
  3.669421159879138*^9}],

Cell[BoxData[
 InterpretationBox[
  RowBox[{
  "26", "\[InvisibleSpace]", "\<\"  a   \"\>", 
   "\[InvisibleSpace]", "\<\"Mon 11 Apr 2016 23:39:34\"\>"}],
  SequenceForm[26, "  a   ", "Mon 11 Apr 2016 23:39:34"],
  Editable->False]], "Print",
 CellChangeTimes->{3.643643874327037*^9, 3.656904939560131*^9, 
  3.65734198623243*^9, 3.657410370991151*^9, 3.658611132503282*^9, 
  3.661554935988069*^9, 3.661640660879615*^9, 3.667863259174505*^9, 
  3.6694211747950172`*^9}],

Cell[BoxData[
 InterpretationBox[
  RowBox[{"26", "\[InvisibleSpace]", "\<\"  b\"\>"}],
  SequenceForm[26, "  b"],
  Editable->False]], "Print",
 CellChangeTimes->{3.643643874327037*^9, 3.656904939560131*^9, 
  3.65734198623243*^9, 3.657410370991151*^9, 3.658611132503282*^9, 
  3.661554935988069*^9, 3.661640660879615*^9, 3.667863259174505*^9, 
  3.6694213539499493`*^9}],

Cell[BoxData[
 InterpretationBox[
  RowBox[{
  "26", "\[InvisibleSpace]", "\<\"  c  \"\>", "\[InvisibleSpace]", "100"}],
  SequenceForm[26, "  c  ", 100],
  Editable->False]], "Print",
 CellChangeTimes->{3.643643874327037*^9, 3.656904939560131*^9, 
  3.65734198623243*^9, 3.657410370991151*^9, 3.658611132503282*^9, 
  3.661554935988069*^9, 3.661640660879615*^9, 3.667863259174505*^9, 
  3.669421353965197*^9}],

Cell[BoxData[
 InterpretationBox[
  RowBox[{
  "27", "\[InvisibleSpace]", "\<\"  a   \"\>", 
   "\[InvisibleSpace]", "\<\"Mon 11 Apr 2016 23:42:48\"\>"}],
  SequenceForm[27, "  a   ", "Mon 11 Apr 2016 23:42:48"],
  Editable->False]], "Print",
 CellChangeTimes->{3.643643874327037*^9, 3.656904939560131*^9, 
  3.65734198623243*^9, 3.657410370991151*^9, 3.658611132503282*^9, 
  3.661554935988069*^9, 3.661640660879615*^9, 3.667863259174505*^9, 
  3.6694213684549627`*^9}],

Cell[BoxData[
 InterpretationBox[
  RowBox[{"27", "\[InvisibleSpace]", "\<\"  b\"\>"}],
  SequenceForm[27, "  b"],
  Editable->False]], "Print",
 CellChangeTimes->{3.643643874327037*^9, 3.656904939560131*^9, 
  3.65734198623243*^9, 3.657410370991151*^9, 3.658611132503282*^9, 
  3.661554935988069*^9, 3.661640660879615*^9, 3.667863259174505*^9, 
  3.6694215665023203`*^9}],

Cell[BoxData[
 InterpretationBox[
  RowBox[{
  "27", "\[InvisibleSpace]", "\<\"  c  \"\>", "\[InvisibleSpace]", "100"}],
  SequenceForm[27, "  c  ", 100],
  Editable->False]], "Print",
 CellChangeTimes->{3.643643874327037*^9, 3.656904939560131*^9, 
  3.65734198623243*^9, 3.657410370991151*^9, 3.658611132503282*^9, 
  3.661554935988069*^9, 3.661640660879615*^9, 3.667863259174505*^9, 
  3.669421566532199*^9}],

Cell[BoxData[
 InterpretationBox[
  RowBox[{
  "28", "\[InvisibleSpace]", "\<\"  a   \"\>", 
   "\[InvisibleSpace]", "\<\"Mon 11 Apr 2016 23:46:21\"\>"}],
  SequenceForm[28, "  a   ", "Mon 11 Apr 2016 23:46:21"],
  Editable->False]], "Print",
 CellChangeTimes->{3.643643874327037*^9, 3.656904939560131*^9, 
  3.65734198623243*^9, 3.657410370991151*^9, 3.658611132503282*^9, 
  3.661554935988069*^9, 3.661640660879615*^9, 3.667863259174505*^9, 
  3.6694215814914103`*^9}],

Cell[BoxData[
 InterpretationBox[
  RowBox[{"28", "\[InvisibleSpace]", "\<\"  b\"\>"}],
  SequenceForm[28, "  b"],
  Editable->False]], "Print",
 CellChangeTimes->{3.643643874327037*^9, 3.656904939560131*^9, 
  3.65734198623243*^9, 3.657410370991151*^9, 3.658611132503282*^9, 
  3.661554935988069*^9, 3.661640660879615*^9, 3.667863259174505*^9, 
  3.6694217397668743`*^9}],

Cell[BoxData[
 InterpretationBox[
  RowBox[{
  "28", "\[InvisibleSpace]", "\<\"  c  \"\>", "\[InvisibleSpace]", "100"}],
  SequenceForm[28, "  c  ", 100],
  Editable->False]], "Print",
 CellChangeTimes->{3.643643874327037*^9, 3.656904939560131*^9, 
  3.65734198623243*^9, 3.657410370991151*^9, 3.658611132503282*^9, 
  3.661554935988069*^9, 3.661640660879615*^9, 3.667863259174505*^9, 
  3.669421739865226*^9}],

Cell[BoxData[
 InterpretationBox[
  RowBox[{
  "29", "\[InvisibleSpace]", "\<\"  a   \"\>", 
   "\[InvisibleSpace]", "\<\"Mon 11 Apr 2016 23:49:15\"\>"}],
  SequenceForm[29, "  a   ", "Mon 11 Apr 2016 23:49:15"],
  Editable->False]], "Print",
 CellChangeTimes->{3.643643874327037*^9, 3.656904939560131*^9, 
  3.65734198623243*^9, 3.657410370991151*^9, 3.658611132503282*^9, 
  3.661554935988069*^9, 3.661640660879615*^9, 3.667863259174505*^9, 
  3.6694217551172523`*^9}],

Cell[BoxData[
 InterpretationBox[
  RowBox[{"29", "\[InvisibleSpace]", "\<\"  b\"\>"}],
  SequenceForm[29, "  b"],
  Editable->False]], "Print",
 CellChangeTimes->{3.643643874327037*^9, 3.656904939560131*^9, 
  3.65734198623243*^9, 3.657410370991151*^9, 3.658611132503282*^9, 
  3.661554935988069*^9, 3.661640660879615*^9, 3.667863259174505*^9, 
  3.669421918228447*^9}],

Cell[BoxData[
 InterpretationBox[
  RowBox[{
  "29", "\[InvisibleSpace]", "\<\"  c  \"\>", "\[InvisibleSpace]", "100"}],
  SequenceForm[29, "  c  ", 100],
  Editable->False]], "Print",
 CellChangeTimes->{3.643643874327037*^9, 3.656904939560131*^9, 
  3.65734198623243*^9, 3.657410370991151*^9, 3.658611132503282*^9, 
  3.661554935988069*^9, 3.661640660879615*^9, 3.667863259174505*^9, 
  3.669421918250119*^9}],

Cell[BoxData[
 InterpretationBox[
  RowBox[{
  "30", "\[InvisibleSpace]", "\<\"  a   \"\>", 
   "\[InvisibleSpace]", "\<\"Mon 11 Apr 2016 23:52:12\"\>"}],
  SequenceForm[30, "  a   ", "Mon 11 Apr 2016 23:52:12"],
  Editable->False]], "Print",
 CellChangeTimes->{3.643643874327037*^9, 3.656904939560131*^9, 
  3.65734198623243*^9, 3.657410370991151*^9, 3.658611132503282*^9, 
  3.661554935988069*^9, 3.661640660879615*^9, 3.667863259174505*^9, 
  3.6694219325006247`*^9}],

Cell[BoxData[
 InterpretationBox[
  RowBox[{"30", "\[InvisibleSpace]", "\<\"  b\"\>"}],
  SequenceForm[30, "  b"],
  Editable->False]], "Print",
 CellChangeTimes->{3.643643874327037*^9, 3.656904939560131*^9, 
  3.65734198623243*^9, 3.657410370991151*^9, 3.658611132503282*^9, 
  3.661554935988069*^9, 3.661640660879615*^9, 3.667863259174505*^9, 
  3.669422073078266*^9}],

Cell[BoxData[
 InterpretationBox[
  RowBox[{
  "30", "\[InvisibleSpace]", "\<\"  c  \"\>", "\[InvisibleSpace]", "100"}],
  SequenceForm[30, "  c  ", 100],
  Editable->False]], "Print",
 CellChangeTimes->{3.643643874327037*^9, 3.656904939560131*^9, 
  3.65734198623243*^9, 3.657410370991151*^9, 3.658611132503282*^9, 
  3.661554935988069*^9, 3.661640660879615*^9, 3.667863259174505*^9, 
  3.6694220731068993`*^9}],

Cell[BoxData[
 InterpretationBox[
  RowBox[{
  "31", "\[InvisibleSpace]", "\<\"  a   \"\>", 
   "\[InvisibleSpace]", "\<\"Mon 11 Apr 2016 23:54:49\"\>"}],
  SequenceForm[31, "  a   ", "Mon 11 Apr 2016 23:54:49"],
  Editable->False]], "Print",
 CellChangeTimes->{3.643643874327037*^9, 3.656904939560131*^9, 
  3.65734198623243*^9, 3.657410370991151*^9, 3.658611132503282*^9, 
  3.661554935988069*^9, 3.661640660879615*^9, 3.667863259174505*^9, 
  3.669422089817384*^9}],

Cell[BoxData[
 InterpretationBox[
  RowBox[{"31", "\[InvisibleSpace]", "\<\"  b\"\>"}],
  SequenceForm[31, "  b"],
  Editable->False]], "Print",
 CellChangeTimes->{3.643643874327037*^9, 3.656904939560131*^9, 
  3.65734198623243*^9, 3.657410370991151*^9, 3.658611132503282*^9, 
  3.661554935988069*^9, 3.661640660879615*^9, 3.667863259174505*^9, 
  3.669422254139084*^9}],

Cell[BoxData[
 InterpretationBox[
  RowBox[{
  "31", "\[InvisibleSpace]", "\<\"  c  \"\>", "\[InvisibleSpace]", "100"}],
  SequenceForm[31, "  c  ", 100],
  Editable->False]], "Print",
 CellChangeTimes->{3.643643874327037*^9, 3.656904939560131*^9, 
  3.65734198623243*^9, 3.657410370991151*^9, 3.658611132503282*^9, 
  3.661554935988069*^9, 3.661640660879615*^9, 3.667863259174505*^9, 
  3.6694222541798067`*^9}],

Cell[BoxData[
 InterpretationBox[
  RowBox[{
  "32", "\[InvisibleSpace]", "\<\"  a   \"\>", 
   "\[InvisibleSpace]", "\<\"Mon 11 Apr 2016 23:57:52\"\>"}],
  SequenceForm[32, "  a   ", "Mon 11 Apr 2016 23:57:52"],
  Editable->False]], "Print",
 CellChangeTimes->{3.643643874327037*^9, 3.656904939560131*^9, 
  3.65734198623243*^9, 3.657410370991151*^9, 3.658611132503282*^9, 
  3.661554935988069*^9, 3.661640660879615*^9, 3.667863259174505*^9, 
  3.669422272802442*^9}],

Cell[BoxData[
 InterpretationBox[
  RowBox[{"32", "\[InvisibleSpace]", "\<\"  b\"\>"}],
  SequenceForm[32, "  b"],
  Editable->False]], "Print",
 CellChangeTimes->{3.643643874327037*^9, 3.656904939560131*^9, 
  3.65734198623243*^9, 3.657410370991151*^9, 3.658611132503282*^9, 
  3.661554935988069*^9, 3.661640660879615*^9, 3.667863259174505*^9, 
  3.66942243309142*^9}],

Cell[BoxData[
 InterpretationBox[
  RowBox[{
  "32", "\[InvisibleSpace]", "\<\"  c  \"\>", "\[InvisibleSpace]", "100"}],
  SequenceForm[32, "  c  ", 100],
  Editable->False]], "Print",
 CellChangeTimes->{3.643643874327037*^9, 3.656904939560131*^9, 
  3.65734198623243*^9, 3.657410370991151*^9, 3.658611132503282*^9, 
  3.661554935988069*^9, 3.661640660879615*^9, 3.667863259174505*^9, 
  3.669422433125422*^9}],

Cell[BoxData[
 InterpretationBox[
  RowBox[{
  "33", "\[InvisibleSpace]", "\<\"  a   \"\>", 
   "\[InvisibleSpace]", "\<\"Tue 12 Apr 2016 00:00:48\"\>"}],
  SequenceForm[33, "  a   ", "Tue 12 Apr 2016 00:00:48"],
  Editable->False]], "Print",
 CellChangeTimes->{3.643643874327037*^9, 3.656904939560131*^9, 
  3.65734198623243*^9, 3.657410370991151*^9, 3.658611132503282*^9, 
  3.661554935988069*^9, 3.661640660879615*^9, 3.667863259174505*^9, 
  3.6694224483496733`*^9}],

Cell[BoxData[
 InterpretationBox[
  RowBox[{"33", "\[InvisibleSpace]", "\<\"  b\"\>"}],
  SequenceForm[33, "  b"],
  Editable->False]], "Print",
 CellChangeTimes->{3.643643874327037*^9, 3.656904939560131*^9, 
  3.65734198623243*^9, 3.657410370991151*^9, 3.658611132503282*^9, 
  3.661554935988069*^9, 3.661640660879615*^9, 3.667863259174505*^9, 
  3.669422602589546*^9}],

Cell[BoxData[
 InterpretationBox[
  RowBox[{
  "33", "\[InvisibleSpace]", "\<\"  c  \"\>", "\[InvisibleSpace]", "100"}],
  SequenceForm[33, "  c  ", 100],
  Editable->False]], "Print",
 CellChangeTimes->{3.643643874327037*^9, 3.656904939560131*^9, 
  3.65734198623243*^9, 3.657410370991151*^9, 3.658611132503282*^9, 
  3.661554935988069*^9, 3.661640660879615*^9, 3.667863259174505*^9, 
  3.6694226026051188`*^9}],

Cell[BoxData[
 InterpretationBox[
  RowBox[{
  "34", "\[InvisibleSpace]", "\<\"  a   \"\>", 
   "\[InvisibleSpace]", "\<\"Tue 12 Apr 2016 00:03:37\"\>"}],
  SequenceForm[34, "  a   ", "Tue 12 Apr 2016 00:03:37"],
  Editable->False]], "Print",
 CellChangeTimes->{3.643643874327037*^9, 3.656904939560131*^9, 
  3.65734198623243*^9, 3.657410370991151*^9, 3.658611132503282*^9, 
  3.661554935988069*^9, 3.661640660879615*^9, 3.667863259174505*^9, 
  3.669422617894246*^9}],

Cell[BoxData[
 InterpretationBox[
  RowBox[{"34", "\[InvisibleSpace]", "\<\"  b\"\>"}],
  SequenceForm[34, "  b"],
  Editable->False]], "Print",
 CellChangeTimes->{3.643643874327037*^9, 3.656904939560131*^9, 
  3.65734198623243*^9, 3.657410370991151*^9, 3.658611132503282*^9, 
  3.661554935988069*^9, 3.661640660879615*^9, 3.667863259174505*^9, 
  3.669422785729887*^9}],

Cell[BoxData[
 InterpretationBox[
  RowBox[{
  "34", "\[InvisibleSpace]", "\<\"  c  \"\>", "\[InvisibleSpace]", "100"}],
  SequenceForm[34, "  c  ", 100],
  Editable->False]], "Print",
 CellChangeTimes->{3.643643874327037*^9, 3.656904939560131*^9, 
  3.65734198623243*^9, 3.657410370991151*^9, 3.658611132503282*^9, 
  3.661554935988069*^9, 3.661640660879615*^9, 3.667863259174505*^9, 
  3.669422785845014*^9}],

Cell[BoxData[
 InterpretationBox[
  RowBox[{
  "35", "\[InvisibleSpace]", "\<\"  a   \"\>", 
   "\[InvisibleSpace]", "\<\"Tue 12 Apr 2016 00:06:46\"\>"}],
  SequenceForm[35, "  a   ", "Tue 12 Apr 2016 00:06:46"],
  Editable->False]], "Print",
 CellChangeTimes->{3.643643874327037*^9, 3.656904939560131*^9, 
  3.65734198623243*^9, 3.657410370991151*^9, 3.658611132503282*^9, 
  3.661554935988069*^9, 3.661640660879615*^9, 3.667863259174505*^9, 
  3.669422806206118*^9}],

Cell[BoxData[
 InterpretationBox[
  RowBox[{"35", "\[InvisibleSpace]", "\<\"  b\"\>"}],
  SequenceForm[35, "  b"],
  Editable->False]], "Print",
 CellChangeTimes->{3.643643874327037*^9, 3.656904939560131*^9, 
  3.65734198623243*^9, 3.657410370991151*^9, 3.658611132503282*^9, 
  3.661554935988069*^9, 3.661640660879615*^9, 3.667863259174505*^9, 
  3.669422975198461*^9}],

Cell[BoxData[
 InterpretationBox[
  RowBox[{
  "35", "\[InvisibleSpace]", "\<\"  c  \"\>", "\[InvisibleSpace]", "100"}],
  SequenceForm[35, "  c  ", 100],
  Editable->False]], "Print",
 CellChangeTimes->{3.643643874327037*^9, 3.656904939560131*^9, 
  3.65734198623243*^9, 3.657410370991151*^9, 3.658611132503282*^9, 
  3.661554935988069*^9, 3.661640660879615*^9, 3.667863259174505*^9, 
  3.669422975250699*^9}],

Cell[BoxData[
 InterpretationBox[
  RowBox[{
  "36", "\[InvisibleSpace]", "\<\"  a   \"\>", 
   "\[InvisibleSpace]", "\<\"Tue 12 Apr 2016 00:09:54\"\>"}],
  SequenceForm[36, "  a   ", "Tue 12 Apr 2016 00:09:54"],
  Editable->False]], "Print",
 CellChangeTimes->{3.643643874327037*^9, 3.656904939560131*^9, 
  3.65734198623243*^9, 3.657410370991151*^9, 3.658611132503282*^9, 
  3.661554935988069*^9, 3.661640660879615*^9, 3.667863259174505*^9, 
  3.669422994444662*^9}],

Cell[BoxData[
 InterpretationBox[
  RowBox[{"36", "\[InvisibleSpace]", "\<\"  b\"\>"}],
  SequenceForm[36, "  b"],
  Editable->False]], "Print",
 CellChangeTimes->{3.643643874327037*^9, 3.656904939560131*^9, 
  3.65734198623243*^9, 3.657410370991151*^9, 3.658611132503282*^9, 
  3.661554935988069*^9, 3.661640660879615*^9, 3.667863259174505*^9, 
  3.669423149105178*^9}],

Cell[BoxData[
 InterpretationBox[
  RowBox[{
  "36", "\[InvisibleSpace]", "\<\"  c  \"\>", "\[InvisibleSpace]", "100"}],
  SequenceForm[36, "  c  ", 100],
  Editable->False]], "Print",
 CellChangeTimes->{3.643643874327037*^9, 3.656904939560131*^9, 
  3.65734198623243*^9, 3.657410370991151*^9, 3.658611132503282*^9, 
  3.661554935988069*^9, 3.661640660879615*^9, 3.667863259174505*^9, 
  3.669423149139473*^9}],

Cell[BoxData[
 InterpretationBox[
  RowBox[{
  "37", "\[InvisibleSpace]", "\<\"  a   \"\>", 
   "\[InvisibleSpace]", "\<\"Tue 12 Apr 2016 00:12:51\"\>"}],
  SequenceForm[37, "  a   ", "Tue 12 Apr 2016 00:12:51"],
  Editable->False]], "Print",
 CellChangeTimes->{3.643643874327037*^9, 3.656904939560131*^9, 
  3.65734198623243*^9, 3.657410370991151*^9, 3.658611132503282*^9, 
  3.661554935988069*^9, 3.661640660879615*^9, 3.667863259174505*^9, 
  3.66942317170238*^9}],

Cell[BoxData[
 InterpretationBox[
  RowBox[{"37", "\[InvisibleSpace]", "\<\"  b\"\>"}],
  SequenceForm[37, "  b"],
  Editable->False]], "Print",
 CellChangeTimes->{3.643643874327037*^9, 3.656904939560131*^9, 
  3.65734198623243*^9, 3.657410370991151*^9, 3.658611132503282*^9, 
  3.661554935988069*^9, 3.661640660879615*^9, 3.667863259174505*^9, 
  3.669423354649865*^9}],

Cell[BoxData[
 InterpretationBox[
  RowBox[{
  "37", "\[InvisibleSpace]", "\<\"  c  \"\>", "\[InvisibleSpace]", "100"}],
  SequenceForm[37, "  c  ", 100],
  Editable->False]], "Print",
 CellChangeTimes->{3.643643874327037*^9, 3.656904939560131*^9, 
  3.65734198623243*^9, 3.657410370991151*^9, 3.658611132503282*^9, 
  3.661554935988069*^9, 3.661640660879615*^9, 3.667863259174505*^9, 
  3.669423354682053*^9}],

Cell[BoxData[
 InterpretationBox[
  RowBox[{
  "38", "\[InvisibleSpace]", "\<\"  a   \"\>", 
   "\[InvisibleSpace]", "\<\"Tue 12 Apr 2016 00:16:14\"\>"}],
  SequenceForm[38, "  a   ", "Tue 12 Apr 2016 00:16:14"],
  Editable->False]], "Print",
 CellChangeTimes->{3.643643874327037*^9, 3.656904939560131*^9, 
  3.65734198623243*^9, 3.657410370991151*^9, 3.658611132503282*^9, 
  3.661554935988069*^9, 3.661640660879615*^9, 3.667863259174505*^9, 
  3.669423374059498*^9}],

Cell[BoxData[
 InterpretationBox[
  RowBox[{"38", "\[InvisibleSpace]", "\<\"  b\"\>"}],
  SequenceForm[38, "  b"],
  Editable->False]], "Print",
 CellChangeTimes->{3.643643874327037*^9, 3.656904939560131*^9, 
  3.65734198623243*^9, 3.657410370991151*^9, 3.658611132503282*^9, 
  3.661554935988069*^9, 3.661640660879615*^9, 3.667863259174505*^9, 
  3.669423530863682*^9}],

Cell[BoxData[
 InterpretationBox[
  RowBox[{
  "38", "\[InvisibleSpace]", "\<\"  c  \"\>", "\[InvisibleSpace]", "100"}],
  SequenceForm[38, "  c  ", 100],
  Editable->False]], "Print",
 CellChangeTimes->{3.643643874327037*^9, 3.656904939560131*^9, 
  3.65734198623243*^9, 3.657410370991151*^9, 3.658611132503282*^9, 
  3.661554935988069*^9, 3.661640660879615*^9, 3.667863259174505*^9, 
  3.669423530886656*^9}],

Cell[BoxData[
 InterpretationBox[
  RowBox[{
  "39", "\[InvisibleSpace]", "\<\"  a   \"\>", 
   "\[InvisibleSpace]", "\<\"Tue 12 Apr 2016 00:19:11\"\>"}],
  SequenceForm[39, "  a   ", "Tue 12 Apr 2016 00:19:11"],
  Editable->False]], "Print",
 CellChangeTimes->{3.643643874327037*^9, 3.656904939560131*^9, 
  3.65734198623243*^9, 3.657410370991151*^9, 3.658611132503282*^9, 
  3.661554935988069*^9, 3.661640660879615*^9, 3.667863259174505*^9, 
  3.669423551426301*^9}],

Cell[BoxData[
 InterpretationBox[
  RowBox[{"39", "\[InvisibleSpace]", "\<\"  b\"\>"}],
  SequenceForm[39, "  b"],
  Editable->False]], "Print",
 CellChangeTimes->{3.643643874327037*^9, 3.656904939560131*^9, 
  3.65734198623243*^9, 3.657410370991151*^9, 3.658611132503282*^9, 
  3.661554935988069*^9, 3.661640660879615*^9, 3.667863259174505*^9, 
  3.6694237198017597`*^9}],

Cell[BoxData[
 InterpretationBox[
  RowBox[{
  "39", "\[InvisibleSpace]", "\<\"  c  \"\>", "\[InvisibleSpace]", "100"}],
  SequenceForm[39, "  c  ", 100],
  Editable->False]], "Print",
 CellChangeTimes->{3.643643874327037*^9, 3.656904939560131*^9, 
  3.65734198623243*^9, 3.657410370991151*^9, 3.658611132503282*^9, 
  3.661554935988069*^9, 3.661640660879615*^9, 3.667863259174505*^9, 
  3.669423719833622*^9}],

Cell[BoxData[
 InterpretationBox[
  RowBox[{
  "40", "\[InvisibleSpace]", "\<\"  a   \"\>", 
   "\[InvisibleSpace]", "\<\"Tue 12 Apr 2016 00:22:24\"\>"}],
  SequenceForm[40, "  a   ", "Tue 12 Apr 2016 00:22:24"],
  Editable->False]], "Print",
 CellChangeTimes->{3.643643874327037*^9, 3.656904939560131*^9, 
  3.65734198623243*^9, 3.657410370991151*^9, 3.658611132503282*^9, 
  3.661554935988069*^9, 3.661640660879615*^9, 3.667863259174505*^9, 
  3.6694237444682837`*^9}],

Cell[BoxData[
 InterpretationBox[
  RowBox[{"40", "\[InvisibleSpace]", "\<\"  b\"\>"}],
  SequenceForm[40, "  b"],
  Editable->False]], "Print",
 CellChangeTimes->{3.643643874327037*^9, 3.656904939560131*^9, 
  3.65734198623243*^9, 3.657410370991151*^9, 3.658611132503282*^9, 
  3.661554935988069*^9, 3.661640660879615*^9, 3.667863259174505*^9, 
  3.669423893739675*^9}],

Cell[BoxData[
 InterpretationBox[
  RowBox[{
  "40", "\[InvisibleSpace]", "\<\"  c  \"\>", "\[InvisibleSpace]", "100"}],
  SequenceForm[40, "  c  ", 100],
  Editable->False]], "Print",
 CellChangeTimes->{3.643643874327037*^9, 3.656904939560131*^9, 
  3.65734198623243*^9, 3.657410370991151*^9, 3.658611132503282*^9, 
  3.661554935988069*^9, 3.661640660879615*^9, 3.667863259174505*^9, 
  3.669423893784347*^9}],

Cell[BoxData[
 InterpretationBox[
  RowBox[{
  "41", "\[InvisibleSpace]", "\<\"  a   \"\>", 
   "\[InvisibleSpace]", "\<\"Tue 12 Apr 2016 00:25:15\"\>"}],
  SequenceForm[41, "  a   ", "Tue 12 Apr 2016 00:25:15"],
  Editable->False]], "Print",
 CellChangeTimes->{3.643643874327037*^9, 3.656904939560131*^9, 
  3.65734198623243*^9, 3.657410370991151*^9, 3.658611132503282*^9, 
  3.661554935988069*^9, 3.661640660879615*^9, 3.667863259174505*^9, 
  3.669423915926704*^9}],

Cell[BoxData[
 InterpretationBox[
  RowBox[{"41", "\[InvisibleSpace]", "\<\"  b\"\>"}],
  SequenceForm[41, "  b"],
  Editable->False]], "Print",
 CellChangeTimes->{3.643643874327037*^9, 3.656904939560131*^9, 
  3.65734198623243*^9, 3.657410370991151*^9, 3.658611132503282*^9, 
  3.661554935988069*^9, 3.661640660879615*^9, 3.667863259174505*^9, 
  3.669424060596219*^9}],

Cell[BoxData[
 InterpretationBox[
  RowBox[{
  "41", "\[InvisibleSpace]", "\<\"  c  \"\>", "\[InvisibleSpace]", "100"}],
  SequenceForm[41, "  c  ", 100],
  Editable->False]], "Print",
 CellChangeTimes->{3.643643874327037*^9, 3.656904939560131*^9, 
  3.65734198623243*^9, 3.657410370991151*^9, 3.658611132503282*^9, 
  3.661554935988069*^9, 3.661640660879615*^9, 3.667863259174505*^9, 
  3.669424060625908*^9}],

Cell[BoxData[
 InterpretationBox[
  RowBox[{
  "42", "\[InvisibleSpace]", "\<\"  a   \"\>", 
   "\[InvisibleSpace]", "\<\"Tue 12 Apr 2016 00:28:02\"\>"}],
  SequenceForm[42, "  a   ", "Tue 12 Apr 2016 00:28:02"],
  Editable->False]], "Print",
 CellChangeTimes->{3.643643874327037*^9, 3.656904939560131*^9, 
  3.65734198623243*^9, 3.657410370991151*^9, 3.658611132503282*^9, 
  3.661554935988069*^9, 3.661640660879615*^9, 3.667863259174505*^9, 
  3.669424082518827*^9}],

Cell[BoxData[
 InterpretationBox[
  RowBox[{"42", "\[InvisibleSpace]", "\<\"  b\"\>"}],
  SequenceForm[42, "  b"],
  Editable->False]], "Print",
 CellChangeTimes->{3.643643874327037*^9, 3.656904939560131*^9, 
  3.65734198623243*^9, 3.657410370991151*^9, 3.658611132503282*^9, 
  3.661554935988069*^9, 3.661640660879615*^9, 3.667863259174505*^9, 
  3.6694242310235023`*^9}],

Cell[BoxData[
 InterpretationBox[
  RowBox[{
  "42", "\[InvisibleSpace]", "\<\"  c  \"\>", "\[InvisibleSpace]", "100"}],
  SequenceForm[42, "  c  ", 100],
  Editable->False]], "Print",
 CellChangeTimes->{3.643643874327037*^9, 3.656904939560131*^9, 
  3.65734198623243*^9, 3.657410370991151*^9, 3.658611132503282*^9, 
  3.661554935988069*^9, 3.661640660879615*^9, 3.667863259174505*^9, 
  3.669424231048955*^9}],

Cell[BoxData[
 InterpretationBox[
  RowBox[{
  "43", "\[InvisibleSpace]", "\<\"  a   \"\>", 
   "\[InvisibleSpace]", "\<\"Tue 12 Apr 2016 00:30:55\"\>"}],
  SequenceForm[43, "  a   ", "Tue 12 Apr 2016 00:30:55"],
  Editable->False]], "Print",
 CellChangeTimes->{3.643643874327037*^9, 3.656904939560131*^9, 
  3.65734198623243*^9, 3.657410370991151*^9, 3.658611132503282*^9, 
  3.661554935988069*^9, 3.661640660879615*^9, 3.667863259174505*^9, 
  3.6694242557484407`*^9}],

Cell[BoxData[
 InterpretationBox[
  RowBox[{"43", "\[InvisibleSpace]", "\<\"  b\"\>"}],
  SequenceForm[43, "  b"],
  Editable->False]], "Print",
 CellChangeTimes->{3.643643874327037*^9, 3.656904939560131*^9, 
  3.65734198623243*^9, 3.657410370991151*^9, 3.658611132503282*^9, 
  3.661554935988069*^9, 3.661640660879615*^9, 3.667863259174505*^9, 
  3.66942439307401*^9}],

Cell[BoxData[
 InterpretationBox[
  RowBox[{
  "43", "\[InvisibleSpace]", "\<\"  c  \"\>", "\[InvisibleSpace]", "100"}],
  SequenceForm[43, "  c  ", 100],
  Editable->False]], "Print",
 CellChangeTimes->{3.643643874327037*^9, 3.656904939560131*^9, 
  3.65734198623243*^9, 3.657410370991151*^9, 3.658611132503282*^9, 
  3.661554935988069*^9, 3.661640660879615*^9, 3.667863259174505*^9, 
  3.669424393094528*^9}],

Cell[BoxData[
 InterpretationBox[
  RowBox[{
  "44", "\[InvisibleSpace]", "\<\"  a   \"\>", 
   "\[InvisibleSpace]", "\<\"Tue 12 Apr 2016 00:33:36\"\>"}],
  SequenceForm[44, "  a   ", "Tue 12 Apr 2016 00:33:36"],
  Editable->False]], "Print",
 CellChangeTimes->{3.643643874327037*^9, 3.656904939560131*^9, 
  3.65734198623243*^9, 3.657410370991151*^9, 3.658611132503282*^9, 
  3.661554935988069*^9, 3.661640660879615*^9, 3.667863259174505*^9, 
  3.669424416016172*^9}],

Cell[BoxData[
 InterpretationBox[
  RowBox[{"44", "\[InvisibleSpace]", "\<\"  b\"\>"}],
  SequenceForm[44, "  b"],
  Editable->False]], "Print",
 CellChangeTimes->{3.643643874327037*^9, 3.656904939560131*^9, 
  3.65734198623243*^9, 3.657410370991151*^9, 3.658611132503282*^9, 
  3.661554935988069*^9, 3.661640660879615*^9, 3.667863259174505*^9, 
  3.66942458300965*^9}],

Cell[BoxData[
 InterpretationBox[
  RowBox[{
  "44", "\[InvisibleSpace]", "\<\"  c  \"\>", "\[InvisibleSpace]", "100"}],
  SequenceForm[44, "  c  ", 100],
  Editable->False]], "Print",
 CellChangeTimes->{3.643643874327037*^9, 3.656904939560131*^9, 
  3.65734198623243*^9, 3.657410370991151*^9, 3.658611132503282*^9, 
  3.661554935988069*^9, 3.661640660879615*^9, 3.667863259174505*^9, 
  3.66942458303855*^9}],

Cell[BoxData[
 InterpretationBox[
  RowBox[{
  "45", "\[InvisibleSpace]", "\<\"  a   \"\>", 
   "\[InvisibleSpace]", "\<\"Tue 12 Apr 2016 00:36:43\"\>"}],
  SequenceForm[45, "  a   ", "Tue 12 Apr 2016 00:36:43"],
  Editable->False]], "Print",
 CellChangeTimes->{3.643643874327037*^9, 3.656904939560131*^9, 
  3.65734198623243*^9, 3.657410370991151*^9, 3.658611132503282*^9, 
  3.661554935988069*^9, 3.661640660879615*^9, 3.667863259174505*^9, 
  3.669424603751513*^9}],

Cell[BoxData[
 InterpretationBox[
  RowBox[{"45", "\[InvisibleSpace]", "\<\"  b\"\>"}],
  SequenceForm[45, "  b"],
  Editable->False]], "Print",
 CellChangeTimes->{3.643643874327037*^9, 3.656904939560131*^9, 
  3.65734198623243*^9, 3.657410370991151*^9, 3.658611132503282*^9, 
  3.661554935988069*^9, 3.661640660879615*^9, 3.667863259174505*^9, 
  3.669424803128933*^9}],

Cell[BoxData[
 InterpretationBox[
  RowBox[{
  "45", "\[InvisibleSpace]", "\<\"  c  \"\>", "\[InvisibleSpace]", "100"}],
  SequenceForm[45, "  c  ", 100],
  Editable->False]], "Print",
 CellChangeTimes->{3.643643874327037*^9, 3.656904939560131*^9, 
  3.65734198623243*^9, 3.657410370991151*^9, 3.658611132503282*^9, 
  3.661554935988069*^9, 3.661640660879615*^9, 3.667863259174505*^9, 
  3.669424803159133*^9}],

Cell[BoxData[
 InterpretationBox[
  RowBox[{
  "46", "\[InvisibleSpace]", "\<\"  a   \"\>", 
   "\[InvisibleSpace]", "\<\"Tue 12 Apr 2016 00:40:28\"\>"}],
  SequenceForm[46, "  a   ", "Tue 12 Apr 2016 00:40:28"],
  Editable->False]], "Print",
 CellChangeTimes->{3.643643874327037*^9, 3.656904939560131*^9, 
  3.65734198623243*^9, 3.657410370991151*^9, 3.658611132503282*^9, 
  3.661554935988069*^9, 3.661640660879615*^9, 3.667863259174505*^9, 
  3.669424828936228*^9}],

Cell[BoxData[
 InterpretationBox[
  RowBox[{"46", "\[InvisibleSpace]", "\<\"  b\"\>"}],
  SequenceForm[46, "  b"],
  Editable->False]], "Print",
 CellChangeTimes->{3.643643874327037*^9, 3.656904939560131*^9, 
  3.65734198623243*^9, 3.657410370991151*^9, 3.658611132503282*^9, 
  3.661554935988069*^9, 3.661640660879615*^9, 3.667863259174505*^9, 
  3.669424985798646*^9}],

Cell[BoxData[
 InterpretationBox[
  RowBox[{
  "46", "\[InvisibleSpace]", "\<\"  c  \"\>", "\[InvisibleSpace]", "100"}],
  SequenceForm[46, "  c  ", 100],
  Editable->False]], "Print",
 CellChangeTimes->{3.643643874327037*^9, 3.656904939560131*^9, 
  3.65734198623243*^9, 3.657410370991151*^9, 3.658611132503282*^9, 
  3.661554935988069*^9, 3.661640660879615*^9, 3.667863259174505*^9, 
  3.669424985828052*^9}],

Cell[BoxData[
 InterpretationBox[
  RowBox[{
  "47", "\[InvisibleSpace]", "\<\"  a   \"\>", 
   "\[InvisibleSpace]", "\<\"Tue 12 Apr 2016 00:43:32\"\>"}],
  SequenceForm[47, "  a   ", "Tue 12 Apr 2016 00:43:32"],
  Editable->False]], "Print",
 CellChangeTimes->{3.643643874327037*^9, 3.656904939560131*^9, 
  3.65734198623243*^9, 3.657410370991151*^9, 3.658611132503282*^9, 
  3.661554935988069*^9, 3.661640660879615*^9, 3.667863259174505*^9, 
  3.66942501244932*^9}],

Cell[BoxData[
 InterpretationBox[
  RowBox[{"47", "\[InvisibleSpace]", "\<\"  b\"\>"}],
  SequenceForm[47, "  b"],
  Editable->False]], "Print",
 CellChangeTimes->{3.643643874327037*^9, 3.656904939560131*^9, 
  3.65734198623243*^9, 3.657410370991151*^9, 3.658611132503282*^9, 
  3.661554935988069*^9, 3.661640660879615*^9, 3.667863259174505*^9, 
  3.669425183478505*^9}],

Cell[BoxData[
 InterpretationBox[
  RowBox[{
  "47", "\[InvisibleSpace]", "\<\"  c  \"\>", "\[InvisibleSpace]", "100"}],
  SequenceForm[47, "  c  ", 100],
  Editable->False]], "Print",
 CellChangeTimes->{3.643643874327037*^9, 3.656904939560131*^9, 
  3.65734198623243*^9, 3.657410370991151*^9, 3.658611132503282*^9, 
  3.661554935988069*^9, 3.661640660879615*^9, 3.667863259174505*^9, 
  3.669425183537464*^9}],

Cell[BoxData[
 InterpretationBox[
  RowBox[{
  "48", "\[InvisibleSpace]", "\<\"  a   \"\>", 
   "\[InvisibleSpace]", "\<\"Tue 12 Apr 2016 00:46:51\"\>"}],
  SequenceForm[48, "  a   ", "Tue 12 Apr 2016 00:46:51"],
  Editable->False]], "Print",
 CellChangeTimes->{3.643643874327037*^9, 3.656904939560131*^9, 
  3.65734198623243*^9, 3.657410370991151*^9, 3.658611132503282*^9, 
  3.661554935988069*^9, 3.661640660879615*^9, 3.667863259174505*^9, 
  3.669425211478703*^9}],

Cell[BoxData[
 InterpretationBox[
  RowBox[{"48", "\[InvisibleSpace]", "\<\"  b\"\>"}],
  SequenceForm[48, "  b"],
  Editable->False]], "Print",
 CellChangeTimes->{3.643643874327037*^9, 3.656904939560131*^9, 
  3.65734198623243*^9, 3.657410370991151*^9, 3.658611132503282*^9, 
  3.661554935988069*^9, 3.661640660879615*^9, 3.667863259174505*^9, 
  3.6694254196079273`*^9}],

Cell[BoxData[
 InterpretationBox[
  RowBox[{
  "48", "\[InvisibleSpace]", "\<\"  c  \"\>", "\[InvisibleSpace]", "100"}],
  SequenceForm[48, "  c  ", 100],
  Editable->False]], "Print",
 CellChangeTimes->{3.643643874327037*^9, 3.656904939560131*^9, 
  3.65734198623243*^9, 3.657410370991151*^9, 3.658611132503282*^9, 
  3.661554935988069*^9, 3.661640660879615*^9, 3.667863259174505*^9, 
  3.669425419628274*^9}],

Cell[BoxData[
 InterpretationBox[
  RowBox[{
  "49", "\[InvisibleSpace]", "\<\"  a   \"\>", 
   "\[InvisibleSpace]", "\<\"Tue 12 Apr 2016 00:50:43\"\>"}],
  SequenceForm[49, "  a   ", "Tue 12 Apr 2016 00:50:43"],
  Editable->False]], "Print",
 CellChangeTimes->{3.643643874327037*^9, 3.656904939560131*^9, 
  3.65734198623243*^9, 3.657410370991151*^9, 3.658611132503282*^9, 
  3.661554935988069*^9, 3.661640660879615*^9, 3.667863259174505*^9, 
  3.6694254430598907`*^9}],

Cell[BoxData[
 InterpretationBox[
  RowBox[{"49", "\[InvisibleSpace]", "\<\"  b\"\>"}],
  SequenceForm[49, "  b"],
  Editable->False]], "Print",
 CellChangeTimes->{3.643643874327037*^9, 3.656904939560131*^9, 
  3.65734198623243*^9, 3.657410370991151*^9, 3.658611132503282*^9, 
  3.661554935988069*^9, 3.661640660879615*^9, 3.667863259174505*^9, 
  3.6694256223504066`*^9}],

Cell[BoxData[
 InterpretationBox[
  RowBox[{
  "49", "\[InvisibleSpace]", "\<\"  c  \"\>", "\[InvisibleSpace]", "100"}],
  SequenceForm[49, "  c  ", 100],
  Editable->False]], "Print",
 CellChangeTimes->{3.643643874327037*^9, 3.656904939560131*^9, 
  3.65734198623243*^9, 3.657410370991151*^9, 3.658611132503282*^9, 
  3.661554935988069*^9, 3.661640660879615*^9, 3.667863259174505*^9, 
  3.6694256223824778`*^9}],

Cell[BoxData[
 InterpretationBox[
  RowBox[{
  "50", "\[InvisibleSpace]", "\<\"  a   \"\>", 
   "\[InvisibleSpace]", "\<\"Tue 12 Apr 2016 00:54:06\"\>"}],
  SequenceForm[50, "  a   ", "Tue 12 Apr 2016 00:54:06"],
  Editable->False]], "Print",
 CellChangeTimes->{3.643643874327037*^9, 3.656904939560131*^9, 
  3.65734198623243*^9, 3.657410370991151*^9, 3.658611132503282*^9, 
  3.661554935988069*^9, 3.661640660879615*^9, 3.667863259174505*^9, 
  3.669425647009568*^9}],

Cell[BoxData[
 InterpretationBox[
  RowBox[{"50", "\[InvisibleSpace]", "\<\"  b\"\>"}],
  SequenceForm[50, "  b"],
  Editable->False]], "Print",
 CellChangeTimes->{3.643643874327037*^9, 3.656904939560131*^9, 
  3.65734198623243*^9, 3.657410370991151*^9, 3.658611132503282*^9, 
  3.661554935988069*^9, 3.661640660879615*^9, 3.667863259174505*^9, 
  3.669425827919394*^9}],

Cell[BoxData[
 InterpretationBox[
  RowBox[{
  "50", "\[InvisibleSpace]", "\<\"  c  \"\>", "\[InvisibleSpace]", "100"}],
  SequenceForm[50, "  c  ", 100],
  Editable->False]], "Print",
 CellChangeTimes->{3.643643874327037*^9, 3.656904939560131*^9, 
  3.65734198623243*^9, 3.657410370991151*^9, 3.658611132503282*^9, 
  3.661554935988069*^9, 3.661640660879615*^9, 3.667863259174505*^9, 
  3.6694258279323673`*^9}]
}, Closed]]
}, Open  ]]
}, Closed]],

Cell[CellGroupData[{

Cell["n10 - mild", "Subsubsection",
 CellChangeTimes->{{3.6615341346000423`*^9, 3.661534178920472*^9}}],

Cell[BoxData[{
 RowBox[{
  RowBox[{
   RowBox[{"FOLDERNAME", "=", "\"\<n10-mild\>\""}], ";"}], 
  "\[IndentingNewLine]", 
  RowBox[{"(*", "*)"}]}], "\[IndentingNewLine]", 
 RowBox[{
  RowBox[{"zw1", "=", 
   RowBox[{"Import", "[", "   ", 
    RowBox[{
     RowBox[{"StringJoin", "[", 
      RowBox[{"{", 
       RowBox[{"\"\<../\>\"", ",", "FOLDERNAME", ",", "\"\<.txt\>\""}], "}"}],
       "]"}], ",", "\"\<Table\>\""}], "]"}]}], ";"}], "\[IndentingNewLine]", 
 RowBox[{
  RowBox[{"DATASET", "=", 
   RowBox[{
    RowBox[{"ToExpression", "[", 
     RowBox[{"StringReplace", "[", 
      RowBox[{
       RowBox[{"ToString", "[", " ", "zw1", "]"}], ",", 
       RowBox[{"\"\<,,\>\"", "\[Rule]", "\"\<,\>\""}]}], "]"}], "]"}], "[", 
    RowBox[{"[", 
     RowBox[{"All", ",", "1"}], "]"}], "]"}]}], ";"}]}], "Input",
 InitializationCell->True,
 CellChangeTimes->{{3.632217302584209*^9, 3.632217449388479*^9}, 
   3.6322176337796373`*^9, 3.63221869183663*^9, 3.632218722137786*^9, {
   3.632219004623137*^9, 3.632219005567349*^9}, 3.632219789416445*^9, {
   3.6324812563196363`*^9, 3.632481257023939*^9}, {3.632481399715568*^9, 
   3.632481400513898*^9}, 3.632740440971754*^9, {3.632740497152907*^9, 
   3.632740504280974*^9}, 3.632740824311845*^9, {3.632741182045789*^9, 
   3.632741186805155*^9}, {3.6327413767433043`*^9, 3.632741384824183*^9}, {
   3.632741624483755*^9, 3.63274162764254*^9}, {3.632742106274279*^9, 
   3.632742112073967*^9}, {3.632742418835928*^9, 3.6327424219773617`*^9}, {
   3.633076691005975*^9, 3.633076708397201*^9}, 3.633079318929859*^9, 
   3.6330813440235043`*^9, 3.6330819477477427`*^9, 3.633162857176385*^9, 
   3.63316517785541*^9, {3.6375036979178267`*^9, 3.637503702622541*^9}, 
   3.6375760494957743`*^9, 3.643102353687079*^9, 3.643353862394034*^9, 
   3.643355258312003*^9, 3.643437781616035*^9, 3.643516806853566*^9, {
   3.6435227606514597`*^9, 3.643522771557778*^9}, 3.643525640903923*^9, {
   3.643605441134242*^9, 3.6436054433584642`*^9}, {3.6436068935583763`*^9, 
   3.643606900054263*^9}, {3.643614712922804*^9, 3.6436147185213413`*^9}, {
   3.643614988119598*^9, 3.643614993970533*^9}, {3.6436154899836607`*^9, 
   3.643615503321356*^9}, 3.6568676567836657`*^9, {3.661531802526354*^9, 
   3.661531820334272*^9}, 3.661534180185463*^9}],

Cell[BoxData[{
 RowBox[{
  RowBox[{"TOTALPOP", "=", " ", 
   RowBox[{"Total", "[", " ", 
    RowBox[{"DATASET", "[", 
     RowBox[{"[", 
      RowBox[{"1", ",", 
       RowBox[{"-", "2"}], ",", "1", ",", 
       RowBox[{"2", ";;", "5"}]}], "]"}], "]"}], " ", "]"}]}], 
  ";"}], "\[IndentingNewLine]", 
 RowBox[{
  RowBox[{"howmany", "=", "50"}], ";"}], "\[IndentingNewLine]", 
 RowBox[{
  RowBox[{"NUMBERGRIDPOINTS", "=", 
   RowBox[{"NUMBEROFGRIDPOINTS", "=", "1000"}]}], 
  ";"}], "\[IndentingNewLine]", 
 RowBox[{
  RowBox[{"NPOSTSAMPLES", "=", "100"}], ";"}], "\[IndentingNewLine]", 
 RowBox[{
  RowBox[{"DAYWEEKCHOI", "=", "7"}], ";"}]}], "Input",
 InitializationCell->True,
 CellChangeTimes->{{3.63212615779143*^9, 3.632126186104494*^9}, {
   3.63213216211128*^9, 3.632132166574184*^9}, {3.632132200886396*^9, 
   3.632132206237776*^9}, {3.632140972367404*^9, 3.632140983695064*^9}, {
   3.632218463674027*^9, 3.63221847631884*^9}, 3.632218659273554*^9, {
   3.632219003022683*^9, 3.632219007222967*^9}, {3.6322203893438997`*^9, 
   3.632220391670535*^9}, {3.6327404393787003`*^9, 3.6327404465204077`*^9}, 
   3.632740887909132*^9, 3.632741788468115*^9, 3.632742394874221*^9, {
   3.632746067758263*^9, 3.632746068469892*^9}, 3.63308133557327*^9, {
   3.633082865983683*^9, 3.633082866079064*^9}, {3.6330857623444033`*^9, 
   3.6330857624237556`*^9}, {3.633087928863841*^9, 3.633087928893208*^9}, {
   3.6331628874226427`*^9, 3.633162887766217*^9}, {3.633165035116357*^9, 
   3.633165036435986*^9}, {3.6375037630629787`*^9, 3.637503767844862*^9}, {
   3.6375038294990253`*^9, 3.637503869930769*^9}, {3.63750420550517*^9, 
   3.63750421078374*^9}, 3.6375046901066847`*^9, {3.637504790790896*^9, 
   3.637504791238347*^9}, {3.637504824375106*^9, 3.6375048291111507`*^9}, 
   3.637576065368472*^9, 3.637577614160248*^9, {3.637894761711136*^9, 
   3.637894762093637*^9}, {3.6431017857872963`*^9, 3.643101788744351*^9}, {
   3.643101880610618*^9, 3.6431018830886*^9}, {3.643102179534284*^9, 
   3.643102181866908*^9}, {3.643102356515697*^9, 3.64310235828559*^9}, {
   3.64310370554036*^9, 3.643103711331599*^9}, 3.6433538755277643`*^9, {
   3.643355254593514*^9, 3.643355254689364*^9}, 3.643522775279778*^9, {
   3.643525652998086*^9, 3.643525653093931*^9}, 3.643528066636339*^9, {
   3.6435293606122*^9, 3.643529360782385*^9}, {3.666975105241828*^9, 
   3.666975111481937*^9}}],

Cell[BoxData[
 RowBox[{
  RowBox[{"CloseKernels", "[", "]"}], ";", 
  RowBox[{"LaunchKernels", "[", "MAXKERNELS", "]"}], ";"}]], "Input"],

Cell[CellGroupData[{

Cell[BoxData[
 RowBox[{
  RowBox[{"tablefunc", "[", 
   RowBox[{"-", "8"}], "]"}], ";"}]], "Input",
 InitializationCell->True,
 CellChangeTimes->{{3.632739952756742*^9, 3.6327399605501337`*^9}, 
   3.633079297593699*^9, 3.633081308178657*^9, 3.643102201512035*^9, 
   3.643353181764124*^9, 3.6693855758027773`*^9}],

Cell[CellGroupData[{

Cell[BoxData[
 InterpretationBox[
  RowBox[{
  "1", "\[InvisibleSpace]", "\<\"  a   \"\>", 
   "\[InvisibleSpace]", "\<\"Tue 12 Apr 2016 00:57:30\"\>"}],
  SequenceForm[1, "  a   ", "Tue 12 Apr 2016 00:57:30"],
  Editable->False]], "Print",
 CellChangeTimes->{
  3.643628025726145*^9, {3.643629214458552*^9, 3.6436292347016783`*^9}, 
   3.656892881381371*^9, 3.65733624411819*^9, 3.657400898498517*^9, 
   3.65857955213404*^9, 3.6586034180416822`*^9, 3.6615320211716223`*^9, 
   3.6615666011341343`*^9, 3.6616566240226793`*^9, 3.667873338566646*^9, 
   3.6694258506233473`*^9}],

Cell[BoxData[
 InterpretationBox[
  RowBox[{"1", "\[InvisibleSpace]", "\<\"  b\"\>"}],
  SequenceForm[1, "  b"],
  Editable->False]], "Print",
 CellChangeTimes->{
  3.643628025726145*^9, {3.643629214458552*^9, 3.6436292347016783`*^9}, 
   3.656892881381371*^9, 3.65733624411819*^9, 3.657400898498517*^9, 
   3.65857955213404*^9, 3.6586034180416822`*^9, 3.6615320211716223`*^9, 
   3.6615666011341343`*^9, 3.6616566240226793`*^9, 3.667873338566646*^9, 
   3.669425930277775*^9}],

Cell[BoxData[
 InterpretationBox[
  RowBox[{
  "1", "\[InvisibleSpace]", "\<\"  c  \"\>", "\[InvisibleSpace]", "100"}],
  SequenceForm[1, "  c  ", 100],
  Editable->False]], "Print",
 CellChangeTimes->{
  3.643628025726145*^9, {3.643629214458552*^9, 3.6436292347016783`*^9}, 
   3.656892881381371*^9, 3.65733624411819*^9, 3.657400898498517*^9, 
   3.65857955213404*^9, 3.6586034180416822`*^9, 3.6615320211716223`*^9, 
   3.6615666011341343`*^9, 3.6616566240226793`*^9, 3.667873338566646*^9, 
   3.669425930302875*^9}],

Cell[BoxData[
 InterpretationBox[
  RowBox[{
  "2", "\[InvisibleSpace]", "\<\"  a   \"\>", 
   "\[InvisibleSpace]", "\<\"Tue 12 Apr 2016 00:58:55\"\>"}],
  SequenceForm[2, "  a   ", "Tue 12 Apr 2016 00:58:55"],
  Editable->False]], "Print",
 CellChangeTimes->{
  3.643628025726145*^9, {3.643629214458552*^9, 3.6436292347016783`*^9}, 
   3.656892881381371*^9, 3.65733624411819*^9, 3.657400898498517*^9, 
   3.65857955213404*^9, 3.6586034180416822`*^9, 3.6615320211716223`*^9, 
   3.6615666011341343`*^9, 3.6616566240226793`*^9, 3.667873338566646*^9, 
   3.669425935342401*^9}],

Cell[BoxData[
 InterpretationBox[
  RowBox[{"2", "\[InvisibleSpace]", "\<\"  b\"\>"}],
  SequenceForm[2, "  b"],
  Editable->False]], "Print",
 CellChangeTimes->{
  3.643628025726145*^9, {3.643629214458552*^9, 3.6436292347016783`*^9}, 
   3.656892881381371*^9, 3.65733624411819*^9, 3.657400898498517*^9, 
   3.65857955213404*^9, 3.6586034180416822`*^9, 3.6615320211716223`*^9, 
   3.6615666011341343`*^9, 3.6616566240226793`*^9, 3.667873338566646*^9, 
   3.6694259876731253`*^9}],

Cell[BoxData[
 InterpretationBox[
  RowBox[{
  "2", "\[InvisibleSpace]", "\<\"  c  \"\>", "\[InvisibleSpace]", "100"}],
  SequenceForm[2, "  c  ", 100],
  Editable->False]], "Print",
 CellChangeTimes->{
  3.643628025726145*^9, {3.643629214458552*^9, 3.6436292347016783`*^9}, 
   3.656892881381371*^9, 3.65733624411819*^9, 3.657400898498517*^9, 
   3.65857955213404*^9, 3.6586034180416822`*^9, 3.6615320211716223`*^9, 
   3.6615666011341343`*^9, 3.6616566240226793`*^9, 3.667873338566646*^9, 
   3.669425987754167*^9}],

Cell[BoxData[
 InterpretationBox[
  RowBox[{
  "3", "\[InvisibleSpace]", "\<\"  a   \"\>", 
   "\[InvisibleSpace]", "\<\"Tue 12 Apr 2016 00:59:53\"\>"}],
  SequenceForm[3, "  a   ", "Tue 12 Apr 2016 00:59:53"],
  Editable->False]], "Print",
 CellChangeTimes->{
  3.643628025726145*^9, {3.643629214458552*^9, 3.6436292347016783`*^9}, 
   3.656892881381371*^9, 3.65733624411819*^9, 3.657400898498517*^9, 
   3.65857955213404*^9, 3.6586034180416822`*^9, 3.6615320211716223`*^9, 
   3.6615666011341343`*^9, 3.6616566240226793`*^9, 3.667873338566646*^9, 
   3.669425993104107*^9}],

Cell[BoxData[
 InterpretationBox[
  RowBox[{"3", "\[InvisibleSpace]", "\<\"  b\"\>"}],
  SequenceForm[3, "  b"],
  Editable->False]], "Print",
 CellChangeTimes->{
  3.643628025726145*^9, {3.643629214458552*^9, 3.6436292347016783`*^9}, 
   3.656892881381371*^9, 3.65733624411819*^9, 3.657400898498517*^9, 
   3.65857955213404*^9, 3.6586034180416822`*^9, 3.6615320211716223`*^9, 
   3.6615666011341343`*^9, 3.6616566240226793`*^9, 3.667873338566646*^9, 
   3.669426026877109*^9}],

Cell[BoxData[
 InterpretationBox[
  RowBox[{
  "3", "\[InvisibleSpace]", "\<\"  c  \"\>", "\[InvisibleSpace]", "100"}],
  SequenceForm[3, "  c  ", 100],
  Editable->False]], "Print",
 CellChangeTimes->{
  3.643628025726145*^9, {3.643629214458552*^9, 3.6436292347016783`*^9}, 
   3.656892881381371*^9, 3.65733624411819*^9, 3.657400898498517*^9, 
   3.65857955213404*^9, 3.6586034180416822`*^9, 3.6615320211716223`*^9, 
   3.6615666011341343`*^9, 3.6616566240226793`*^9, 3.667873338566646*^9, 
   3.669426026911399*^9}],

Cell[BoxData[
 InterpretationBox[
  RowBox[{
  "4", "\[InvisibleSpace]", "\<\"  a   \"\>", 
   "\[InvisibleSpace]", "\<\"Tue 12 Apr 2016 01:00:32\"\>"}],
  SequenceForm[4, "  a   ", "Tue 12 Apr 2016 01:00:32"],
  Editable->False]], "Print",
 CellChangeTimes->{
  3.643628025726145*^9, {3.643629214458552*^9, 3.6436292347016783`*^9}, 
   3.656892881381371*^9, 3.65733624411819*^9, 3.657400898498517*^9, 
   3.65857955213404*^9, 3.6586034180416822`*^9, 3.6615320211716223`*^9, 
   3.6615666011341343`*^9, 3.6616566240226793`*^9, 3.667873338566646*^9, 
   3.669426032612845*^9}],

Cell[BoxData[
 InterpretationBox[
  RowBox[{"4", "\[InvisibleSpace]", "\<\"  b\"\>"}],
  SequenceForm[4, "  b"],
  Editable->False]], "Print",
 CellChangeTimes->{
  3.643628025726145*^9, {3.643629214458552*^9, 3.6436292347016783`*^9}, 
   3.656892881381371*^9, 3.65733624411819*^9, 3.657400898498517*^9, 
   3.65857955213404*^9, 3.6586034180416822`*^9, 3.6615320211716223`*^9, 
   3.6615666011341343`*^9, 3.6616566240226793`*^9, 3.667873338566646*^9, 
   3.669426095237466*^9}],

Cell[BoxData[
 InterpretationBox[
  RowBox[{
  "4", "\[InvisibleSpace]", "\<\"  c  \"\>", "\[InvisibleSpace]", "100"}],
  SequenceForm[4, "  c  ", 100],
  Editable->False]], "Print",
 CellChangeTimes->{
  3.643628025726145*^9, {3.643629214458552*^9, 3.6436292347016783`*^9}, 
   3.656892881381371*^9, 3.65733624411819*^9, 3.657400898498517*^9, 
   3.65857955213404*^9, 3.6586034180416822`*^9, 3.6615320211716223`*^9, 
   3.6615666011341343`*^9, 3.6616566240226793`*^9, 3.667873338566646*^9, 
   3.669426095261352*^9}],

Cell[BoxData[
 InterpretationBox[
  RowBox[{
  "5", "\[InvisibleSpace]", "\<\"  a   \"\>", 
   "\[InvisibleSpace]", "\<\"Tue 12 Apr 2016 01:01:41\"\>"}],
  SequenceForm[5, "  a   ", "Tue 12 Apr 2016 01:01:41"],
  Editable->False]], "Print",
 CellChangeTimes->{
  3.643628025726145*^9, {3.643629214458552*^9, 3.6436292347016783`*^9}, 
   3.656892881381371*^9, 3.65733624411819*^9, 3.657400898498517*^9, 
   3.65857955213404*^9, 3.6586034180416822`*^9, 3.6615320211716223`*^9, 
   3.6615666011341343`*^9, 3.6616566240226793`*^9, 3.667873338566646*^9, 
   3.669426101278167*^9}],

Cell[BoxData[
 InterpretationBox[
  RowBox[{"5", "\[InvisibleSpace]", "\<\"  b\"\>"}],
  SequenceForm[5, "  b"],
  Editable->False]], "Print",
 CellChangeTimes->{
  3.643628025726145*^9, {3.643629214458552*^9, 3.6436292347016783`*^9}, 
   3.656892881381371*^9, 3.65733624411819*^9, 3.657400898498517*^9, 
   3.65857955213404*^9, 3.6586034180416822`*^9, 3.6615320211716223`*^9, 
   3.6615666011341343`*^9, 3.6616566240226793`*^9, 3.667873338566646*^9, 
   3.669426294167223*^9}],

Cell[BoxData[
 InterpretationBox[
  RowBox[{
  "5", "\[InvisibleSpace]", "\<\"  c  \"\>", "\[InvisibleSpace]", "100"}],
  SequenceForm[5, "  c  ", 100],
  Editable->False]], "Print",
 CellChangeTimes->{
  3.643628025726145*^9, {3.643629214458552*^9, 3.6436292347016783`*^9}, 
   3.656892881381371*^9, 3.65733624411819*^9, 3.657400898498517*^9, 
   3.65857955213404*^9, 3.6586034180416822`*^9, 3.6615320211716223`*^9, 
   3.6615666011341343`*^9, 3.6616566240226793`*^9, 3.667873338566646*^9, 
   3.6694262941867447`*^9}],

Cell[BoxData[
 InterpretationBox[
  RowBox[{
  "6", "\[InvisibleSpace]", "\<\"  a   \"\>", 
   "\[InvisibleSpace]", "\<\"Tue 12 Apr 2016 01:05:00\"\>"}],
  SequenceForm[6, "  a   ", "Tue 12 Apr 2016 01:05:00"],
  Editable->False]], "Print",
 CellChangeTimes->{
  3.643628025726145*^9, {3.643629214458552*^9, 3.6436292347016783`*^9}, 
   3.656892881381371*^9, 3.65733624411819*^9, 3.657400898498517*^9, 
   3.65857955213404*^9, 3.6586034180416822`*^9, 3.6615320211716223`*^9, 
   3.6615666011341343`*^9, 3.6616566240226793`*^9, 3.667873338566646*^9, 
   3.669426300700347*^9}],

Cell[BoxData[
 InterpretationBox[
  RowBox[{"6", "\[InvisibleSpace]", "\<\"  b\"\>"}],
  SequenceForm[6, "  b"],
  Editable->False]], "Print",
 CellChangeTimes->{
  3.643628025726145*^9, {3.643629214458552*^9, 3.6436292347016783`*^9}, 
   3.656892881381371*^9, 3.65733624411819*^9, 3.657400898498517*^9, 
   3.65857955213404*^9, 3.6586034180416822`*^9, 3.6615320211716223`*^9, 
   3.6615666011341343`*^9, 3.6616566240226793`*^9, 3.667873338566646*^9, 
   3.669426331466774*^9}],

Cell[BoxData[
 InterpretationBox[
  RowBox[{
  "6", "\[InvisibleSpace]", "\<\"  c  \"\>", "\[InvisibleSpace]", "100"}],
  SequenceForm[6, "  c  ", 100],
  Editable->False]], "Print",
 CellChangeTimes->{
  3.643628025726145*^9, {3.643629214458552*^9, 3.6436292347016783`*^9}, 
   3.656892881381371*^9, 3.65733624411819*^9, 3.657400898498517*^9, 
   3.65857955213404*^9, 3.6586034180416822`*^9, 3.6615320211716223`*^9, 
   3.6615666011341343`*^9, 3.6616566240226793`*^9, 3.667873338566646*^9, 
   3.669426331545001*^9}],

Cell[BoxData[
 InterpretationBox[
  RowBox[{
  "7", "\[InvisibleSpace]", "\<\"  a   \"\>", 
   "\[InvisibleSpace]", "\<\"Tue 12 Apr 2016 01:05:38\"\>"}],
  SequenceForm[7, "  a   ", "Tue 12 Apr 2016 01:05:38"],
  Editable->False]], "Print",
 CellChangeTimes->{
  3.643628025726145*^9, {3.643629214458552*^9, 3.6436292347016783`*^9}, 
   3.656892881381371*^9, 3.65733624411819*^9, 3.657400898498517*^9, 
   3.65857955213404*^9, 3.6586034180416822`*^9, 3.6615320211716223`*^9, 
   3.6615666011341343`*^9, 3.6616566240226793`*^9, 3.667873338566646*^9, 
   3.669426338067807*^9}],

Cell[BoxData[
 InterpretationBox[
  RowBox[{"7", "\[InvisibleSpace]", "\<\"  b\"\>"}],
  SequenceForm[7, "  b"],
  Editable->False]], "Print",
 CellChangeTimes->{
  3.643628025726145*^9, {3.643629214458552*^9, 3.6436292347016783`*^9}, 
   3.656892881381371*^9, 3.65733624411819*^9, 3.657400898498517*^9, 
   3.65857955213404*^9, 3.6586034180416822`*^9, 3.6615320211716223`*^9, 
   3.6615666011341343`*^9, 3.6616566240226793`*^9, 3.667873338566646*^9, 
   3.669426395447812*^9}],

Cell[BoxData[
 InterpretationBox[
  RowBox[{
  "7", "\[InvisibleSpace]", "\<\"  c  \"\>", "\[InvisibleSpace]", "100"}],
  SequenceForm[7, "  c  ", 100],
  Editable->False]], "Print",
 CellChangeTimes->{
  3.643628025726145*^9, {3.643629214458552*^9, 3.6436292347016783`*^9}, 
   3.656892881381371*^9, 3.65733624411819*^9, 3.657400898498517*^9, 
   3.65857955213404*^9, 3.6586034180416822`*^9, 3.6615320211716223`*^9, 
   3.6615666011341343`*^9, 3.6616566240226793`*^9, 3.667873338566646*^9, 
   3.6694263955512257`*^9}],

Cell[BoxData[
 InterpretationBox[
  RowBox[{
  "8", "\[InvisibleSpace]", "\<\"  a   \"\>", 
   "\[InvisibleSpace]", "\<\"Tue 12 Apr 2016 01:06:43\"\>"}],
  SequenceForm[8, "  a   ", "Tue 12 Apr 2016 01:06:43"],
  Editable->False]], "Print",
 CellChangeTimes->{
  3.643628025726145*^9, {3.643629214458552*^9, 3.6436292347016783`*^9}, 
   3.656892881381371*^9, 3.65733624411819*^9, 3.657400898498517*^9, 
   3.65857955213404*^9, 3.6586034180416822`*^9, 3.6615320211716223`*^9, 
   3.6615666011341343`*^9, 3.6616566240226793`*^9, 3.667873338566646*^9, 
   3.669426403453987*^9}],

Cell[BoxData[
 InterpretationBox[
  RowBox[{"8", "\[InvisibleSpace]", "\<\"  b\"\>"}],
  SequenceForm[8, "  b"],
  Editable->False]], "Print",
 CellChangeTimes->{
  3.643628025726145*^9, {3.643629214458552*^9, 3.6436292347016783`*^9}, 
   3.656892881381371*^9, 3.65733624411819*^9, 3.657400898498517*^9, 
   3.65857955213404*^9, 3.6586034180416822`*^9, 3.6615320211716223`*^9, 
   3.6615666011341343`*^9, 3.6616566240226793`*^9, 3.667873338566646*^9, 
   3.66942649360855*^9}],

Cell[BoxData[
 InterpretationBox[
  RowBox[{
  "8", "\[InvisibleSpace]", "\<\"  c  \"\>", "\[InvisibleSpace]", "100"}],
  SequenceForm[8, "  c  ", 100],
  Editable->False]], "Print",
 CellChangeTimes->{
  3.643628025726145*^9, {3.643629214458552*^9, 3.6436292347016783`*^9}, 
   3.656892881381371*^9, 3.65733624411819*^9, 3.657400898498517*^9, 
   3.65857955213404*^9, 3.6586034180416822`*^9, 3.6615320211716223`*^9, 
   3.6615666011341343`*^9, 3.6616566240226793`*^9, 3.667873338566646*^9, 
   3.669426493626376*^9}],

Cell[BoxData[
 InterpretationBox[
  RowBox[{
  "9", "\[InvisibleSpace]", "\<\"  a   \"\>", 
   "\[InvisibleSpace]", "\<\"Tue 12 Apr 2016 01:08:20\"\>"}],
  SequenceForm[9, "  a   ", "Tue 12 Apr 2016 01:08:20"],
  Editable->False]], "Print",
 CellChangeTimes->{
  3.643628025726145*^9, {3.643629214458552*^9, 3.6436292347016783`*^9}, 
   3.656892881381371*^9, 3.65733624411819*^9, 3.657400898498517*^9, 
   3.65857955213404*^9, 3.6586034180416822`*^9, 3.6615320211716223`*^9, 
   3.6615666011341343`*^9, 3.6616566240226793`*^9, 3.667873338566646*^9, 
   3.669426500650165*^9}],

Cell[BoxData[
 InterpretationBox[
  RowBox[{"9", "\[InvisibleSpace]", "\<\"  b\"\>"}],
  SequenceForm[9, "  b"],
  Editable->False]], "Print",
 CellChangeTimes->{
  3.643628025726145*^9, {3.643629214458552*^9, 3.6436292347016783`*^9}, 
   3.656892881381371*^9, 3.65733624411819*^9, 3.657400898498517*^9, 
   3.65857955213404*^9, 3.6586034180416822`*^9, 3.6615320211716223`*^9, 
   3.6615666011341343`*^9, 3.6616566240226793`*^9, 3.667873338566646*^9, 
   3.669426563631015*^9}],

Cell[BoxData[
 InterpretationBox[
  RowBox[{
  "9", "\[InvisibleSpace]", "\<\"  c  \"\>", "\[InvisibleSpace]", "100"}],
  SequenceForm[9, "  c  ", 100],
  Editable->False]], "Print",
 CellChangeTimes->{
  3.643628025726145*^9, {3.643629214458552*^9, 3.6436292347016783`*^9}, 
   3.656892881381371*^9, 3.65733624411819*^9, 3.657400898498517*^9, 
   3.65857955213404*^9, 3.6586034180416822`*^9, 3.6615320211716223`*^9, 
   3.6615666011341343`*^9, 3.6616566240226793`*^9, 3.667873338566646*^9, 
   3.6694265637158422`*^9}],

Cell[BoxData[
 InterpretationBox[
  RowBox[{
  "10", "\[InvisibleSpace]", "\<\"  a   \"\>", 
   "\[InvisibleSpace]", "\<\"Tue 12 Apr 2016 01:09:32\"\>"}],
  SequenceForm[10, "  a   ", "Tue 12 Apr 2016 01:09:32"],
  Editable->False]], "Print",
 CellChangeTimes->{
  3.643628025726145*^9, {3.643629214458552*^9, 3.6436292347016783`*^9}, 
   3.656892881381371*^9, 3.65733624411819*^9, 3.657400898498517*^9, 
   3.65857955213404*^9, 3.6586034180416822`*^9, 3.6615320211716223`*^9, 
   3.6615666011341343`*^9, 3.6616566240226793`*^9, 3.667873338566646*^9, 
   3.669426572010038*^9}],

Cell[BoxData[
 InterpretationBox[
  RowBox[{"10", "\[InvisibleSpace]", "\<\"  b\"\>"}],
  SequenceForm[10, "  b"],
  Editable->False]], "Print",
 CellChangeTimes->{
  3.643628025726145*^9, {3.643629214458552*^9, 3.6436292347016783`*^9}, 
   3.656892881381371*^9, 3.65733624411819*^9, 3.657400898498517*^9, 
   3.65857955213404*^9, 3.6586034180416822`*^9, 3.6615320211716223`*^9, 
   3.6615666011341343`*^9, 3.6616566240226793`*^9, 3.667873338566646*^9, 
   3.6694266566808023`*^9}],

Cell[BoxData[
 InterpretationBox[
  RowBox[{
  "10", "\[InvisibleSpace]", "\<\"  c  \"\>", "\[InvisibleSpace]", "100"}],
  SequenceForm[10, "  c  ", 100],
  Editable->False]], "Print",
 CellChangeTimes->{
  3.643628025726145*^9, {3.643629214458552*^9, 3.6436292347016783`*^9}, 
   3.656892881381371*^9, 3.65733624411819*^9, 3.657400898498517*^9, 
   3.65857955213404*^9, 3.6586034180416822`*^9, 3.6615320211716223`*^9, 
   3.6615666011341343`*^9, 3.6616566240226793`*^9, 3.667873338566646*^9, 
   3.669426656747237*^9}],

Cell[BoxData[
 InterpretationBox[
  RowBox[{
  "11", "\[InvisibleSpace]", "\<\"  a   \"\>", 
   "\[InvisibleSpace]", "\<\"Tue 12 Apr 2016 01:11:04\"\>"}],
  SequenceForm[11, "  a   ", "Tue 12 Apr 2016 01:11:04"],
  Editable->False]], "Print",
 CellChangeTimes->{
  3.643628025726145*^9, {3.643629214458552*^9, 3.6436292347016783`*^9}, 
   3.656892881381371*^9, 3.65733624411819*^9, 3.657400898498517*^9, 
   3.65857955213404*^9, 3.6586034180416822`*^9, 3.6615320211716223`*^9, 
   3.6615666011341343`*^9, 3.6616566240226793`*^9, 3.667873338566646*^9, 
   3.669426664062964*^9}],

Cell[BoxData[
 InterpretationBox[
  RowBox[{"11", "\[InvisibleSpace]", "\<\"  b\"\>"}],
  SequenceForm[11, "  b"],
  Editable->False]], "Print",
 CellChangeTimes->{
  3.643628025726145*^9, {3.643629214458552*^9, 3.6436292347016783`*^9}, 
   3.656892881381371*^9, 3.65733624411819*^9, 3.657400898498517*^9, 
   3.65857955213404*^9, 3.6586034180416822`*^9, 3.6615320211716223`*^9, 
   3.6615666011341343`*^9, 3.6616566240226793`*^9, 3.667873338566646*^9, 
   3.669426715851593*^9}],

Cell[BoxData[
 InterpretationBox[
  RowBox[{
  "11", "\[InvisibleSpace]", "\<\"  c  \"\>", "\[InvisibleSpace]", "100"}],
  SequenceForm[11, "  c  ", 100],
  Editable->False]], "Print",
 CellChangeTimes->{
  3.643628025726145*^9, {3.643629214458552*^9, 3.6436292347016783`*^9}, 
   3.656892881381371*^9, 3.65733624411819*^9, 3.657400898498517*^9, 
   3.65857955213404*^9, 3.6586034180416822`*^9, 3.6615320211716223`*^9, 
   3.6615666011341343`*^9, 3.6616566240226793`*^9, 3.667873338566646*^9, 
   3.669426715886639*^9}],

Cell[BoxData[
 InterpretationBox[
  RowBox[{
  "12", "\[InvisibleSpace]", "\<\"  a   \"\>", 
   "\[InvisibleSpace]", "\<\"Tue 12 Apr 2016 01:12:05\"\>"}],
  SequenceForm[12, "  a   ", "Tue 12 Apr 2016 01:12:05"],
  Editable->False]], "Print",
 CellChangeTimes->{
  3.643628025726145*^9, {3.643629214458552*^9, 3.6436292347016783`*^9}, 
   3.656892881381371*^9, 3.65733624411819*^9, 3.657400898498517*^9, 
   3.65857955213404*^9, 3.6586034180416822`*^9, 3.6615320211716223`*^9, 
   3.6615666011341343`*^9, 3.6616566240226793`*^9, 3.667873338566646*^9, 
   3.6694267260008707`*^9}],

Cell[BoxData[
 InterpretationBox[
  RowBox[{"12", "\[InvisibleSpace]", "\<\"  b\"\>"}],
  SequenceForm[12, "  b"],
  Editable->False]], "Print",
 CellChangeTimes->{
  3.643628025726145*^9, {3.643629214458552*^9, 3.6436292347016783`*^9}, 
   3.656892881381371*^9, 3.65733624411819*^9, 3.657400898498517*^9, 
   3.65857955213404*^9, 3.6586034180416822`*^9, 3.6615320211716223`*^9, 
   3.6615666011341343`*^9, 3.6616566240226793`*^9, 3.667873338566646*^9, 
   3.669426762868815*^9}],

Cell[BoxData[
 InterpretationBox[
  RowBox[{
  "12", "\[InvisibleSpace]", "\<\"  c  \"\>", "\[InvisibleSpace]", "100"}],
  SequenceForm[12, "  c  ", 100],
  Editable->False]], "Print",
 CellChangeTimes->{
  3.643628025726145*^9, {3.643629214458552*^9, 3.6436292347016783`*^9}, 
   3.656892881381371*^9, 3.65733624411819*^9, 3.657400898498517*^9, 
   3.65857955213404*^9, 3.6586034180416822`*^9, 3.6615320211716223`*^9, 
   3.6615666011341343`*^9, 3.6616566240226793`*^9, 3.667873338566646*^9, 
   3.669426762959423*^9}],

Cell[BoxData[
 InterpretationBox[
  RowBox[{
  "13", "\[InvisibleSpace]", "\<\"  a   \"\>", 
   "\[InvisibleSpace]", "\<\"Tue 12 Apr 2016 01:12:52\"\>"}],
  SequenceForm[13, "  a   ", "Tue 12 Apr 2016 01:12:52"],
  Editable->False]], "Print",
 CellChangeTimes->{
  3.643628025726145*^9, {3.643629214458552*^9, 3.6436292347016783`*^9}, 
   3.656892881381371*^9, 3.65733624411819*^9, 3.657400898498517*^9, 
   3.65857955213404*^9, 3.6586034180416822`*^9, 3.6615320211716223`*^9, 
   3.6615666011341343`*^9, 3.6616566240226793`*^9, 3.667873338566646*^9, 
   3.669426772418786*^9}],

Cell[BoxData[
 InterpretationBox[
  RowBox[{"13", "\[InvisibleSpace]", "\<\"  b\"\>"}],
  SequenceForm[13, "  b"],
  Editable->False]], "Print",
 CellChangeTimes->{
  3.643628025726145*^9, {3.643629214458552*^9, 3.6436292347016783`*^9}, 
   3.656892881381371*^9, 3.65733624411819*^9, 3.657400898498517*^9, 
   3.65857955213404*^9, 3.6586034180416822`*^9, 3.6615320211716223`*^9, 
   3.6615666011341343`*^9, 3.6616566240226793`*^9, 3.667873338566646*^9, 
   3.669426865059619*^9}],

Cell[BoxData[
 InterpretationBox[
  RowBox[{
  "13", "\[InvisibleSpace]", "\<\"  c  \"\>", "\[InvisibleSpace]", "100"}],
  SequenceForm[13, "  c  ", 100],
  Editable->False]], "Print",
 CellChangeTimes->{
  3.643628025726145*^9, {3.643629214458552*^9, 3.6436292347016783`*^9}, 
   3.656892881381371*^9, 3.65733624411819*^9, 3.657400898498517*^9, 
   3.65857955213404*^9, 3.6586034180416822`*^9, 3.6615320211716223`*^9, 
   3.6615666011341343`*^9, 3.6616566240226793`*^9, 3.667873338566646*^9, 
   3.6694268650714827`*^9}],

Cell[BoxData[
 InterpretationBox[
  RowBox[{
  "14", "\[InvisibleSpace]", "\<\"  a   \"\>", 
   "\[InvisibleSpace]", "\<\"Tue 12 Apr 2016 01:14:33\"\>"}],
  SequenceForm[14, "  a   ", "Tue 12 Apr 2016 01:14:33"],
  Editable->False]], "Print",
 CellChangeTimes->{
  3.643628025726145*^9, {3.643629214458552*^9, 3.6436292347016783`*^9}, 
   3.656892881381371*^9, 3.65733624411819*^9, 3.657400898498517*^9, 
   3.65857955213404*^9, 3.6586034180416822`*^9, 3.6615320211716223`*^9, 
   3.6615666011341343`*^9, 3.6616566240226793`*^9, 3.667873338566646*^9, 
   3.66942687378647*^9}],

Cell[BoxData[
 InterpretationBox[
  RowBox[{"14", "\[InvisibleSpace]", "\<\"  b\"\>"}],
  SequenceForm[14, "  b"],
  Editable->False]], "Print",
 CellChangeTimes->{
  3.643628025726145*^9, {3.643629214458552*^9, 3.6436292347016783`*^9}, 
   3.656892881381371*^9, 3.65733624411819*^9, 3.657400898498517*^9, 
   3.65857955213404*^9, 3.6586034180416822`*^9, 3.6615320211716223`*^9, 
   3.6615666011341343`*^9, 3.6616566240226793`*^9, 3.667873338566646*^9, 
   3.669426955282659*^9}],

Cell[BoxData[
 InterpretationBox[
  RowBox[{
  "14", "\[InvisibleSpace]", "\<\"  c  \"\>", "\[InvisibleSpace]", "100"}],
  SequenceForm[14, "  c  ", 100],
  Editable->False]], "Print",
 CellChangeTimes->{
  3.643628025726145*^9, {3.643629214458552*^9, 3.6436292347016783`*^9}, 
   3.656892881381371*^9, 3.65733624411819*^9, 3.657400898498517*^9, 
   3.65857955213404*^9, 3.6586034180416822`*^9, 3.6615320211716223`*^9, 
   3.6615666011341343`*^9, 3.6616566240226793`*^9, 3.667873338566646*^9, 
   3.669426955295314*^9}],

Cell[BoxData[
 InterpretationBox[
  RowBox[{
  "15", "\[InvisibleSpace]", "\<\"  a   \"\>", 
   "\[InvisibleSpace]", "\<\"Tue 12 Apr 2016 01:16:03\"\>"}],
  SequenceForm[15, "  a   ", "Tue 12 Apr 2016 01:16:03"],
  Editable->False]], "Print",
 CellChangeTimes->{
  3.643628025726145*^9, {3.643629214458552*^9, 3.6436292347016783`*^9}, 
   3.656892881381371*^9, 3.65733624411819*^9, 3.657400898498517*^9, 
   3.65857955213404*^9, 3.6586034180416822`*^9, 3.6615320211716223`*^9, 
   3.6615666011341343`*^9, 3.6616566240226793`*^9, 3.667873338566646*^9, 
   3.669426963241006*^9}],

Cell[BoxData[
 InterpretationBox[
  RowBox[{"15", "\[InvisibleSpace]", "\<\"  b\"\>"}],
  SequenceForm[15, "  b"],
  Editable->False]], "Print",
 CellChangeTimes->{
  3.643628025726145*^9, {3.643629214458552*^9, 3.6436292347016783`*^9}, 
   3.656892881381371*^9, 3.65733624411819*^9, 3.657400898498517*^9, 
   3.65857955213404*^9, 3.6586034180416822`*^9, 3.6615320211716223`*^9, 
   3.6615666011341343`*^9, 3.6616566240226793`*^9, 3.667873338566646*^9, 
   3.6694270278625793`*^9}],

Cell[BoxData[
 InterpretationBox[
  RowBox[{
  "15", "\[InvisibleSpace]", "\<\"  c  \"\>", "\[InvisibleSpace]", "100"}],
  SequenceForm[15, "  c  ", 100],
  Editable->False]], "Print",
 CellChangeTimes->{
  3.643628025726145*^9, {3.643629214458552*^9, 3.6436292347016783`*^9}, 
   3.656892881381371*^9, 3.65733624411819*^9, 3.657400898498517*^9, 
   3.65857955213404*^9, 3.6586034180416822`*^9, 3.6615320211716223`*^9, 
   3.6615666011341343`*^9, 3.6616566240226793`*^9, 3.667873338566646*^9, 
   3.6694270279354763`*^9}],

Cell[BoxData[
 InterpretationBox[
  RowBox[{
  "16", "\[InvisibleSpace]", "\<\"  a   \"\>", 
   "\[InvisibleSpace]", "\<\"Tue 12 Apr 2016 01:17:17\"\>"}],
  SequenceForm[16, "  a   ", "Tue 12 Apr 2016 01:17:17"],
  Editable->False]], "Print",
 CellChangeTimes->{
  3.643628025726145*^9, {3.643629214458552*^9, 3.6436292347016783`*^9}, 
   3.656892881381371*^9, 3.65733624411819*^9, 3.657400898498517*^9, 
   3.65857955213404*^9, 3.6586034180416822`*^9, 3.6615320211716223`*^9, 
   3.6615666011341343`*^9, 3.6616566240226793`*^9, 3.667873338566646*^9, 
   3.669427037535183*^9}],

Cell[BoxData[
 InterpretationBox[
  RowBox[{"16", "\[InvisibleSpace]", "\<\"  b\"\>"}],
  SequenceForm[16, "  b"],
  Editable->False]], "Print",
 CellChangeTimes->{
  3.643628025726145*^9, {3.643629214458552*^9, 3.6436292347016783`*^9}, 
   3.656892881381371*^9, 3.65733624411819*^9, 3.657400898498517*^9, 
   3.65857955213404*^9, 3.6586034180416822`*^9, 3.6615320211716223`*^9, 
   3.6615666011341343`*^9, 3.6616566240226793`*^9, 3.667873338566646*^9, 
   3.66942709472653*^9}],

Cell[BoxData[
 InterpretationBox[
  RowBox[{
  "16", "\[InvisibleSpace]", "\<\"  c  \"\>", "\[InvisibleSpace]", "100"}],
  SequenceForm[16, "  c  ", 100],
  Editable->False]], "Print",
 CellChangeTimes->{
  3.643628025726145*^9, {3.643629214458552*^9, 3.6436292347016783`*^9}, 
   3.656892881381371*^9, 3.65733624411819*^9, 3.657400898498517*^9, 
   3.65857955213404*^9, 3.6586034180416822`*^9, 3.6615320211716223`*^9, 
   3.6615666011341343`*^9, 3.6616566240226793`*^9, 3.667873338566646*^9, 
   3.669427094747465*^9}],

Cell[BoxData[
 InterpretationBox[
  RowBox[{
  "17", "\[InvisibleSpace]", "\<\"  a   \"\>", 
   "\[InvisibleSpace]", "\<\"Tue 12 Apr 2016 01:18:25\"\>"}],
  SequenceForm[17, "  a   ", "Tue 12 Apr 2016 01:18:25"],
  Editable->False]], "Print",
 CellChangeTimes->{
  3.643628025726145*^9, {3.643629214458552*^9, 3.6436292347016783`*^9}, 
   3.656892881381371*^9, 3.65733624411819*^9, 3.657400898498517*^9, 
   3.65857955213404*^9, 3.6586034180416822`*^9, 3.6615320211716223`*^9, 
   3.6615666011341343`*^9, 3.6616566240226793`*^9, 3.667873338566646*^9, 
   3.669427105459764*^9}],

Cell[BoxData[
 InterpretationBox[
  RowBox[{"17", "\[InvisibleSpace]", "\<\"  b\"\>"}],
  SequenceForm[17, "  b"],
  Editable->False]], "Print",
 CellChangeTimes->{
  3.643628025726145*^9, {3.643629214458552*^9, 3.6436292347016783`*^9}, 
   3.656892881381371*^9, 3.65733624411819*^9, 3.657400898498517*^9, 
   3.65857955213404*^9, 3.6586034180416822`*^9, 3.6615320211716223`*^9, 
   3.6615666011341343`*^9, 3.6616566240226793`*^9, 3.667873338566646*^9, 
   3.669427170974658*^9}],

Cell[BoxData[
 InterpretationBox[
  RowBox[{
  "17", "\[InvisibleSpace]", "\<\"  c  \"\>", "\[InvisibleSpace]", "100"}],
  SequenceForm[17, "  c  ", 100],
  Editable->False]], "Print",
 CellChangeTimes->{
  3.643628025726145*^9, {3.643629214458552*^9, 3.6436292347016783`*^9}, 
   3.656892881381371*^9, 3.65733624411819*^9, 3.657400898498517*^9, 
   3.65857955213404*^9, 3.6586034180416822`*^9, 3.6615320211716223`*^9, 
   3.6615666011341343`*^9, 3.6616566240226793`*^9, 3.667873338566646*^9, 
   3.6694271709873447`*^9}],

Cell[BoxData[
 InterpretationBox[
  RowBox[{
  "18", "\[InvisibleSpace]", "\<\"  a   \"\>", 
   "\[InvisibleSpace]", "\<\"Tue 12 Apr 2016 01:19:40\"\>"}],
  SequenceForm[18, "  a   ", "Tue 12 Apr 2016 01:19:40"],
  Editable->False]], "Print",
 CellChangeTimes->{
  3.643628025726145*^9, {3.643629214458552*^9, 3.6436292347016783`*^9}, 
   3.656892881381371*^9, 3.65733624411819*^9, 3.657400898498517*^9, 
   3.65857955213404*^9, 3.6586034180416822`*^9, 3.6615320211716223`*^9, 
   3.6615666011341343`*^9, 3.6616566240226793`*^9, 3.667873338566646*^9, 
   3.669427180066866*^9}],

Cell[BoxData[
 InterpretationBox[
  RowBox[{"18", "\[InvisibleSpace]", "\<\"  b\"\>"}],
  SequenceForm[18, "  b"],
  Editable->False]], "Print",
 CellChangeTimes->{
  3.643628025726145*^9, {3.643629214458552*^9, 3.6436292347016783`*^9}, 
   3.656892881381371*^9, 3.65733624411819*^9, 3.657400898498517*^9, 
   3.65857955213404*^9, 3.6586034180416822`*^9, 3.6615320211716223`*^9, 
   3.6615666011341343`*^9, 3.6616566240226793`*^9, 3.667873338566646*^9, 
   3.669427244621581*^9}],

Cell[BoxData[
 InterpretationBox[
  RowBox[{
  "18", "\[InvisibleSpace]", "\<\"  c  \"\>", "\[InvisibleSpace]", "100"}],
  SequenceForm[18, "  c  ", 100],
  Editable->False]], "Print",
 CellChangeTimes->{
  3.643628025726145*^9, {3.643629214458552*^9, 3.6436292347016783`*^9}, 
   3.656892881381371*^9, 3.65733624411819*^9, 3.657400898498517*^9, 
   3.65857955213404*^9, 3.6586034180416822`*^9, 3.6615320211716223`*^9, 
   3.6615666011341343`*^9, 3.6616566240226793`*^9, 3.667873338566646*^9, 
   3.669427244633297*^9}],

Cell[BoxData[
 InterpretationBox[
  RowBox[{
  "19", "\[InvisibleSpace]", "\<\"  a   \"\>", 
   "\[InvisibleSpace]", "\<\"Tue 12 Apr 2016 01:20:53\"\>"}],
  SequenceForm[19, "  a   ", "Tue 12 Apr 2016 01:20:53"],
  Editable->False]], "Print",
 CellChangeTimes->{
  3.643628025726145*^9, {3.643629214458552*^9, 3.6436292347016783`*^9}, 
   3.656892881381371*^9, 3.65733624411819*^9, 3.657400898498517*^9, 
   3.65857955213404*^9, 3.6586034180416822`*^9, 3.6615320211716223`*^9, 
   3.6615666011341343`*^9, 3.6616566240226793`*^9, 3.667873338566646*^9, 
   3.669427253317603*^9}],

Cell[BoxData[
 InterpretationBox[
  RowBox[{"19", "\[InvisibleSpace]", "\<\"  b\"\>"}],
  SequenceForm[19, "  b"],
  Editable->False]], "Print",
 CellChangeTimes->{
  3.643628025726145*^9, {3.643629214458552*^9, 3.6436292347016783`*^9}, 
   3.656892881381371*^9, 3.65733624411819*^9, 3.657400898498517*^9, 
   3.65857955213404*^9, 3.6586034180416822`*^9, 3.6615320211716223`*^9, 
   3.6615666011341343`*^9, 3.6616566240226793`*^9, 3.667873338566646*^9, 
   3.669427314800099*^9}],

Cell[BoxData[
 InterpretationBox[
  RowBox[{
  "19", "\[InvisibleSpace]", "\<\"  c  \"\>", "\[InvisibleSpace]", "100"}],
  SequenceForm[19, "  c  ", 100],
  Editable->False]], "Print",
 CellChangeTimes->{
  3.643628025726145*^9, {3.643629214458552*^9, 3.6436292347016783`*^9}, 
   3.656892881381371*^9, 3.65733624411819*^9, 3.657400898498517*^9, 
   3.65857955213404*^9, 3.6586034180416822`*^9, 3.6615320211716223`*^9, 
   3.6615666011341343`*^9, 3.6616566240226793`*^9, 3.667873338566646*^9, 
   3.669427314824222*^9}],

Cell[BoxData[
 InterpretationBox[
  RowBox[{
  "20", "\[InvisibleSpace]", "\<\"  a   \"\>", 
   "\[InvisibleSpace]", "\<\"Tue 12 Apr 2016 01:22:07\"\>"}],
  SequenceForm[20, "  a   ", "Tue 12 Apr 2016 01:22:07"],
  Editable->False]], "Print",
 CellChangeTimes->{
  3.643628025726145*^9, {3.643629214458552*^9, 3.6436292347016783`*^9}, 
   3.656892881381371*^9, 3.65733624411819*^9, 3.657400898498517*^9, 
   3.65857955213404*^9, 3.6586034180416822`*^9, 3.6615320211716223`*^9, 
   3.6615666011341343`*^9, 3.6616566240226793`*^9, 3.667873338566646*^9, 
   3.669427327868527*^9}],

Cell[BoxData[
 InterpretationBox[
  RowBox[{"20", "\[InvisibleSpace]", "\<\"  b\"\>"}],
  SequenceForm[20, "  b"],
  Editable->False]], "Print",
 CellChangeTimes->{
  3.643628025726145*^9, {3.643629214458552*^9, 3.6436292347016783`*^9}, 
   3.656892881381371*^9, 3.65733624411819*^9, 3.657400898498517*^9, 
   3.65857955213404*^9, 3.6586034180416822`*^9, 3.6615320211716223`*^9, 
   3.6615666011341343`*^9, 3.6616566240226793`*^9, 3.667873338566646*^9, 
   3.6694273849272757`*^9}],

Cell[BoxData[
 InterpretationBox[
  RowBox[{
  "20", "\[InvisibleSpace]", "\<\"  c  \"\>", "\[InvisibleSpace]", "100"}],
  SequenceForm[20, "  c  ", 100],
  Editable->False]], "Print",
 CellChangeTimes->{
  3.643628025726145*^9, {3.643629214458552*^9, 3.6436292347016783`*^9}, 
   3.656892881381371*^9, 3.65733624411819*^9, 3.657400898498517*^9, 
   3.65857955213404*^9, 3.6586034180416822`*^9, 3.6615320211716223`*^9, 
   3.6615666011341343`*^9, 3.6616566240226793`*^9, 3.667873338566646*^9, 
   3.6694273849567223`*^9}],

Cell[BoxData[
 InterpretationBox[
  RowBox[{
  "21", "\[InvisibleSpace]", "\<\"  a   \"\>", 
   "\[InvisibleSpace]", "\<\"Tue 12 Apr 2016 01:23:19\"\>"}],
  SequenceForm[21, "  a   ", "Tue 12 Apr 2016 01:23:19"],
  Editable->False]], "Print",
 CellChangeTimes->{
  3.643628025726145*^9, {3.643629214458552*^9, 3.6436292347016783`*^9}, 
   3.656892881381371*^9, 3.65733624411819*^9, 3.657400898498517*^9,
[truncated: 3,036,584 more chars]
