# Supplementary material for: A Likelihood Approach for Real-Time Calibration of Stochastic Compartmental Epidemic Models
Source: PLoS Comput Biol. 2017 Jan 17;13(1):e1005257. doi: 10.1371/journal.pcbi.1005257 (PMC5240920; doi:10.1371/journal.pcbi.1005257)
Supplement: S1 File — (TAR.GZ) [file pcbi.1005257.s014.tar.gz › HSPH_Online-SI-Revision/MSS10/n10-extreme/4_35.txt]

R0
{2.10103, 15.2673, 2.}
{2.0383057324938925, 13.169255122163477, 3.}
{{2.0383057324938925, 13.169255122163477, 3.}, {2.0383057324938925, 13.169255122163477, 3.}}
{2.985405610872177, 13.742081951861321, 50.}
inf
986.
790.2922427475002
{769.0002912579175, 811.2186505517066}
19.84865692216024
0.09619952821619211
newly
382.
369.13
{350., 386.}
4.133507853403142
0.01851961689439493
Reff
0.508869466
0.5335688727601504
{0.5292041280108108, 0.5378396353299142}
4.853780470324052
{{"newly 3 weeks spec", 219., 213.27, {195., 236.}, 6.1506849315068495, 0.027345505499652506}, {"newly 3 weeks cumul", 914., 866.96, {838., 891.}, 5.150984682713348, 0.023105151728218632}, {"newly 5 weeks spec", 143., 118.96, {102., 137.}, 17.02097902097902, 0.08364973829149318}, {"newly 5 weeks cumul", 1246., 1147.25, {1108., 1187.}, 7.925361155698234, 0.03602383246289865}, {"newly 51 weeks cumul", 1672., 1467.67, {1407., 1542.}, 12.220693779904305, 0.05682759816153263}}
ar
8264.
8059.67
{7999., 8134.}
2.4725314617618586
Peak weeks
{15., 11., 7., 3.}
