# Supplementary material for: A Likelihood Approach for Real-Time Calibration of Stochastic Compartmental Epidemic Models
Source: PLoS Comput Biol. 2017 Jan 17;13(1):e1005257. doi: 10.1371/journal.pcbi.1005257 (PMC5240920; doi:10.1371/journal.pcbi.1005257)
Supplement: S1 File — (TAR.GZ) [file pcbi.1005257.s014.tar.gz › HSPH_Online-SI-Revision/MSS10/n10-extreme/-8_16.txt]

R0
{2.48727, 14.882, 0.1}
{2.5819924358404815, 12.511446048506928, 0.37}
{{2.1475410390848992, 8.13253130886632, 0.}, {2.969471652468095, 18.04041961854636, 1.}}
{11.10223804412711, 24.307553668354707, 404.0000000000003}
inf
30.
31.88691984851421
{12.53294762390686, 49.718806217544646}
36.89134860918153
0.1697247541006852
newly
19.
31.37
{12., 60.}
79.21052631578948
0.23528011503517593
Reff
2.475082377
2.568609959531328
{2.1422441389293083, 2.9521133277160123}
11.022983059329722
{{"newly 3 weeks spec", 140., 222.87, {61., 508.}, 92.72142857142858, 0.2775695896086187}, {"newly 3 weeks cumul", 241., 341.85, {105., 736.}, 76.65145228215768, 0.2528504179032745}, {"newly 5 weeks spec", 517., 793.2, {245., 1737.}, 82.40618955512572, 0.2725090129952269}, {"newly 5 weeks cumul", 1029., 1606.27, {434., 3430.}, 86.08454810495627, 0.27174829311490845}, {"newly 65 weeks cumul", 8875., 8924.79, {8310., 9375.}, 4.15943661971831, 0.018190090326420893}}
ar
8894.
8943.79
{8329., 9394.}
4.1505509332134025
Peak weeks
{13., 9., 5., 1.}
