# Supplementary material for: A Likelihood Approach for Real-Time Calibration of Stochastic Compartmental Epidemic Models
Source: PLoS Comput Biol. 2017 Jan 17;13(1):e1005257. doi: 10.1371/journal.pcbi.1005257 (PMC5240920; doi:10.1371/journal.pcbi.1005257)
Supplement: S1 File — (TAR.GZ) [file pcbi.1005257.s014.tar.gz › HSPH_Online-SI-Revision/MSS10/n10-extreme/0_13.txt]

R0
{2.20385, 14.4767, 0.1}
{1.7426149866794665, 8.472939254922132, 1.21}
{{1.6740495506076405, 7.28757425823002, 1.}, {1.7782566561969824, 9.068069057040354, 2.}}
{20.928602823265358, 41.471887550877355, 1110.000000000001}
inf
1745.
966.7500856032614
{786.4299701645223, 1096.4245901439153}
44.59884896256383
0.2603284032810969
newly
848.
722.36
{662., 777.}
14.816037735849056
0.07040273112030962
Reff
0.8317329900000001
0.7927159358251606
{0.7841026149831, 0.8017733217171592}
4.691055259794308
{{"newly 3 weeks spec", 580., 411.16, {353., 456.}, 29.110344827586207, 0.15169822488868367}, {"newly 3 weeks cumul", 2137., 1698.34, {1521., 1828.}, 20.52690687880206, 0.10079020221426972}, {"newly 5 weeks spec", 319., 205.72, {160., 245.}, 35.510971786833856, 0.19664648560559467}, {"newly 5 weeks cumul", 2908., 2198.96, {1932., 2399.}, 24.382393397524073, 0.12281764423898506}, {"newly 52 weeks cumul", 3866., 2621.92, {2273., 2891.}, 32.180031039834454, 0.17067756850318397}}
ar
8347.
7102.92
{6754., 7372.}
14.904516592787829
Peak weeks
{18., 14., 10., 6.}
