# Supplementary material for: A Likelihood Approach for Real-Time Calibration of Stochastic Compartmental Epidemic Models
Source: PLoS Comput Biol. 2017 Jan 17;13(1):e1005257. doi: 10.1371/journal.pcbi.1005257 (PMC5240920; doi:10.1371/journal.pcbi.1005257)
Supplement: S1 File — (TAR.GZ) [file pcbi.1005257.s014.tar.gz › HSPH_Online-SI-Revision/MSS10/n10-extreme/-4_50.txt]

R0
{2.60513, 13.2796, 0.1}
{2.60857089240132, 15.244532945780152, 0.74}
{{2.1474677291570132, 10.724729528985545, 0.}, {2.901646265102805, 18.04041961854636, 1.}}
{7.380527936403595, 21.763979898040066, 691.9999999999981}
inf
466.
561.4171495164126
{428.1562112477518, 672.0832938031301}
25.32768225722357
0.09766912042964701
newly
376.
352.59
{304., 400.}
9.09840425531915
0.04213362601884382
Reff
2.38629908
2.3622729149833517
{1.9869482375440537, 2.6091138635016824}
6.840060553660309
{{"newly 3 weeks spec", 1062., 873.59, {793., 974.}, 17.816384180790962, 0.08677258188348079}, {"newly 3 weeks cumul", 2104., 1820.5, {1639., 2036.}, 14.032319391634982, 0.06681588083612879}, {"newly 5 weeks spec", 1231., 1128.12, {1066., 1194.}, 8.622258326563768, 0.03954672759796225}, {"newly 5 weeks cumul", 4630., 4023.3, {3730., 4399.}, 13.192656587473001, 0.062253760626611046}, {"newly 61 weeks cumul", 8721., 8623.93, {7975., 8969.}, 2.9621603027175785, 0.013236720311822983}}
ar
9095.
8997.94
{8349., 9343.}
2.840241891148983
Peak weeks
{13., 9., 5., 1.}
