# Supplementary material for: A Likelihood Approach for Real-Time Calibration of Stochastic Compartmental Epidemic Models
Source: PLoS Comput Biol. 2017 Jan 17;13(1):e1005257. doi: 10.1371/journal.pcbi.1005257 (PMC5240920; doi:10.1371/journal.pcbi.1005257)
Supplement: S1 File — (TAR.GZ) [file pcbi.1005257.s014.tar.gz › HSPH_Online-SI-Revision/MSS10/n10-extreme/0_5.txt]

R0
{2.96649, 18.0674, 2.}
{2.681596743270142, 15.460701368923134, 2.}
{{2.481029632153773, 13.765754215797681, 2.}, {2.8833029213607997, 17.184732873157827, 2.}}
{9.603715391923034, 14.427635581638004, 0.}
inf
2876.
2395.2683447467225
{2116.575241571424, 2687.9039036301147}
16.715287039404647
0.08300594699746769
newly
1043.
1006.39
{966., 1050.}
4.071907957813998
0.018188740745362243
Reff
0.663010515
0.7217203404128745
{0.6973570671210944, 0.7425202375591179}
8.855036848529327
{{"newly 3 weeks spec", 669., 638.32, {595., 681.}, 5.518684603886397, 0.02502679829764217}, {"newly 3 weeks cumul", 2580., 2464.35, {2403., 2531.}, 4.52906976744186, 0.020321414973828878}, {"newly 5 weeks spec", 386., 357.88, {320., 401.}, 9.33160621761658, 0.04328907374213065}, {"newly 5 weeks cumul", 3457., 3303.61, {3186., 3413.}, 4.569568990454151, 0.02057426055362819}, {"newly 57 weeks cumul", 4587., 4212.76, {3964., 4467.}, 8.158709396119468, 0.037728871261870515}}
ar
9476.
9101.76
{8853., 9356.}
3.9493457154917686
Peak weeks
{13., 9., 5., 1.}
