# Supplementary material for: A Likelihood Approach for Real-Time Calibration of Stochastic Compartmental Epidemic Models
Source: PLoS Comput Biol. 2017 Jan 17;13(1):e1005257. doi: 10.1371/journal.pcbi.1005257 (PMC5240920; doi:10.1371/journal.pcbi.1005257)
Supplement: S1 File — (TAR.GZ) [file pcbi.1005257.s014.tar.gz › HSPH_Online-SI-Revision/MSS10/n10-extreme/8_4.txt]

R0
{2.27532, 14.3149, 0.1}
{2.0325121796325027, 13.717885182025007, 3.}
{{2.0325121796325027, 13.717885182025007, 3.}, {2.0325121796325027, 13.717885182025007, 3.}}
{10.671370197049066, 4.170583224297715, 2900.0000000000005}
inf
238.
190.70302038681064
{182.33707429427068, 199.38215403503364}
19.87268050974345
0.0964533571824299
newly
95.
83.07
{71., 94.}
13.31578947368421
0.06386187653795956
Reff
0.38225376
0.35107521489062316
{0.34924149378763797, 0.3527304637504913}
8.15650449308252
{{"newly 3 weeks spec", 57., 42.04, {33., 50.}, 26.31578947368421, 0.13802227554382707}, {"newly 3 weeks cumul", 214., 184.54, {171., 197.}, 13.841121495327103, 0.06528860759023232}, {"newly 5 weeks spec", 34., 20.9, {16., 27.}, 38.529411764705884, 0.2216399027316565}, {"newly 5 weeks cumul", 292., 235.62, {220., 253.}, 19.30821917808219, 0.09377052011698277}, {"newly 46 weeks cumul", 396., 288.35, {264., 311.}, 27.184343434343436, 0.1385282959324804}}
ar
8478.
8370.35
{8346., 8393.}
1.2697570181646614
Peak weeks
{16., 12., 8., 4.}
