# Supplementary material for: A Likelihood Approach for Real-Time Calibration of Stochastic Compartmental Epidemic Models
Source: PLoS Comput Biol. 2017 Jan 17;13(1):e1005257. doi: 10.1371/journal.pcbi.1005257 (PMC5240920; doi:10.1371/journal.pcbi.1005257)
Supplement: S1 File — (TAR.GZ) [file pcbi.1005257.s014.tar.gz › HSPH_Online-SI-Revision/MSS10/n10-extreme/-8_11.txt]

R0
{2.475, 17.1709, 1.}
{1.8443487427096779, 14.231227004822408, 1.22}
{{1.4848190594537827, 9.528639513994332, 1.}, {2.2018116950161306, 18.765035081520878, 2.}}
{25.480858880417063, 23.593974440068564, 40.}
inf
144.
86.53016125080556
{41.430691371436126, 129.4797008508818}
39.96593645726685
0.2670611584966407
newly
77.
53.38
{33., 65.}
35.79220779220779
0.19704776697895487
Reff
2.41461
1.8090176240517608
{1.4588120822488015, 2.156281437831283}
25.08033910023727
{{"newly 3 weeks spec", 260., 126.66, {61., 154.}, 59.63076923076923, 0.3934867924934513}, {"newly 3 weeks cumul", 477., 262.58, {147., 311.}, 52.54926624737946, 0.3214673690870463}, {"newly 5 weeks spec", 539., 242.49, {112., 334.}, 59.85343228200371, 0.42103566687100424}, {"newly 5 weeks cumul", 1360., 688.44, {340., 857.}, 56.74852941176471, 0.36909129473511354}, {"newly 59 weeks cumul", 8770., 7103.72, {5762., 8372.}, 18.99977194982896, 0.0995119560140252}}
ar
8870.
7203.75
{5862., 8472.}
18.785231116121757
Peak weeks
{19., 15., 11., 7.}
