# Supplementary material for: A Likelihood Approach for Real-Time Calibration of Stochastic Compartmental Epidemic Models
Source: PLoS Comput Biol. 2017 Jan 17;13(1):e1005257. doi: 10.1371/journal.pcbi.1005257 (PMC5240920; doi:10.1371/journal.pcbi.1005257)
Supplement: S1 File — (TAR.GZ) [file pcbi.1005257.s014.tar.gz › HSPH_Online-SI-Revision/MSS10/n10-extreme/0_12.txt]

R0
{2.14974, 11.8619, 0.1}
{2.017895807558613, 10.644498685626083, 0.06}
{{2.0223546174097575, 10.68040344706332, 0.}, {2.0223546174097575, 10.68040344706332, 0.}}
{6.133029689236244, 10.26312238658152, 147.99999999999986}
inf
1788.
1644.1011467680312
{1571.228405026065, 1698.8877568358103}
8.048034297090005
0.03680344194216486
newly
1021.
1062.48
{1015., 1108.}
4.5915768854064645
0.01939105605899201
Reff
1.040904108
1.0059996025767841
{0.9961803927973298, 1.0156056061408083}
3.3532873158010266
{{"newly 3 weeks spec", 799., 757.03, {714., 801.}, 5.670838548185231, 0.025642092371199254}, {"newly 3 weeks cumul", 2755., 2756.84, {2682., 2823.}, 1.8134301270417423, 0.007924893367231501}, {"newly 5 weeks spec", 494., 417.83, {385., 448.}, 15.419028340080972, 0.07347829429808522}, {"newly 5 weeks cumul", 3861., 3747.24, {3674., 3833.}, 3.061901061901062, 0.013609830722706256}, {"newly 56 weeks cumul", 5044., 4685.28, {4583., 4777.}, 7.1118160190325135, 0.03213282578887581}}
ar
8414.
8055.28
{7953., 8147.}
4.263370572854766
Peak weeks
{14., 10., 6., 2.}
