# Supplementary material for: A Likelihood Approach for Real-Time Calibration of Stochastic Compartmental Epidemic Models
Source: PLoS Comput Biol. 2017 Jan 17;13(1):e1005257. doi: 10.1371/journal.pcbi.1005257 (PMC5240920; doi:10.1371/journal.pcbi.1005257)
Supplement: S1 File — (TAR.GZ) [file pcbi.1005257.s014.tar.gz › HSPH_Online-SI-Revision/MSS10/n10-extreme/8_44.txt]

R0
{2.50994, 18.3382, 0.1}
{2.0123833312038966, 15.017330278288185, 1.}
{{2.0123833312038966, 15.017330278288185, 1.}, {2.0123833312038966, 15.017330278288185, 1.}}
{19.823448719734447, 18.109027721978205, 900.0000000000007}
inf
483.
346.20924641561373
{335.0638762703329, 356.48554770503506}
28.32106699469698
0.1447273707216958
newly
173.
137.13
{124., 148.}
20.734104046242773
0.10205173934744187
Reff
0.35013663
0.3082550179405474
{0.3061727606758544, 0.310476402908186}
11.961505444161196
{{"newly 3 weeks spec", 89., 71.95, {60., 82.}, 19.247191011235955, 0.09606168685771532}, {"newly 3 weeks cumul", 399., 308.42, {293., 324.}, 22.70175438596491, 0.11219861761201017}, {"newly 5 weeks spec", 51., 36.38, {28., 45.}, 28.705882352941178, 0.15355845109410343}, {"newly 5 weeks cumul", 518., 396.59, {378., 415.}, 23.43822393822394, 0.11627923343222842}, {"newly 43 weeks cumul", 705., 490.15, {461., 518.}, 30.47517730496454, 0.1582410801471604}}
ar
8827.
8612.15
{8583., 8640.}
2.434009289679393
Peak weeks
{19., 15., 11., 7.}
