# Supplementary material for: A Likelihood Approach for Real-Time Calibration of Stochastic Compartmental Epidemic Models
Source: PLoS Comput Biol. 2017 Jan 17;13(1):e1005257. doi: 10.1371/journal.pcbi.1005257 (PMC5240920; doi:10.1371/journal.pcbi.1005257)
Supplement: S1 File — (TAR.GZ) [file pcbi.1005257.s014.tar.gz › HSPH_Online-SI-Revision/MSS10/n10-extreme/4_25.txt]

R0
{2.53191, 10.9214, 0.1}
{2.2982952013064857, 8.81055237979777, 0.}
{{2.2982952013064857, 8.81055237979777, 0.}, {2.2982952013064857, 8.81055237979777, 0.}}
{9.226820806960546, 19.327628511017217, 99.99999999999982}
inf
571.
304.2571139835713
{286.5575419079787, 321.2976281651363}
46.715041333875426
0.2737770816360197
newly
309.
186.87
{169., 201.}
39.52427184466019
0.21932646873736383
Reff
0.310158975
0.34284655165146455
{0.33892619644347727, 0.3469100006739407}
10.538974940662083
{{"newly 3 weeks spec", 123., 63.78, {51., 74.}, 48.146341463414636, 0.28999286025855964}, {"newly 3 weeks cumul", 613., 362.29, {336., 386.}, 40.898858075040785, 0.22904320465208078}, {"newly 5 weeks spec", 53., 22.37, {14., 28.}, 57.79245283018868, 0.38822844405194984}, {"newly 5 weeks cumul", 719., 421.87, {387., 453.}, 41.325452016689844, 0.23228338132110135}, {"newly 52 weeks cumul", 805., 451.27, {411., 488.}, 43.9416149068323, 0.2522484490459151}}
ar
9009.
8655.27
{8615., 8692.}
3.9264069264069263
Peak weeks
{14., 10., 6., 2.}
