# Supplementary material for: A Likelihood Approach for Real-Time Calibration of Stochastic Compartmental Epidemic Models
Source: PLoS Comput Biol. 2017 Jan 17;13(1):e1005257. doi: 10.1371/journal.pcbi.1005257 (PMC5240920; doi:10.1371/journal.pcbi.1005257)
Supplement: S1 File — (TAR.GZ) [file pcbi.1005257.s014.tar.gz › HSPH_Online-SI-Revision/MSS10/n10-extreme/8_45.txt]

R0
{2.44283, 16.8338, 0.1}
{2.2988713313187543, 14.662019367006652, 2.}
{{2.2988713313187543, 14.66201936700665, 2.}, {2.2988713313187543, 14.66201936700665, 2.}}
{5.893110395780517, 12.90130946662873, 1900.0000000000036}
inf
399.
168.66573199136968
{158.79776164883515, 179.37295908106353}
57.72788671895495
0.37437833897805567
newly
142.
68.83
{59., 78.}
51.528169014084504
0.3168628144106642
Reff
0.308285146
0.34306844654695945
{0.34058380554667056, 0.34529350715172846}
11.282833765516385
{{"newly 3 weeks spec", 84., 35.94, {28., 43.}, 57.214285714285715, 0.37420718289049887}, {"newly 3 weeks cumul", 323., 154.83, {140., 167.}, 52.06501547987616, 0.3202517374062541}, {"newly 5 weeks spec", 39., 18.95, {14., 24.}, 51.41025641025641, 0.3328346543358245}, {"newly 5 weeks cumul", 423., 201.04, {184., 217.}, 52.472813238770684, 0.3239723345513162}, {"newly 47 weeks cumul", 539., 254.1, {230., 279.}, 52.857142857142854, 0.3277677716662047}}
ar
8878.
8593.1
{8569., 8618.}
3.2090560937148007
Peak weeks
{15., 11., 7., 3.}
