# Supplementary material for: A Likelihood Approach for Real-Time Calibration of Stochastic Compartmental Epidemic Models
Source: PLoS Comput Biol. 2017 Jan 17;13(1):e1005257. doi: 10.1371/journal.pcbi.1005257 (PMC5240920; doi:10.1371/journal.pcbi.1005257)
Supplement: S1 File — (TAR.GZ) [file pcbi.1005257.s014.tar.gz › HSPH_Online-SI-Revision/MSS10/n10-extreme/-8_6.txt]

R0
{2.94778, 16.0002, 0.1}
{1.958549911194778, 7.172132520182729, 0.44}
{{1.2859588735577039, 3.838406665124058, 0.}, {2.740558233700418, 12.227119392341702, 2.}}
{33.66720719640407, 55.17473206470713, 480.00000000000017}
inf
56.
33.3318563311056
{10.246284392803894, 62.2181567144339}
47.56318239531537
0.3584723755838709
newly
41.
56.16
{17., 101.}
64.92682926829268
0.24288663219225837
Reff
2.92124998
1.9446425639455729
{1.2783318636468342, 2.71897347911545}
33.54772952458684
{{"newly 3 weeks spec", 128., 293.33, {56., 547.}, 150.8046875, 0.4045173608508126}, {"newly 3 weeks cumul", 239., 480.45, {102., 885.}, 121.418410041841, 0.3447439298942379}, {"newly 5 weeks spec", 489., 880., {219., 1588.}, 101.59918200408998, 0.36485581865228056}, {"newly 5 weeks cumul", 1036., 1931.04, {504., 3373.}, 108.06563706563706, 0.344326094821547}, {"newly 66 weeks cumul", 9287., 7030.92, {3833., 9183.}, 24.36222676860127, 0.1654584604486364}}
ar
9321.
7064.92
{3867., 9217.}
24.273361227336125
Peak weeks
{12., 8., 4., 0.}
