# Supplementary material for: A Likelihood Approach for Real-Time Calibration of Stochastic Compartmental Epidemic Models
Source: PLoS Comput Biol. 2017 Jan 17;13(1):e1005257. doi: 10.1371/journal.pcbi.1005257 (PMC5240920; doi:10.1371/journal.pcbi.1005257)
Supplement: S1 File — (TAR.GZ) [file pcbi.1005257.s014.tar.gz › HSPH_Online-SI-Revision/MSS10/n10-extreme/-4_38.txt]

R0
{2.4454, 8.33501, 0.1}
{2.237284002905311, 8.157237811567185, 0.15}
{{1.7158209505570432, 4.025106042930574, 0.}, {2.860007249398242, 13.554231599600111, 1.}}
{15.60099593569054, 34.02115088055269, 223.9999999999998}
inf
351.
238.1213672589096
{120.70212085726646, 361.03314875535057}
34.45179323689871
0.22694023617713963
newly
491.
351.99
{251., 500.}
31.59877800407332
0.17927189845932445
Reff
2.3077239799999996
2.1335711529327326
{1.6631288909767499, 2.677162426154231}
14.715803489639857
{{"newly 3 weeks spec", 1819., 1370.24, {1001., 1922.}, 27.26333150082463, 0.15044756255752256}, {"newly 3 weeks cumul", 3439., 2541.49, {1844., 3653.}, 29.48560628089561, 0.16380367115688554}, {"newly 5 weeks spec", 1286., 1337.98, {1045., 1512.}, 13.363919129082426, 0.060701642651761985}, {"newly 5 weeks cumul", 6558., 5450.26, {4554., 6421.}, 17.529734675205855, 0.08842110870746328}, {"newly 63 weeks cumul", 8641., 8074.71, {6673., 9024.}, 8.882189561393357, 0.04239227501342871}}
ar
8853.
8286.71
{6885., 9236.}
8.669490568168982
Peak weeks
{11., 7., 3., -1.}
