# Supplementary material for: A Likelihood Approach for Real-Time Calibration of Stochastic Compartmental Epidemic Models
Source: PLoS Comput Biol. 2017 Jan 17;13(1):e1005257. doi: 10.1371/journal.pcbi.1005257 (PMC5240920; doi:10.1371/journal.pcbi.1005257)
Supplement: S1 File — (TAR.GZ) [file pcbi.1005257.s014.tar.gz › HSPH_Online-SI-Revision/MSS10/n10-extreme/n10-extreme_NEW2_table4.txt]

{1	"newly 3 weeks spec"	135.	125.66	{109.	141.}	9.57037037037037	0.04423761008915297	"newly 3 weeks cumul"	629.	614.03	{588.	632.}	2.875993640699523	0.012749863431594503	"newly 5 weeks spec"	61.	50.87	{41.	60.}	17.885245901639344	0.08905945473585794	"newly 5 weeks cumul"	793.	744.29	{715.	764.}	6.14249684741488	0.027661052092390167	"newly 54 weeks cumul"	895.	833.77	{805.	861.}	6.841340782122905	0.030940323381877913}
{2	"newly 3 weeks spec"	274.	182.71	{158.	209.}	33.31751824817518	0.17793048093318753	"newly 3 weeks cumul"	1010.	746.63	{707.	790.}	26.076237623762378	0.1316927528336248	"newly 5 weeks spec"	172.	99.36	{80.	120.}	42.23255813953488	0.24304184082132743	"newly 5 weeks cumul"	1394.	982.74	{925.	1051.}	29.502152080344334	0.15239267272996848	"newly 50 weeks cumul"	1905.	1236.56	{1133.	1335.}	35.08871391076116	0.18850588648136757}
{3	"newly 3 weeks spec"	87.	71.15	{57.	95.}	21.71264367816092	0.10850050434681373	"newly 3 weeks cumul"	473.	409.04	{372.	503.}	16.32135306553911	0.07720955694057788	"newly 5 weeks spec"	29.	23.69	{16.	32.}	25.551724137931036	0.1316623541610137	"newly 5 weeks cumul"	554.	474.36	{427.	603.}	17.415162454873645	0.08283340780173233	"newly 56 weeks cumul"	592.	507.16	{455.	638.}	17.87162162162162	0.08497799169518995}
{4	"newly 3 weeks spec"	199.	202.95	{185.	218.}	5.874371859296482	0.025044835983973685	"newly 3 weeks cumul"	783.	910.83	{878.	942.}	16.325670498084293	0.06553639636186394	"newly 5 weeks spec"	95.	94.89	{81.	110.}	9.989473684210527	0.04370260240194325	"newly 5 weeks cumul"	1007.	1143.74	{1107.	1186.}	13.578947368421053	0.05516346615272514	"newly 50 weeks cumul"	1308.	1339.11	{1298.	1379.}	2.9212538226299696	0.012457093137175886}
{5	"newly 3 weeks spec"	213.	207.77	{187.	228.}	6.52112676056338	0.0293133663803291	"newly 3 weeks cumul"	916.	866.07	{802.	905.}	5.459606986899563	0.024784568690911897	"newly 5 weeks spec"	132.	110.29	{97.	123.}	16.65909090909091	0.08077158145295922	"newly 5 weeks cumul"	1203.	1129.36	{1049.	1171.}	6.121363258520366	0.027766091073116846	"newly 53 weeks cumul"	1516.	1420.68	{1318.	1467.}	6.287598944591029	0.028518007223638824}
{6	"newly 3 weeks spec"	232.	185.86	{167.	201.}	19.887931034482758	0.0974522450271635	"newly 3 weeks cumul"	932.	813.87	{786.	840.}	12.67489270386266	0.05900372443500599	"newly 5 weeks spec"	93.	90.45	{80.	104.}	8.935483870967742	0.03996983002889347	"newly 5 weeks cumul"	1166.	1034.94	{1006.	1064.}	11.240137221269297	0.051888587712560864	"newly 54 weeks cumul"	1415.	1245.12	{1216.	1276.}	12.00565371024735	0.05563884304383148}
{7	"newly 3 weeks spec"	196.	133.54	{114.	153.}	31.867346938775512	0.1694404124425118	"newly 3 weeks cumul"	905.	659.33	{617.	702.}	27.14585635359116	0.13820731822607488	"newly 5 weeks spec"	97.	54.91	{42.	69.}	43.391752577319586	0.2543027027161974	"newly 5 weeks cumul"	1165.	801.08	{755.	851.}	31.237768240343346	0.16322974426310655	"newly 55 weeks cumul"	1418.	895.76	{838.	960.}	36.829337094499294	0.20017246839087355}
{8	"newly 3 weeks spec"	285.	245.02	{224.	270.}	14.070175438596491	0.06698160716073052	"newly 3 weeks cumul"	1128.	1058.72	{1026.	1085.}	6.157801418439717	0.027703123570689877	"newly 5 weeks spec"	172.	121.76	{107.	135.}	29.209302325581394	0.15177167039693915	"newly 5 weeks cumul"	1506.	1355.35	{1327.	1392.}	10.00332005312085	0.04585603578308893	"newly 52 weeks cumul"	1911.	1636.3	{1595.	1675.}	14.374672946101517	0.06747956608699508}
{9	"newly 3 weeks spec"	224.	252.18	{218.	291.}	13.732142857142858	0.054138935132125	"newly 3 weeks cumul"	973.	1017.91	{932.	1124.}	7.501541623843782	0.030957442093094777	"newly 5 weeks spec"	131.	140.33	{117.	166.}	12.557251908396946	0.0511422060788306	"newly 5 weeks cumul"	1278.	1348.35	{1229.	1496.}	7.888106416275431	0.03224438363818209	"newly 52 weeks cumul"	1632.	1742.66	{1566.	1949.}	8.866421568627452	0.03581319438187843}
{10	"newly 3 weeks spec"	311.	259.25	{239.	280.}	16.639871382636656	0.07984538799491218	"newly 3 weeks cumul"	1154.	997.48	{970.	1029.}	13.563258232235702	0.06342293996468545	"newly 5 weeks spec"	185.	161.52	{144.	177.}	12.92972972972973	0.061503951541274804	"newly 5 weeks cumul"	1603.	1364.43	{1322.	1397.}	14.88271990018715	0.07007763612511192	"newly 52 weeks cumul"	2165.	1890.13	{1842.	1933.}	12.69607390300231	0.05905137049867511}
{11	"newly 3 weeks spec"	280.	169.07	{152.	186.}	39.61785714285714	0.2203860285970047	"newly 3 weeks cumul"	1095.	734.68	{701.	765.}	32.90593607305936	0.1735499207426155	"newly 5 weeks spec"	155.	81.31	{67.	96.}	47.541935483870965	0.28443056891153295	"newly 5 weeks cumul"	1475.	933.17	{889.	977.}	36.734237288135596	0.19911151814735994	"newly 47 weeks cumul"	1957.	1121.17	{1059.	1173.}	42.709759836484416	0.24227535963083485}
{12	"newly 3 weeks spec"	241.	207.49	{186.	229.}	13.962655601659751	0.06653659052874542	"newly 3 weeks cumul"	1116.	931.07	{894.	968.}	16.57078853046595	0.07888563786673637	"newly 5 weeks spec"	113.	96.46	{79.	113.}	15.132743362831858	0.07410133648078478	"newly 5 weeks cumul"	1420.	1169.46	{1122.	1213.}	17.643661971830987	0.08451172968312357	"newly 52 weeks cumul"	1677.	1368.46	{1304.	1420.}	18.398330351818725	0.0885506640017872}
{13	"newly 3 weeks spec"	180.	206.11	{187.	228.}	14.694444444444445	0.05844782782869956	"newly 3 weeks cumul"	742.	770.06	{742.	794.}	4.048517520215634	0.017137419633688967	"newly 5 weeks spec"	114.	130.9	{114.	145.}	15.666666666666666	0.0619984636502537	"newly 5 weeks cumul"	985.	1065.93	{1036.	1098.}	8.216243654822335	0.0341578439588978	"newly 48 weeks cumul"	1277.	1550.3	{1493.	1605.}	21.401722787783868	0.08406257647386095}
{14	"newly 3 weeks spec"	185.	203.48	{183.	225.}	10.637837837837838	0.04309191410478117	"newly 3 weeks cumul"	825.	829.27	{798.	857.}	2.1418181818181816	0.009272162319476616	"newly 5 weeks spec"	104.	111.46	{94.	129.}	12.01923076923077	0.049512587716278526	"newly 5 weeks cumul"	1066.	1092.03	{1059.	1130.}	2.948405253283302	0.012564334562600182	"newly 53 weeks cumul"	1314.	1405.13	{1305.	1470.}	7.382800608828006	0.03069685356386133}
{15	"newly 3 weeks spec"	149.	89.25	{75.	103.}	40.100671140939596	0.22604267485633567	"newly 3 weeks cumul"	603.	400.31	{361.	436.}	33.61359867330017	0.17906909390468673	"newly 5 weeks spec"	76.	45.28	{34.	58.}	40.421052631578945	0.23662835085321024	"newly 5 weeks cumul"	785.	509.38	{462.	557.}	35.11082802547771	0.18909856116040963	"newly 50 weeks cumul"	962.	610.43	{545.	662.}	36.54573804573805	0.19884921056249283}
{16	"newly 3 weeks spec"	236.	192.93	{174.	211.}	18.25	0.08871767395877522	"newly 3 weeks cumul"	954.	868.14	{841.	897.}	9.10272536687631	0.04156628254703596	"newly 5 weeks spec"	131.	89.52	{76.	101.}	31.66412213740458	0.16866330370590712	"newly 5 weeks cumul"	1261.	1091.35	{1058.	1121.}	13.52498017446471	0.06322368334329223	"newly 53 weeks cumul"	1555.	1280.29	{1240.	1310.}	17.771704180064308	0.08512710919463204}
{17	"newly 3 weeks spec"	218.	219.75	{145.	247.}	11.123853211009175	0.05264200445701785	"newly 3 weeks cumul"	974.	970.4	{692.	1040.}	7.657084188911704	0.036355411349402976	"newly 5 weeks spec"	107.	108.63	{72.	128.}	14.94392523364486	0.07244816032154745	"newly 5 weeks cumul"	1233.	1232.74	{856.	1323.}	8.621248986212489	0.04106459433171761	"newly 55 weeks cumul"	1481.	1468.87	{971.	1583.}	8.909520594193113	0.04364749954447847}
{18	"newly 3 weeks spec"	202.	170.33	{154.	188.}	15.767326732673267	0.0759376680772738	"newly 3 weeks cumul"	887.	775.99	{752.	797.}	12.5152198421646	0.058178873251612216	"newly 5 weeks spec"	107.	78.87	{67.	92.}	26.289719626168225	0.13549136522338387	"newly 5 weeks cumul"	1132.	971.65	{946.	1001.}	14.165194346289752	0.06644009962614757	"newly 53 weeks cumul"	1431.	1141.21	{1107.	1173.}	20.25087351502446	0.09840251485387651}
{19	"newly 3 weeks spec"	155.	132.21	{115.	151.}	14.76774193548387	0.07172475903922239	"newly 3 weeks cumul"	791.	673.2	{636.	708.}	14.892541087231352	0.070364449157928	"newly 5 weeks spec"	62.	50.73	{40.	62.}	19.306451612903224	0.09865486797128836	"newly 5 weeks cumul"	957.	803.91	{761.	851.}	15.996865203761756	0.07608916879072003	"newly 55 weeks cumul"	1067.	881.31	{840.	933.}	17.402999062792876	0.08346805829273846}
{20	"newly 3 weeks spec"	277.	223.98	{203.	247.}	19.140794223826713	0.09362252002941601	"newly 3 weeks cumul"	1115.	929.87	{900.	961.}	16.60358744394619	0.07906522013046863	"newly 5 weeks spec"	154.	119.93	{102.	133.}	22.123376623376622	0.11151683009280004	"newly 5 weeks cumul"	1485.	1216.	{1184.	1255.}	18.114478114478114	0.08705279706615146	"newly 52 weeks cumul"	1930.	1527.73	{1480.	1577.}	20.84300518134715	0.10192121023219024}
{21	"newly 3 weeks spec"	230.	135.28	{121.	151.}	41.18260869565217	0.23229179586978227	"newly 3 weeks cumul"	931.	542.12	{520.	568.}	41.77013963480129	0.2351461097623643	"newly 5 weeks spec"	137.	74.93	{60.	89.}	45.306569343065696	0.26691194386326045	"newly 5 weeks cumul"	1250.	719.55	{685.	754.}	42.436	0.24011577563226744	"newly 49 weeks cumul"	1622.	933.17	{870.	990.}	42.46794081381011	0.24057498005912656}
{22	"newly 3 weeks spec"	126.	84.92	{71.	98.}	32.6031746031746	0.17454603702005844	"newly 3 weeks cumul"	596.	467.81	{448.	491.}	21.508389261744966	0.10545500408935399	"newly 5 weeks spec"	39.	32.34	{24.	40.}	19.897435897435898	0.10090899286360218	"newly 5 weeks cumul"	702.	551.66	{525.	577.}	21.415954415954417	0.10495363582846057	"newly 56 weeks cumul"	785.	597.53	{564.	625.}	23.881528662420383	0.11883553792612243}
{23	"newly 3 weeks spec"	183.	299.68	{274.	326.}	63.759562841530055	0.2133256294052601	"newly 3 weeks cumul"	736.	1094.37	{1062.	1130.}	48.69157608695652	0.17215924724978668	"newly 5 weeks spec"	84.	196.38	{181.	217.}	133.78571428571428	0.36757538473551304	"newly 5 weeks cumul"	938.	1534.67	{1484.	1580.}	63.61087420042644	0.21368260128209143	"newly 51 weeks cumul"	1140.	2274.89	{2200.	2349.}	99.55175438596491	0.299914842075877}
{24	"newly 3 weeks spec"	218.	241.53	{223.	262.}	11.169724770642201	0.04528752320579642	"newly 3 weeks cumul"	857.	954.2	{931.	976.}	11.341890315052508	0.04658083133403841	"newly 5 weeks spec"	150.	140.5	{127.	154.}	8.146666666666667	0.0375092574518097	"newly 5 weeks cumul"	1186.	1278.81	{1250.	1306.}	7.825463743676223	0.03266645095749682	"newly 49 weeks cumul"	1579.	1708.69	{1678.	1748.}	8.21342621912603	0.03423096149556981}
{25	"newly 3 weeks spec"	123.	63.78	{51.	74.}	48.146341463414636	0.28999286025855964	"newly 3 weeks cumul"	613.	362.29	{336.	386.}	40.898858075040785	0.22904320465208078	"newly 5 weeks spec"	53.	22.37	{14.	28.}	57.79245283018868	0.38822844405194984	"newly 5 weeks cumul"	719.	421.87	{387.	453.}	41.325452016689844	0.23228338132110135	"newly 52 weeks cumul"	805.	451.27	{411.	488.}	43.9416149068323	0.2522484490459151}
{26	"newly 3 weeks spec"	82.	54.53	{43.	66.}	33.5	0.18329642667809626	"newly 3 weeks cumul"	370.	303.39	{272.	334.}	18.002702702702702	0.08752651983374958	"newly 5 weeks spec"	10.	18.98	{11.	28.}	92.2	0.26468799628054	"newly 5 weeks cumul"	409.	354.04	{312.	389.}	13.706601466992666	0.06534770581890179	"newly 55 weeks cumul"	439.	380.	{327.	420.}	13.799544419134396	0.06619770919604415}
{27	"newly 3 weeks spec"	253.	209.62	{180.	247.}	20.039525691699605	0.09736990516856228	"newly 3 weeks cumul"	1055.	903.05	{842.	1023.}	16.169668246445497	0.07664789939623616	"newly 5 weeks spec"	136.	103.24	{83.	127.}	26.985294117647058	0.13878539660237524	"newly 5 weeks cumul"	1391.	1149.52	{1067.	1329.}	19.14018691588785	0.09243507867183627	"newly 53 weeks cumul"	1730.	1388.51	{1275.	1650.}	22.26184971098266	0.10914268473670134}
{28	"newly 3 weeks spec"	143.	139.42	{120.	156.}	7.426573426573427	0.0336600894219238	"newly 3 weeks cumul"	714.	691.58	{664.	726.}	4.1232492997198875	0.019113763757294993	"newly 5 weeks spec"	59.	55.31	{46.	67.}	12.864406779661017	0.060999421317623884	"newly 5 weeks cumul"	874.	833.33	{818.	874.}	4.770022883295194	0.02232123152928161	"newly 56 weeks cumul"	975.	927.94	{903.	973.}	4.982564102564103	0.023421275240808007}
{29	"newly 3 weeks spec"	161.	142.19	{127.	158.}	12.167701863354038	0.05748617460121592	"newly 3 weeks cumul"	747.	700.06	{679.	725.}	6.28380187416332	0.028318572117976427	"newly 5 weeks spec"	83.	55.71	{46.	64.}	32.87951807228916	0.17673901377748094	"newly 5 weeks cumul"	974.	843.55	{817.	870.}	13.393223819301848	0.06257745931330702	"newly 51 weeks cumul"	1110.	937.3	{900.	967.}	15.558558558558559	0.07360621309001653}
{30	"newly 3 weeks spec"	187.	142.8	{125.	159.}	23.636363636363637	0.11901302069199256	"newly 3 weeks cumul"	802.	646.64	{606.	678.}	19.371571072319203	0.09386405140478052	"newly 5 weeks spec"	78.	63.89	{52.	75.}	19.064102564102566	0.09574405099199618	"newly 5 weeks cumul"	1008.	804.2	{758.	847.}	20.21825396825397	0.09845530970205837	"newly 51 weeks cumul"	1234.	934.58	{883.	986.}	24.26418152350081	0.12107776833244469}
{31	"newly 3 weeks spec"	252.	217.11	{198.	235.}	13.884920634920634	0.06588420379611935	"newly 3 weeks cumul"	969.	954.65	{926.	977.}	1.9638802889576883	0.008649011886087203	"newly 5 weeks spec"	111.	109.25	{96.	121.}	7.45045045045045	0.033243606457076066	"newly 5 weeks cumul"	1242.	1218.31	{1182.	1250.}	2.260064412238325	0.009983144352114705	"newly 54 weeks cumul"	1508.	1466.35	{1416.	1507.}	2.9171087533156497	0.01299353022784168}
{32	"newly 3 weeks spec"	205.	166.16	{152.	183.}	18.946341463414633	0.09234659123697903	"newly 3 weeks cumul"	891.	626.5	{598.	649.}	29.68574635241302	0.15323739383590967	"newly 5 weeks spec"	111.	105.99	{92.	120.}	8.207207207207206	0.037617348630529186	"newly 5 weeks cumul"	1156.	863.78	{825.	898.}	25.27854671280277	0.1267820029305654	"newly 46 weeks cumul"	1578.	1235.64	{1175.	1288.}	21.695817490494296	0.10649319105615598}
{33	"newly 3 weeks spec"	80.	55.24	{45.	64.}	30.95	0.16512491026138892	"newly 3 weeks cumul"	415.	300.61	{283.	320.}	27.563855421686746	0.14047834859555178	"newly 5 weeks spec"	25.	18.16	{11.	25.}	30.56	0.17185633932630967	"newly 5 weeks cumul"	481.	350.19	{331.	370.}	27.195426195426194	0.13823691587567663	"newly 54 weeks cumul"	518.	375.9	{352.	399.}	27.43243243243243	0.13972831505631178}
{34	"newly 3 weeks spec"	107.	66.7	{54.	81.}	37.66355140186916	0.2105289896278142	"newly 3 weeks cumul"	518.	350.87	{326.	378.}	32.26447876447877	0.17001272731261785	"newly 5 weeks spec"	37.	24.43	{17.	31.}	34.83783783783784	0.1967916872517226	"newly 5 weeks cumul"	629.	415.01	{383.	449.}	34.02066772655008	0.1815385404386546	"newly 56 weeks cumul"	672.	451.34	{416.	497.}	32.836309523809526	0.17399381984843734}
{35	"newly 3 weeks spec"	219.	213.27	{195.	236.}	6.1506849315068495	0.027345505499652506	"newly 3 weeks cumul"	914.	866.96	{838.	891.}	5.150984682713348	0.023105151728218632	"newly 5 weeks spec"	143.	118.96	{102.	137.}	17.02097902097902	0.08364973829149318	"newly 5 weeks cumul"	1246.	1147.25	{1108.	1187.}	7.925361155698234	0.03602383246289865	"newly 51 weeks cumul"	1672.	1467.67	{1407.	1542.}	12.220693779904305	0.05682759816153263}
{36	"newly 3 weeks spec"	304.	135.53	{121.	152.}	55.41776315789474	0.35261439084856233	"newly 3 weeks cumul"	1147.	566.16	{540.	589.}	50.63993025283348	0.306897193758197	"newly 5 weeks spec"	161.	70.92	{56.	83.}	55.95031055900621	0.3605893256275424	"newly 5 weeks cumul"	1520.	736.67	{701.	767.}	51.53486842105263	0.31482764783079015	"newly 49 weeks cumul"	2076.	923.51	{869.	970.}	55.51493256262042	0.3522148869153232}
{37	"newly 3 weeks spec"	209.	184.84	{168.	206.}	11.712918660287082	0.05513442356458929	"newly 3 weeks cumul"	875.	781.08	{755.	804.}	10.733714285714285	0.04943936234588051	"newly 5 weeks spec"	117.	95.83	{83.	108.}	18.264957264957264	0.08967103247166046	"newly 5 weeks cumul"	1151.	1011.96	{981.	1037.}	12.079930495221546	0.05600537898535039	"newly 52 weeks cumul"	1404.	1250.07	{1211.	1290.}	10.963675213675213	0.05057059342320644}
{38	"newly 3 weeks spec"	55.	41.49	{31.	52.}	24.78181818181818	0.13065980794811902	"newly 3 weeks cumul"	284.	259.49	{240.	279.}	8.764084507042254	0.040548181655007835	"newly 5 weeks spec"	18.	12.75	{8.	19.}	33.94444444444444	0.19525999339236028	"newly 5 weeks cumul"	331.	295.44	{271.	319.}	10.773413897280967	0.05035844238342066	"newly 55 weeks cumul"	350.	309.66	{282.	338.}	11.645714285714286	0.0547787772851523}
{39	"newly 3 weeks spec"	107.	90.18	{80.	102.}	16.074766355140188	0.07812229965155737	"newly 3 weeks cumul"	564.	462.07	{442.	479.}	18.072695035460992	0.08677723101827722	"newly 5 weeks spec"	42.	36.82	{29.	45.}	16.142857142857142	0.07908925261050202	"newly 5 weeks cumul"	669.	555.75	{531.	577.}	16.928251121076233	0.0807538779781268	"newly 55 weeks cumul"	739.	616.46	{591.	645.}	16.581867388362653	0.07897758554146392}
{40	"newly 3 weeks spec"	222.	162.2	{130.	177.}	33.828828828828826	0.1756752221735941	"newly 3 weeks cumul"	944.	704.61	{627.	709.}	29.780720338983052	0.15184319193237397	"newly 5 weeks spec"	115.	80.36	{59.	92.}	39.07826086956522	0.2088785417155642	"newly 5 weeks cumul"	1200.	897.81	{793.	886.}	30.805833333333332	0.1565924370051247	"newly 52 weeks cumul"	1524.	1090.42	{938.	1054.}	35.53543307086614	0.18512854641846474}
{41	"newly 3 weeks spec"	212.	250.04	{229.	271.}	17.943396226415093	0.07073234416804809	"newly 3 weeks cumul"	904.	1037.14	{1014.	1063.}	14.72787610619469	0.059595767405077014	"newly 5 weeks spec"	89.	136.34	{122.	150.}	53.19101123595506	0.18400868634155326	"newly 5 weeks cumul"	1155.	1360.56	{1332.	1386.}	17.7974025974026	0.07109015756669024	"newly 51 weeks cumul"	1447.	1726.5	{1700.	1751.}	19.31582584657913	0.07666813936371204}
{42	"newly 3 weeks spec"	235.	182.98	{166.	201.}	22.136170212765958	0.10999715610523653	"newly 3 weeks cumul"	936.	780.68	{747.	813.}	16.594017094017094	0.07901380134131393	"newly 5 weeks spec"	165.	94.12	{82.	106.}	42.95757575757576	0.24611495851108883	"newly 5 weeks cumul"	1287.	1006.08	{972.	1038.}	21.827505827505828	0.10708409486878706	"newly 46 weeks cumul"	1777.	1234.79	{1188.	1276.}	30.51266178953292	0.15825243150765236}
{43	"newly 3 weeks spec"	116.	128.57	{112.	146.}	13.232758620689655	0.053246756964189214	"newly 3 weeks cumul"	596.	683.67	{658.	720.}	16.216442953020135	0.06551423276614397	"newly 5 weeks spec"	40.	47.62	{36.	59.}	23.5	0.08879183048472643	"newly 5 weeks cumul"	704.	809.25	{790.	845.}	16.541193181818183	0.06682594131458586	"newly 56 weeks cumul"	757.	879.42	{848.	925.}	17.77542932628798	0.07136891303718135}
{44	"newly 3 weeks spec"	281.	177.63	{158.	195.}	36.786476868327405	0.20073616331405714	"newly 3 weeks cumul"	1071.	728.58	{702.	763.}	31.971988795518207	0.16754385795549379	"newly 5 weeks spec"	173.	99.27	{86.	113.}	42.61849710982659	0.24397356751803304	"newly 5 weeks cumul"	1453.	962.	{923.	998.}	33.79215416379903	0.1792786503875292	"newly 47 weeks cumul"	1985.	1237.08	{1181.	1295.}	37.67858942065491	0.2055958014076915}
{45	"newly 3 weeks spec"	250.	222.68	{207.	240.}	10.976	0.051183608101020205	"newly 3 weeks cumul"	978.	914.39	{884.	943.}	6.504089979550102	0.029328716458119092	"newly 5 weeks spec"	142.	120.57	{105.	134.}	15.246478873239436	0.07349693338674594	"newly 5 weeks cumul"	1328.	1198.07	{1167.	1234.}	9.783885542168674	0.04481661601327674	"newly 51 weeks cumul"	1725.	1506.31	{1455.	1556.}	12.67768115942029	0.05900913114655263}
{46	"newly 3 weeks spec"	267.	235.35	{216.	254.}	11.92134831460674	0.05602617677738488	"newly 3 weeks cumul"	1078.	1002.81	{972.	1033.}	6.974953617810761	0.03152490290311264	"newly 5 weeks spec"	173.	118.4	{102.	131.}	31.560693641618496	0.16708963512046981	"newly 5 weeks cumul"	1493.	1289.29	{1250.	1324.}	13.644340254521099	0.06381462237820026	"newly 49 weeks cumul"	2102.	1560.64	{1504.	1610.}	25.754519505233112	0.1294811566166019}
{47	"newly 3 weeks spec"	255.	256.33	{237.	274.}	4.662745098039216	0.020151163788439806	"newly 3 weeks cumul"	1074.	1036.52	{1008.	1060.}	3.541899441340782	0.015750777179574675	"newly 5 weeks spec"	129.	145.49	{127.	161.}	13.806201550387597	0.05523443945742649	"newly 5 weeks cumul"	1366.	1376.86	{1348.	1406.}	1.5739385065885798	0.006802037388915636	"newly 51 weeks cumul"	1768.	1796.79	{1770.	1829.}	2.042420814479638	0.008777090170471484}
{48	"newly 3 weeks spec"	231.	181.78	{163.	201.}	21.307359307359306	0.10563381179641591	"newly 3 weeks cumul"	980.	839.06	{809.	861.}	14.381632653061224	0.06763463342917057	"newly 5 weeks spec"	109.	81.42	{69.	96.}	25.339449541284402	0.1303497525328553	"newly 5 weeks cumul"	1224.	1043.51	{1006.	1081.}	14.745915032679738	0.06950147209785405	"newly 54 weeks cumul"	1459.	1202.96	{1162.	1245.}	17.549006168608635	0.08406195920368453}
{49	"newly 3 weeks spec"	157.	136.99	{120.	152.}	13.343949044585987	0.06341217265976652	"newly 3 weeks cumul"	774.	698.7	{671.	725.}	9.728682170542635	0.04465216150434079	"newly 5 weeks spec"	60.	51.13	{42.	61.}	16.55	0.08188244482223733	"newly 5 weeks cumul"	908.	834.77	{807.	865.}	8.064977973568283	0.036705255082890374	"newly 55 weeks cumul"	1013.	916.49	{883.	951.}	9.527147087857848	0.04372450104671834}
{50	"newly 3 weeks spec"	221.	219.43	{202.	235.}	4.855203619909502	0.021309040598787344	"newly 3 weeks cumul"	1020.	926.11	{902.	949.}	9.204901960784314	0.04203034107791609	"newly 5 weeks spec"	108.	116.	{99.	129.}	10.796296296296296	0.04472590372429311	"newly 5 weeks cumul"	1290.	1202.73	{1175.	1230.}	6.765116279069767	0.03048941598572973	"newly 53 weeks cumul"	1505.	1488.48	{1451.	1514.}	1.521594684385382	0.006681715236810204}
