# Supplementary material for: A Likelihood Approach for Real-Time Calibration of Stochastic Compartmental Epidemic Models
Source: PLoS Comput Biol. 2017 Jan 17;13(1):e1005257. doi: 10.1371/journal.pcbi.1005257 (PMC5240920; doi:10.1371/journal.pcbi.1005257)
Supplement: S1 File — (TAR.GZ) [file pcbi.1005257.s014.tar.gz › HSPH_Online-SI-Revision/MSS10/n10-extreme/0_25.txt]

R0
{2.53191, 10.9214, 0.1}
{1.8949657680400924, 6.2116051758606945, 1.63}
{{1.8176805752181022, 5.680205690475933, 1.}, {2.1902374898683625, 8.258760065243713, 4.}}
{25.156669548282036, 43.124460455063556, 1530.0000000000025}
inf
2411.
1208.86607829569
{1016.2531870665139, 1728.4301976769138}
49.86038663228163
0.30756681182062545
newly
1327.
1161.9
{1050., 1292.}
12.580256217030897
0.059516184232531986
Reff
0.740077293
0.7786011781826286
{0.764969018476461, 0.7914337269739802}
5.205386727441274
{{"newly 3 weeks spec", 727., 453.2, {382., 591.}, 37.66162310866575, 0.21076348621148136}, {"newly 3 weeks cumul", 3100., 2377.11, {2155., 2812.}, 23.319032258064517, 0.1173758518760336}, {"newly 5 weeks spec", 309., 145.2, {104., 213.}, 53.00970873786408, 0.341497157180886}, {"newly 5 weeks cumul", 3847., 2782.15, {2519., 3389.}, 27.680010397712504, 0.14337261675132107}, {"newly 56 weeks cumul", 4343., 2956.16, {2641., 3751.}, 31.93276536956021, 0.1703807421691797}}
ar
9009.
7622.16
{7307., 8417.}
15.393939393939393
Peak weeks
{14., 10., 6., 2.}
