# Supplementary material for: A Likelihood Approach for Real-Time Calibration of Stochastic Compartmental Epidemic Models
Source: PLoS Comput Biol. 2017 Jan 17;13(1):e1005257. doi: 10.1371/journal.pcbi.1005257 (PMC5240920; doi:10.1371/journal.pcbi.1005257)
Supplement: S1 File — (TAR.GZ) [file pcbi.1005257.s014.tar.gz › HSPH_Online-SI-Revision/MSS10/n10-extreme/-4_7.txt]

R0
{2.17562, 11.7184, 1.}
{2.555034474039391, 12.29877928863853, 1.6}
{{1.2475129884135323, 2.536404511176407, 0.}, {2.9991114435826907, 15.620746668668303, 2.}}
{35.214379988359134, 39.286025901613556, 102.}
inf
569.
661.285448199266
{108.43570853273116, 897.1222414590529}
49.26196906805295
0.27621774201441185
newly
469.
533.92
{405., 599.}
24.865671641791046
0.10447783407827657
Reff
1.9506608919999997
2.248261159076665
{1.1759761389720622, 2.6127478873323517}
31.788799561763035
{{"newly 3 weeks spec", 962., 1103.08, {611., 1305.}, 29.51975051975052, 0.13043495702706348}, {"newly 3 weeks cumul", 2111., 2490.22, {1708., 2862.}, 29.241117953576506, 0.12542001202285197}, {"newly 5 weeks spec", 1027., 1048.76, {372., 1261.}, 27.881207400194743, 0.15965439461059405}, {"newly 5 weeks cumul", 4213., 4694.27, {2687., 5417.}, 26.439829100403514, 0.11931960208278386}, {"newly 63 weeks cumul", 7880., 7722.85, {3311., 8954.}, 21.513832487309646, 0.1153392979948752}}
ar
8345.
8187.85
{3776., 9419.}
20.31503894547633
Peak weeks
{11., 7., 3., -1.}
