# Supplementary material for: A Likelihood Approach for Real-Time Calibration of Stochastic Compartmental Epidemic Models
Source: PLoS Comput Biol. 2017 Jan 17;13(1):e1005257. doi: 10.1371/journal.pcbi.1005257 (PMC5240920; doi:10.1371/journal.pcbi.1005257)
Supplement: S1 File — (TAR.GZ) [file pcbi.1005257.s014.tar.gz › HSPH_Online-SI-Revision/MSS10/n10-extreme/-8_29.txt]

R0
{2.54244, 12.9085, 0.1}
{2.3176333027883795, 16.445372872002498, 0.11}
{{1.9717602736560385, 13.02623661108311, 0.}, {2.6622503328415568, 19.925396356110966, 0.}}
{11.3987061917495, 30.081244377003795, 189.99999999999997}
inf
35.
33.87729090750067
{17.520561611360712, 47.24392950245634}
31.08006581693482
0.14913132860423853
newly
22.
19.45
{10., 30.}
32.40909090909091
0.16516253825177177
Reff
2.5284565800000003
2.3049310249514217
{1.9616137098656092, 2.645627649643888}
11.324985159781201
{{"newly 3 weeks spec", 156., 68., {22., 102.}, 68.48717948717949, 0.5041148075003684}, {"newly 3 weeks cumul", 228., 123.79, {49., 190.}, 56.9078947368421, 0.3746290114414224}, {"newly 5 weeks spec", 612., 187.12, {53., 325.}, 75.00326797385621, 0.6393295598598627}, {"newly 5 weeks cumul", 1151., 433.75, {139., 699.}, 71.06429192006951, 0.551371511435385}, {"newly 63 weeks cumul", 9014., 8549.31, {7816., 9096.}, 5.596960284002662, 0.025612076303534216}}
ar
9034.
8569.31
{7836., 9116.}
5.584569404471995
Peak weeks
{15., 11., 7., 3.}
