# Supplementary material for: A Likelihood Approach for Real-Time Calibration of Stochastic Compartmental Epidemic Models
Source: PLoS Comput Biol. 2017 Jan 17;13(1):e1005257. doi: 10.1371/journal.pcbi.1005257 (PMC5240920; doi:10.1371/journal.pcbi.1005257)
Supplement: S1 File — (TAR.GZ) [file pcbi.1005257.s014.tar.gz › HSPH_Online-SI-Revision/MSS10/n10-extreme/4_29.txt]

R0
{2.54244, 12.9085, 0.1}
{2.3289069821587303, 10.995563332309928, 0.}
{{2.3289069821587307, 10.995563332309928, 0.}, {2.3289069821587307, 10.995563332309928, 0.}}
{8.398743641591118, 14.819201825851765, 99.99999999999982}
inf
779.
657.3971637400275
{638.8305336448184, 675.146263757536}
15.610120187416218
0.07381576850292373
newly
343.
338.87
{321., 357.}
3.472303206997084
0.015282129983064219
Reff
0.329754468
0.33037940502760244
{0.32607404553443303, 0.33465721606589655}
0.8197941525383361
{{"newly 3 weeks spec", 161., 142.19, {127., 158.}, 12.167701863354038, 0.05748617460121592}, {"newly 3 weeks cumul", 747., 700.06, {679., 725.}, 6.28380187416332, 0.028318572117976427}, {"newly 5 weeks spec", 83., 55.71, {46., 64.}, 32.87951807228916, 0.17673901377748094}, {"newly 5 weeks cumul", 974., 843.55, {817., 870.}, 13.393223819301848, 0.06257745931330702}, {"newly 51 weeks cumul", 1110., 937.3, {900., 967.}, 15.558558558558559, 0.07360621309001653}}
ar
9034.
8861.3
{8824., 8891.}
1.9116670356431258
Peak weeks
{15., 11., 7., 3.}
