# Supplementary material for: A Likelihood Approach for Real-Time Calibration of Stochastic Compartmental Epidemic Models
Source: PLoS Comput Biol. 2017 Jan 17;13(1):e1005257. doi: 10.1371/journal.pcbi.1005257 (PMC5240920; doi:10.1371/journal.pcbi.1005257)
Supplement: S1 File — (TAR.GZ) [file pcbi.1005257.s014.tar.gz › HSPH_Online-SI-Revision/MSS10/n10-extreme/8_48.txt]

R0
{2.58709, 13.8786, 0.1}
{2.687998890349978, 14.827942600218648, 2.}
{{2.6879988903499785, 14.827942600218648, 2.}, {2.6879988903499785, 14.827942600218648, 2.}}
{3.9004785434592106, 6.840334041031855, 1900.0000000000036}
inf
256.
294.9958901118904
{286.4242383216115, 302.6907863447195}
15.23276957495718
0.06145614614661771
newly
109.
116.27
{105., 129.}
8.65137614678899
0.035584516669859345
Reff
0.243703878
0.24272740453607086
{0.24053094768967076, 0.24500718510651245}
0.6679589851360177
{{"newly 3 weeks spec", 58., 56.52, {45., 67.}, 11., 0.05013005885527174}, {"newly 3 weeks cumul", 234., 254.03, {242., 265.}, 8.576923076923077, 0.03545111642253429}, {"newly 5 weeks spec", 22., 27.99, {18., 37.}, 33.31818181818182, 0.12108688635768963}, {"newly 5 weeks cumul", 292., 322.16, {309., 336.}, 10.32876712328767, 0.04241507613498952}, {"newly 50 weeks cumul", 344., 386.48, {369., 409.}, 12.366279069767442, 0.05023527152177141}}
ar
9146.
9188.48
{9171., 9211.}
0.46512136453094255
Peak weeks
{12., 8., 4., 0.}
