# Supplementary material for: A Likelihood Approach for Real-Time Calibration of Stochastic Compartmental Epidemic Models
Source: PLoS Comput Biol. 2017 Jan 17;13(1):e1005257. doi: 10.1371/journal.pcbi.1005257 (PMC5240920; doi:10.1371/journal.pcbi.1005257)
Supplement: S1 File — (TAR.GZ) [file pcbi.1005257.s014.tar.gz › HSPH_Online-SI-Revision/MSS10/n10-extreme/-4_4.txt]

R0
{2.27532, 14.3149, 0.1}
{2.01193692014866, 11.934776287755172, 1.7}
{{1.8758441025778265, 10.250226845730694, 1.}, {2.096804658925405, 13.14432001709055, 2.}}
{11.575650011925354, 16.6268972346634, 1604.0000000000032}
inf
1121.
962.0665705704405
{793.9516821243633, 1071.70759107313}
14.341593251319953
0.07494644468050929
newly
626.
656.04
{599., 723.}
7.204472843450479
0.03005345726651306
Reff
1.7303808599999997
1.5602332913649357
{1.467052904464425, 1.6146360301348643}
9.832954846429804
{{"newly 3 weeks spec", 888., 889.69, {829., 985.}, 6.251126126126126, 0.0289571268849812}, {"newly 3 weeks cumul", 2367., 2362.01, {2212., 2567.}, 5.365863962822138, 0.024002757495258705}, {"newly 5 weeks spec", 862., 768.22, {710., 835.}, 11.032482598607888, 0.057493444321395214}, {"newly 5 weeks cumul", 4124., 3993.41, {3807., 4311.}, 5.266003879728419, 0.02503704241061487}, {"newly 58 weeks cumul", 7204., 6642.96, {6176., 6961.}, 7.787895613548029, 0.03875258122914661}}
ar
8478.
7916.96
{7450., 8235.}
6.617598490209955
Peak weeks
{16., 12., 8., 4.}
