# Supplementary material for: A Likelihood Approach for Real-Time Calibration of Stochastic Compartmental Epidemic Models
Source: PLoS Comput Biol. 2017 Jan 17;13(1):e1005257. doi: 10.1371/journal.pcbi.1005257 (PMC5240920; doi:10.1371/journal.pcbi.1005257)
Supplement: S1 File — (TAR.GZ) [file pcbi.1005257.s014.tar.gz › HSPH_Online-SI-Revision/MSS10/n10-extreme/-4_14.txt]

R0
{2.35671, 13.8357, 1.}
{2.1379770609052526, 10.255990136265336, 0.93}
{{1.2547391299178683, 3.264448222573325, 0.}, {2.9639789721544165, 17.734805102427828, 2.}}
{32.92282511833091, 51.72044141881411, 99.}
inf
1020.
834.3843531585652
{196.79512583301994, 1489.2379659903636}
56.600066850273976
0.3617371928690644
newly
683.
692.7
{533., 791.}
12.046852122986824
0.05376042059290137
Reff
1.8929094720000001
1.7130955765785796
{1.1143475453210898, 2.264449679273203}
27.024852965311233
{{"newly 3 weeks spec", 971., 974.45, {648., 1178.}, 17.729145211122553, 0.08223036202777065}, {"newly 3 weeks cumul", 2497., 2577.1, {1771., 2953.}, 14.98838606327593, 0.0668470353799205}, {"newly 5 weeks spec", 946., 728.33, {414., 1029.}, 28.982029598308667, 0.17518698107448621}, {"newly 5 weeks cumul", 4507., 4199.63, {2781., 5047.}, 16.971599733747503, 0.08334162513718861}, {"newly 61 weeks cumul", 7771., 6198.35, {3135., 8447.}, 27.879938231887788, 0.15873409056652862}}
ar
8719.
7146.35
{4083., 9395.}
24.848606491570134
Peak weeks
{13., 9., 5., 1.}
