# Supplementary material for: A Likelihood Approach for Real-Time Calibration of Stochastic Compartmental Epidemic Models
Source: PLoS Comput Biol. 2017 Jan 17;13(1):e1005257. doi: 10.1371/journal.pcbi.1005257 (PMC5240920; doi:10.1371/journal.pcbi.1005257)
Supplement: S1 File — (TAR.GZ) [file pcbi.1005257.s014.tar.gz › HSPH_Online-SI-Revision/MSS10/n10-extreme/-8_46.txt]

R0
{2.51815, 18.1462, 5.}
{2.345825975099408, 15.185619689652833, 0.32}
{{2.1113248302059797, 12.644034230307994, 0.}, {2.490919963306242, 18.2812498527366, 1.}}
{9.23198741121238, 16.562018436549867, 93.6}
inf
163.
161.38513276690492
{110.68016193817954, 212.01979413054556}
20.750746096261835
0.10122179435447895
newly
80.
101.81
{80., 128.}
30.662499999999998
0.11249754144629101
Reff
2.4468863549999997
2.278766637494493
{2.05644250924084, 2.4260703399368126}
9.128758767471554
{{"newly 3 weeks spec", 273., 290.22, {204., 383.}, 20.673992673992675, 0.08847782705262276}, {"newly 3 weeks cumul", 518., 563.09, {414., 721.}, 19.395752895752896, 0.08087053397917324}, {"newly 5 weeks spec", 572., 654.47, {458., 851.}, 22.896853146853147, 0.09058329075203701}, {"newly 5 weeks cumul", 1495., 1676.35, {1208., 2166.}, 21.25016722408027, 0.0854542020977963}, {"newly 61 weeks cumul", 8858., 8454.3, {8016., 8920.}, 5.178821404380221, 0.024977729178441384}}
ar
8978.
8574.3
{8136., 9040.}
5.109601247493874
Peak weeks
{17., 13., 9., 5.}
