# Supplementary material for: A Likelihood Approach for Real-Time Calibration of Stochastic Compartmental Epidemic Models
Source: PLoS Comput Biol. 2017 Jan 17;13(1):e1005257. doi: 10.1371/journal.pcbi.1005257 (PMC5240920; doi:10.1371/journal.pcbi.1005257)
Supplement: S1 File — (TAR.GZ) [file pcbi.1005257.s014.tar.gz › HSPH_Online-SI-Revision/MSS10/n10-extreme/4_22.txt]

R0
{2.82208, 10.7544, 0.1}
{2.7079547468873613, 10.354959187406905, 0.}
{{2.7079547468873617, 10.354959187406905, 0.}, {2.7079547468873617, 10.354959187406905, 0.}}
{4.044011973885862, 3.714208255161571, 99.99999999999982}
inf
586.
447.71799496305357
{431.4687709556001, 461.51256466248196}
23.59761178104885
0.11703001320941711
newly
278.
238.44
{222., 253.}
14.23021582733813
0.06732574964067267
Reff
0.24439212800000001
0.2719550222753361
{0.2673972926757006, 0.27591554430751986}
11.278143244996855
{{"newly 3 weeks spec", 126., 84.92, {71., 98.}, 32.6031746031746, 0.17454603702005844}, {"newly 3 weeks cumul", 596., 467.81, {448., 491.}, 21.508389261744966, 0.10545500408935399}, {"newly 5 weeks spec", 39., 32.34, {24., 40.}, 19.897435897435898, 0.10090899286360218}, {"newly 5 weeks cumul", 702., 551.66, {525., 577.}, 21.415954415954417, 0.10495363582846057}, {"newly 56 weeks cumul", 785., 597.53, {564., 625.}, 23.881528662420383, 0.11883553792612243}}
ar
9333.
9145.53
{9112., 9173.}
2.008678881388621
Peak weeks
{10., 6., 2., -2.}
