# Supplementary material for: A Likelihood Approach for Real-Time Calibration of Stochastic Compartmental Epidemic Models
Source: PLoS Comput Biol. 2017 Jan 17;13(1):e1005257. doi: 10.1371/journal.pcbi.1005257 (PMC5240920; doi:10.1371/journal.pcbi.1005257)
Supplement: S1 File — (TAR.GZ) [file pcbi.1005257.s014.tar.gz › HSPH_Online-SI-Revision/MSS10/n10-extreme/8_13.txt]

R0
{2.20385, 14.4767, 0.1}
{2.4647711978689544, 18.903164627837022, 1.}
{{2.4647711978689544, 18.903164627837022, 1.}, {2.4647711978689544, 18.903164627837022, 1.}}
{11.839335611269098, 30.576475493980215, 900.0000000000007}
inf
257.
462.29127274295104
{449.4492643572048, 474.2274722353068}
79.87987266262684
0.2548972351685252
newly
114.
152.95
{138., 165.}
34.166666666666664
0.12670336155600462
Reff
0.39713377
0.3935521682329169
{0.39058794193713525, 0.3965727772123218}
0.9230402319874018
{{"newly 3 weeks spec", 46., 95.99, {81., 108.}, 108.67391304347827, 0.3169468309959759}, {"newly 3 weeks cumul", 235., 371.74, {352., 390.}, 58.18723404255319, 0.19883322091636302}, {"newly 5 weeks spec", 40., 58.86, {47., 70.}, 47.25, 0.1634934935059206}, {"newly 5 weeks cumul", 321., 506.23, {482., 527.}, 57.70404984423676, 0.1975306032008435}, {"newly 44 weeks cumul", 406., 724.96, {680., 768.}, 78.5615763546798, 0.2513732863681747}}
ar
8347.
8665.96
{8621., 8709.}
3.8212531448424585
Peak weeks
{18., 14., 10., 6.}
