# Supplementary material for: A Likelihood Approach for Real-Time Calibration of Stochastic Compartmental Epidemic Models
Source: PLoS Comput Biol. 2017 Jan 17;13(1):e1005257. doi: 10.1371/journal.pcbi.1005257 (PMC5240920; doi:10.1371/journal.pcbi.1005257)
Supplement: S1 File — (TAR.GZ) [file pcbi.1005257.s014.tar.gz › HSPH_Online-SI-Revision/MSS10/n10-extreme/4_41.txt]

R0
{2.63137, 15.238, 1.}
{2.865006993217603, 18.424943216973077, 1.}
{{2.8650069932176025, 18.424943216973077, 1.}, {2.8650069932176025, 18.424943216973077, 1.}}
{8.878910727780683, 20.914445576670676, 0.}
inf
1020.
1361.9134024389527
{1346.4549768503166, 1378.7133908171982}
33.520921807740464
0.12552968614187843
newly
409.
448.05
{422., 469.}
9.56234718826406
0.03933666943205861
Reff
0.33602594900000005
0.267902964127646
{0.262929477043172, 0.2722978854912145}
20.273132201571148
{{"newly 3 weeks spec", 212., 250.04, {229., 271.}, 17.943396226415093, 0.07073234416804809}, {"newly 3 weeks cumul", 904., 1037.14, {1014., 1063.}, 14.72787610619469, 0.059595767405077014}, {"newly 5 weeks spec", 89., 136.34, {122., 150.}, 53.19101123595506, 0.18400868634155326}, {"newly 5 weeks cumul", 1155., 1360.56, {1332., 1386.}, 17.7974025974026, 0.07109015756669024}, {"newly 51 weeks cumul", 1447., 1726.5, {1700., 1751.}, 19.31582584657913, 0.07666813936371204}}
ar
9150.
9429.5
{9403., 9454.}
3.0546448087431695
Peak weeks
{15., 11., 7., 3.}
