# Supplementary material for: A Likelihood Approach for Real-Time Calibration of Stochastic Compartmental Epidemic Models
Source: PLoS Comput Biol. 2017 Jan 17;13(1):e1005257. doi: 10.1371/journal.pcbi.1005257 (PMC5240920; doi:10.1371/journal.pcbi.1005257)
Supplement: S1 File — (TAR.GZ) [file pcbi.1005257.s014.tar.gz › HSPH_Online-SI-Revision/MSS10/n10-extreme/4_4.txt]

R0
{2.27532, 14.3149, 0.1}
{2.096804658925405, 12.189930887392043, 1.}
{{2.096804658925405, 12.189930887392041, 1.}, {2.096804658925405, 12.189930887392041, 1.}}
{7.845724604653189, 14.844456563496514, 900.0000000000007}
inf
750.
857.7173749743702
{838.3704416559294, 877.7885800833456}
14.362316663249372
0.05822098926570456
newly
320.
416.12
{396., 433.}
30.0375
0.11383034277215565
Reff
0.47326655999999995
0.4135491396871368
{0.4091743702220488, 0.4174981219819278}
12.618136449966617
{{"newly 3 weeks spec", 199., 202.95, {185., 218.}, 5.874371859296482, 0.025044835983973685}, {"newly 3 weeks cumul", 783., 910.83, {878., 942.}, 16.325670498084293, 0.06553639636186394}, {"newly 5 weeks spec", 95., 94.89, {81., 110.}, 9.989473684210527, 0.04370260240194325}, {"newly 5 weeks cumul", 1007., 1143.74, {1107., 1186.}, 13.578947368421053, 0.05516346615272514}, {"newly 50 weeks cumul", 1308., 1339.11, {1298., 1379.}, 2.9212538226299696, 0.012457093137175886}}
ar
8478.
8509.11
{8468., 8549.}
0.45069591884878507
Peak weeks
{16., 12., 8., 4.}
