# Supplementary material for: A Likelihood Approach for Real-Time Calibration of Stochastic Compartmental Epidemic Models
Source: PLoS Comput Biol. 2017 Jan 17;13(1):e1005257. doi: 10.1371/journal.pcbi.1005257 (PMC5240920; doi:10.1371/journal.pcbi.1005257)
Supplement: S1 File — (TAR.GZ) [file pcbi.1005257.s014.tar.gz › HSPH_Online-SI-Revision/MSS10/n10-extreme/0_36.txt]

R0
{2.74914, 19.2775, 1.}
{2.1129194360079966, 12.971914674172572, 0.}
{{2.1129194360079966, 12.97191467417257, 0.}, {2.1129194360079966, 12.97191467417257, 0.}}
{23.142530536531552, 32.709559464803164, 100.}
inf
2701.
1798.488601229841
{1752.3587414021295, 1838.3676014542552}
33.41397255720692
0.17668564799995198
newly
946.
918.31
{879., 955.}
3.392177589852009
0.015084627806461675
Reff
0.8591062500000001
0.8509807113205214
{0.8425368486275522, 0.860505714605991}
1.032712954383625
{{"newly 3 weeks spec", 695., 629.2, {595., 664.}, 9.467625899280575, 0.04361820810896413}, {"newly 3 weeks cumul", 2481., 2338.03, {2285., 2393.}, 5.762595727529222, 0.02585102651078784}, {"newly 5 weeks spec", 436., 363.78, {337., 388.}, 16.56422018348624, 0.07942739158418631}, {"newly 5 weeks cumul", 3487., 3189.53, {3123., 3242.}, 8.530828792658445, 0.03877732402217638}, {"newly 53 weeks cumul", 5127., 4145.81, {4059., 4207.}, 19.137702360054615, 0.0923053017086453}}
ar
9301.
8319.81
{8233., 8381.}
10.549295774647888
Peak weeks
{17., 13., 9., 5.}
