# Supplementary material for: A Likelihood Approach for Real-Time Calibration of Stochastic Compartmental Epidemic Models
Source: PLoS Comput Biol. 2017 Jan 17;13(1):e1005257. doi: 10.1371/journal.pcbi.1005257 (PMC5240920; doi:10.1371/journal.pcbi.1005257)
Supplement: S1 File — (TAR.GZ) [file pcbi.1005257.s014.tar.gz › HSPH_Online-SI-Revision/MSS10/n10-extreme/-8_34.txt]

R0
{2.20928, 10.1308, 1.}
{2.1489628893861976, 3.3059058639353314, 0.02}
{{1.3916244680121124, 1.8988304692280522, 0.}, {2.992810947208639, 4.56746464336441, 0.}}
{23.90370420475495, 67.36777091705164, 98.}
inf
22.
17.371775831078722
{3.038540714287592, 33.21329121591225}
47.74840749303927
0.3191979927482077
newly
14.
225.04
{20., 423.}
1509.142857142857
0.9185435487779381
Reff
2.20154752
2.1421859693647924
{1.3865462195325955, 2.9829274340405623}
23.868065290134304
{{"newly 3 weeks spec", 135., 2394.94, {170., 3978.}, 1687.2444444444445, 1.1920594507401399}, {"newly 3 weeks cumul", 190., 4070.27, {316., 7399.}, 2052.478947368421, 1.2065540274498527}, {"newly 5 weeks spec", 568., 867.98, {25., 1736.}, 101.09507042253522, 0.5524428512552693}, {"newly 5 weeks cumul", 1068., 6684.5, {1077., 9095.}, 539.7097378277153, 0.836019842536522}, {"newly 68 weeks cumul", 8375., 7471.15, {3982., 9364.}, 18.79128358208955, 0.17975084920383455}}
ar
8388.
7484.15
{3995., 9377.}
18.762160228898423
Peak weeks
{10., 6., 2., -2.}
