# Supplementary material for: A Likelihood Approach for Real-Time Calibration of Stochastic Compartmental Epidemic Models
Source: PLoS Comput Biol. 2017 Jan 17;13(1):e1005257. doi: 10.1371/journal.pcbi.1005257 (PMC5240920; doi:10.1371/journal.pcbi.1005257)
Supplement: S1 File — (TAR.GZ) [file pcbi.1005257.s014.tar.gz › HSPH_Online-SI-Revision/MSS10/n10-extreme/0_50.txt]

R0
{2.60513, 13.2796, 0.1}
{2.55018459932648, 13.497094370550649, 0.06}
{{1.74091664679232, 5.834160137529047, 0.}, {2.7498972822903562, 15.312412951720674, 0.}}
{10.3334950065159, 21.01771738603531, 155.9999999999998}
inf
2476.
2294.792905386558
{1118.9614512882945, 2616.937049640233}
13.192501917325103
0.07299364913684057
newly
1231.
1161.62
{1117., 1212.}
5.764419171405361
0.025992251047911474
Reff
0.9771842629999999
0.9849887963363068
{0.9152984279290128, 1.016759793470629}
3.3328855680664695
{{"newly 3 weeks spec", 849., 795.54, {565., 868.}, 7.5053003533568905, 0.03716252387838261}, {"newly 3 weeks cumul", 3183., 2954.09, {2678., 3077.}, 7.191643103989946, 0.03309536639827541}, {"newly 5 weeks spec", 465., 439.1, {228., 510.}, 13.341935483870968, 0.07245670247011354}, {"newly 5 weeks cumul", 4282., 3991.85, {3168., 4206.}, 6.776039234002803, 0.03227051117655928}, {"newly 57 weeks cumul", 5322., 5048.21, {3444., 5444.}, 7.203494926719278, 0.03644852393379999}}
ar
9095.
8821.21
{7217., 9217.}
4.215173172072567
Peak weeks
{13., 9., 5., 1.}
