# Supplementary material for: A Likelihood Approach for Real-Time Calibration of Stochastic Compartmental Epidemic Models
Source: PLoS Comput Biol. 2017 Jan 17;13(1):e1005257. doi: 10.1371/journal.pcbi.1005257 (PMC5240920; doi:10.1371/journal.pcbi.1005257)
Supplement: S1 File — (TAR.GZ) [file pcbi.1005257.s014.tar.gz › HSPH_Online-SI-Revision/MSS10/n10-extreme/0_7.txt]

R0
{2.17562, 11.7184, 1.}
{2.3771942256750496, 12.04157219780768, 2.25}
{{1.3916244680121124, 1.8988304692280522, 0.}, {2.7800733548093906, 16.108132878734125, 3.}}
{29.687652908168715, 49.75129297001737, 163.}
inf
1758.
2108.0186779201595
{291.04804012722525, 2893.8323927054553}
67.29658416878632
0.3641865327964554
newly
1027.
1077.86
{683., 1234.}
20.47517039922103
0.09488045809878135
Reff
0.998827142
0.9375640071236141
{0.8413345022856159, 0.9827119977672222}
6.133507220650419
{{"newly 3 weeks spec", 755., 663., {108., 902.}, 32.982781456953646, 0.25168424438054465}, {"newly 3 weeks cumul", 2728., 2592.58, {1160., 3171.}, 25.634897360703814, 0.14205626247963318}, {"newly 5 weeks spec", 406., 366.2, {16., 526.}, 43.81773399014779, 0.5211214611473184}, {"newly 5 weeks cumul", 3682., 3451.39, {1204., 4340.}, 29.762900597501357, 0.17518517268834713}, {"newly 59 weeks cumul", 4694., 4383.35, {1259., 5647.}, 33.932893054963785, 0.21072773395672648}}
ar
8345.
8034.35
{4910., 9298.}
19.08699820251648
Peak weeks
{11., 7., 3., -1.}
