# Supplementary material for: A Likelihood Approach for Real-Time Calibration of Stochastic Compartmental Epidemic Models
Source: PLoS Comput Biol. 2017 Jan 17;13(1):e1005257. doi: 10.1371/journal.pcbi.1005257 (PMC5240920; doi:10.1371/journal.pcbi.1005257)
Supplement: S1 File — (TAR.GZ) [file pcbi.1005257.s014.tar.gz › HSPH_Online-SI-Revision/MSS10/n10-extreme/-8_24.txt]

R0
{2.64944, 19.054, 1.}
{2.5329468086421336, 14.53803194454134, 0.01}
{{2.1474677291570132, 10.724729528985545, 0.}, {2.63649895357995, 15.407364169621502, 0.}}
{6.08006892245149, 23.70089249217307, 99.}
inf
333.
317.0812101792307
{247.1929160657193, 377.28872651490855}
11.059257816963223
0.05356002585107767
newly
143.
215.08
{180., 252.}
50.41958041958042
0.17375159864265954
Reff
2.502661024
2.3958871001281503
{2.055187802517557, 2.4967832677518107}
5.927698730942975
{{"newly 3 weeks spec", 396., 651.49, {554., 735.}, 64.51767676767676, 0.21311072882750173}, {"newly 3 weeks cumul", 794., 1263.77, {1068., 1455.}, 59.16498740554156, 0.19883248266737488}, {"newly 5 weeks spec", 721., 1098.66, {1019., 1182.}, 52.38002773925104, 0.18225356110540328}, {"newly 5 weeks cumul", 2068., 3282.2, {2953., 3587.}, 58.7137330754352, 0.19911467328523366}, {"newly 61 weeks cumul", 8926., 8695.96, {8165., 8934.}, 2.9607887071476586, 0.013334018863600283}}
ar
9147.
8916.96
{8386., 9155.}
2.8892533070952227
Peak weeks
{17., 13., 9., 5.}
