# Supplementary material for: A Likelihood Approach for Real-Time Calibration of Stochastic Compartmental Epidemic Models
Source: PLoS Comput Biol. 2017 Jan 17;13(1):e1005257. doi: 10.1371/journal.pcbi.1005257 (PMC5240920; doi:10.1371/journal.pcbi.1005257)
Supplement: S1 File — (TAR.GZ) [file pcbi.1005257.s014.tar.gz › HSPH_Online-SI-Revision/MSS10/n10-extreme/0_47.txt]

R0
{2.88885, 16.8987, 0.1}
{1.9341897650610798, 8.560538301878687, 0.}
{{1.9341897650610798, 8.560538301878687, 0.}, {1.9341897650610798, 8.560538301878687, 0.}}
{33.04637606448665, 49.34203044092932, 99.99999999999982}
inf
2783.
1369.3226862160582
{1314.3555515058874, 1425.820784443807}
50.796885152135886
0.3082042602451771
newly
1104.
1040.02
{989., 1090.}
5.827898550724638
0.026341268314480228
Reff
0.89034357
0.8695493047338196
{0.8582348665670397, 0.8800233240026091}
2.33553270522082
{{"newly 3 weeks spec", 796., 598.18, {548., 638.}, 24.85175879396985, 0.1247366044710445}, {"newly 3 weeks cumul", 2859., 2461.88, {2374., 2550.}, 13.890171388597413, 0.0651179965844553}, {"newly 5 weeks spec", 468., 274.04, {241., 308.}, 41.44444444444444, 0.23398276201730667}, {"newly 5 weeks cumul", 3902., 3145.47, {3049., 3258.}, 19.388262429523323, 0.09374746519747543}, {"newly 55 weeks cumul", 5202., 3631.56, {3527., 3749.}, 30.189158016147637, 0.15620332909185503}}
ar
9337.
7766.56
{7662., 7884.}
16.81953518260683
Peak weeks
{15., 11., 7., 3.}
