# Supplementary material for: A Likelihood Approach for Real-Time Calibration of Stochastic Compartmental Epidemic Models
Source: PLoS Comput Biol. 2017 Jan 17;13(1):e1005257. doi: 10.1371/journal.pcbi.1005257 (PMC5240920; doi:10.1371/journal.pcbi.1005257)
Supplement: S1 File — (TAR.GZ) [file pcbi.1005257.s014.tar.gz › HSPH_Online-SI-Revision/MSS10/n10-extreme/4_49.txt]

R0
{2.42959, 10.7132, 0.1}
{2.359801234680328, 10.088998883080599, 2.}
{{2.3340460326246033, 9.839481957209824, 2.}, {2.3629844619006986, 10.11983805369384, 2.}}
{2.8724503031240634, 5.826467506621754, 1900.0000000000036}
inf
676.
617.0057162762324
{597.0613832097024, 640.529661539188}
8.726965047894609
0.03980993263383753
newly
359.
345.
{326., 366.}
4.763231197771588
0.02139476497074304
Reff
0.358121566
0.3617515065415428
{0.3565553635719395, 0.36605815217800586}
1.196356883632235
{{"newly 3 weeks spec", 157., 136.99, {120., 152.}, 13.343949044585987, 0.06341217265976652}, {"newly 3 weeks cumul", 774., 698.7, {671., 725.}, 9.728682170542635, 0.04465216150434079}, {"newly 5 weeks spec", 60., 51.13, {42., 61.}, 16.55, 0.08188244482223733}, {"newly 5 weeks cumul", 908., 834.77, {807., 865.}, 8.064977973568283, 0.036705255082890374}, {"newly 55 weeks cumul", 1013., 916.49, {883., 951.}, 9.527147087857848, 0.04372450104671834}}
ar
8863.
8766.49
{8733., 8801.}
1.0889089473090374
Peak weeks
{11., 7., 3., -1.}
