# Supplementary material for: A Likelihood Approach for Real-Time Calibration of Stochastic Compartmental Epidemic Models
Source: PLoS Comput Biol. 2017 Jan 17;13(1):e1005257. doi: 10.1371/journal.pcbi.1005257 (PMC5240920; doi:10.1371/journal.pcbi.1005257)
Supplement: S1 File — (TAR.GZ) [file pcbi.1005257.s014.tar.gz › HSPH_Online-SI-Revision/MSS10/n10-extreme/4_33.txt]

R0
{2.72912, 10.8159, 0.1}
{2.568403209802383, 9.752236032164507, 1.}
{{2.568403209802383, 9.752236032164507, 1.}, {2.568403209802383, 9.752236032164507, 1.}}
{5.888960184880718, 9.834262223536593, 900.0000000000007}
inf
395.
279.23118097465033
{268.0523113991894, 290.5632540989536}
29.308561778569555
0.1508580091082745
newly
210.
154.96
{142., 171.}
26.20952380952381
0.13307047412774023
Reff
0.252989424
0.26782507818665396
{0.26475403253024243, 0.2706257133438155}
5.864140070398329
{{"newly 3 weeks spec", 80., 55.24, {45., 64.}, 30.95, 0.16512491026138892}, {"newly 3 weeks cumul", 415., 300.61, {283., 320.}, 27.563855421686746, 0.14047834859555178}, {"newly 5 weeks spec", 25., 18.16, {11., 25.}, 30.56, 0.17185633932630967}, {"newly 5 weeks cumul", 481., 350.19, {331., 370.}, 27.195426195426194, 0.13823691587567663}, {"newly 54 weeks cumul", 518., 375.9, {352., 399.}, 27.43243243243243, 0.13972831505631178}}
ar
9196.
9053.9
{9030., 9077.}
1.5452370595911267
Peak weeks
{12., 8., 4., 0.}
