# Supplementary material for: A Likelihood Approach for Real-Time Calibration of Stochastic Compartmental Epidemic Models
Source: PLoS Comput Biol. 2017 Jan 17;13(1):e1005257. doi: 10.1371/journal.pcbi.1005257 (PMC5240920; doi:10.1371/journal.pcbi.1005257)
Supplement: S1 File — (TAR.GZ) [file pcbi.1005257.s014.tar.gz › HSPH_Online-SI-Revision/MSS10/n10-extreme/-4_40.txt]

R0
{2.40923, 15.1963, 0.1}
{1.2618099409960362, 3.3359007920956, 0.07}
{{1.2254369556618046, 3.071572184530769, 0.}, {1.2859588735577039, 3.9851320994271866, 0.}}
{47.626007438225685, 78.04794066913922, 163.9999999999998}
inf
1012.
217.79491167121176
{137.28986270104997, 315.10111410416994}
78.47876366885261
0.6873873056955782
newly
547.
494.22
{339., 684.}
19.685557586837295
0.09807669495037354
Reff
1.918469849
1.1048306016021623
{1.0743108158392183, 1.121627947929503}
42.410843611743296
{{"newly 3 weeks spec", 954., 489.06, {335., 627.}, 48.735849056603776, 0.30401062734768475}, {"newly 3 weeks cumul", 2231., 1507.73, {999., 1914.}, 33.02241147467503, 0.18619648472449904}, {"newly 5 weeks spec", 887., 303.14, {182., 425.}, 65.82412626832019, 0.4853204984581805}, {"newly 5 weeks cumul", 4133., 2211.1, {1652., 2695.}, 46.50133075248004, 0.28204733533396076}, {"newly 60 weeks cumul", 7710., 2858.97, {2266., 3467.}, 62.918677042801555, 0.4381772507350064}}
ar
8735.
3883.97
{3291., 4492.}
55.5355466514024
Peak weeks
{14., 10., 6., 2.}
