# Supplementary material for: A Likelihood Approach for Real-Time Calibration of Stochastic Compartmental Epidemic Models
Source: PLoS Comput Biol. 2017 Jan 17;13(1):e1005257. doi: 10.1371/journal.pcbi.1005257 (PMC5240920; doi:10.1371/journal.pcbi.1005257)
Supplement: S1 File — (TAR.GZ) [file pcbi.1005257.s014.tar.gz › HSPH_Online-SI-Revision/MSS10/n10-extreme/4_23.txt]

R0
{1.69923, 10.1366, 1.}
{2.180672332983802, 16.8700455413775, 4.}
{{2.180672332983802, 16.8700455413775, 4.}, {2.180672332983802, 16.8700455413775, 4.}}
{28.332970403288655, 66.42706175026638, 300.}
inf
558.
1118.477354677969
{1091.4488208142275, 1142.6741826742682}
100.44397037239582
0.3019189553084026
newly
330.
431.58
{406., 453.}
30.78181818181818
0.11615747897333212
Reff
0.599318421
0.646901385782367
{0.6415136122479101, 0.652692356181779}
7.939513139437966
{{"newly 3 weeks spec", 183., 299.68, {274., 326.}, 63.759562841530055, 0.2133256294052601}, {"newly 3 weeks cumul", 736., 1094.37, {1062., 1130.}, 48.69157608695652, 0.17215924724978668}, {"newly 5 weeks spec", 84., 196.38, {181., 217.}, 133.78571428571428, 0.36757538473551304}, {"newly 5 weeks cumul", 938., 1534.67, {1484., 1580.}, 63.61087420042644, 0.21368260128209143}, {"newly 51 weeks cumul", 1140., 2274.89, {2200., 2349.}, 99.55175438596491, 0.299914842075877}}
ar
7055.
8189.89
{8115., 8264.}
16.08632175761871
Peak weeks
{15., 11., 7., 3.}
