# Supplementary material for: A Likelihood Approach for Real-Time Calibration of Stochastic Compartmental Epidemic Models
Source: PLoS Comput Biol. 2017 Jan 17;13(1):e1005257. doi: 10.1371/journal.pcbi.1005257 (PMC5240920; doi:10.1371/journal.pcbi.1005257)
Supplement: S1 File — (TAR.GZ) [file pcbi.1005257.s014.tar.gz › HSPH_Online-SI-Revision/MSS10/n10-extreme/-8_1.txt]

R0
{2.68692, 12.5884, 1.}
{2.296137630471512, 10.372140459538368, 0.62}
{{1.4760816089333453, 5.584774731894807, 0.}, {2.7810959604799885, 15.266125062277702, 2.}}
{16.856608968005045, 29.20405052975375, 74.}
inf
21.
26.275403396608002
{5.1825085474125, 42.525569957830285}
58.367911411491946
0.25973365498862516
newly
13.
30.14
{7., 59.}
148.76923076923077
0.37317934403848
Reff
2.6759036280000004
2.285098351902064
{1.4723342277653704, 2.7611386995507297}
16.823458174334792
{{"newly 3 weeks spec", 116., 180.82, {25., 413.}, 98.67241379310344, 0.41155259399909355}, {"newly 3 weeks cumul", 174., 285.78, {44., 632.}, 99.48275862068965, 0.3436586701654088}, {"newly 5 weeks spec", 547., 684.99, {100., 1380.}, 73.6508226691042, 0.4250699209221846}, {"newly 5 weeks cumul", 988., 1361.71, {202., 2868.}, 82.79048582995951, 0.3759899734730936}, {"newly 66 weeks cumul", 9069., 8062.53, {5715., 9247.}, 12.111919726540965, 0.1489756186908438}}
ar
9089.
8082.53
{5735., 9267.}
12.085267906260315
Peak weeks
{12., 8., 4., 0.}
