# Supplementary material for: A Likelihood Approach for Real-Time Calibration of Stochastic Compartmental Epidemic Models
Source: PLoS Comput Biol. 2017 Jan 17;13(1):e1005257. doi: 10.1371/journal.pcbi.1005257 (PMC5240920; doi:10.1371/journal.pcbi.1005257)
Supplement: S1 File — (TAR.GZ) [file pcbi.1005257.s014.tar.gz › HSPH_Online-SI-Revision/MSS10/n10-extreme/0_15.txt]

R0
{1.91368, 10.1082, 1.}
{2.358661759485612, 16.906227500495127, 2.}
{{2.358661759485612, 16.906227500495127, 2.}, {2.358661759485612, 16.906227500495127, 2.}}
{23.252673356340235, 67.25260185290287, 100.}
inf
1215.
2171.9970407838478
{2127.573750215833, 2215.9628355666314}
78.7651885418805
0.2522248678551835
newly
838.
863.78
{833., 899.}
3.5465393794749405
0.015039762617478579
Reff
0.8889043600000001
0.8698751548772904
{0.8595045862557517, 0.8803338849090327}
2.1696056389694998
{{"newly 3 weeks spec", 533., 651.79, {615., 682.}, 22.287054409005627, 0.08703783161346719}, {"newly 3 weeks cumul", 2029., 2288.3, {2234., 2341.}, 12.779694430754066, 0.052153125081270325}, {"newly 5 weeks spec", 261., 421.89, {387., 452.}, 61.64367816091954, 0.20782553907404896}, {"newly 5 weeks cumul", 2645., 3238.78, {3172., 3298.}, 22.44914933837429, 0.08791074180030291}, {"newly 54 weeks cumul", 3346., 4617.25, {4557., 4674.}, 37.99312612074118, 0.1398311718872662}}
ar
7486.
8757.25
{8697., 8814.}
16.981699171787337
Peak weeks
{16., 12., 8., 4.}
