# Supplementary material for: A Likelihood Approach for Real-Time Calibration of Stochastic Compartmental Epidemic Models
Source: PLoS Comput Biol. 2017 Jan 17;13(1):e1005257. doi: 10.1371/journal.pcbi.1005257 (PMC5240920; doi:10.1371/journal.pcbi.1005257)
Supplement: S1 File — (TAR.GZ) [file pcbi.1005257.s014.tar.gz › HSPH_Online-SI-Revision/MSS10/n10-extreme/8_46.txt]

R0
{2.51815, 18.1462, 5.}
{2.490919963306242, 17.939116703991544, 1.}
{{2.490919963306242, 17.939116703991544, 1.}, {2.490919963306242, 17.939116703991544, 1.}}
{1.0813508605030548, 1.1411937265568322, 80.}
inf
537.
733.4352191798977
{720.498859172535, 746.3899113654634}
36.580115303519065
0.13534522885382722
newly
173.
247.33
{228., 265.}
42.96531791907515
0.15458319122658526
Reff
0.319049605
0.26666911845573593
{0.26308683989621073, 0.26970721195333075}
16.417662245425493
{{"newly 3 weeks spec", 113., 134.98, {119., 148.}, 19.5929203539823, 0.07615604251134503}, {"newly 3 weeks cumul", 424., 568.81, {548., 587.}, 34.153301886792455, 0.12743750639806206}, {"newly 5 weeks spec", 54., 76.92, {66., 87.}, 42.44444444444444, 0.1507744388426164}, {"newly 5 weeks cumul", 553., 750.08, {727., 772.}, 35.638336347197104, 0.13226532740877908}, {"newly 45 weeks cumul", 782., 960.27, {931., 987.}, 22.796675191815858, 0.08909037130892852}}
ar
8978.
9156.27
{9127., 9183.}
1.985631543773669
Peak weeks
{17., 13., 9., 5.}
