# Supplementary material for: A Likelihood Approach for Real-Time Calibration of Stochastic Compartmental Epidemic Models
Source: PLoS Comput Biol. 2017 Jan 17;13(1):e1005257. doi: 10.1371/journal.pcbi.1005257 (PMC5240920; doi:10.1371/journal.pcbi.1005257)
Supplement: S1 File — (TAR.GZ) [file pcbi.1005257.s014.tar.gz › HSPH_Online-SI-Revision/MSS10/n10-extreme/-4_5.txt]

R0
{2.96649, 18.0674, 2.}
{2.615584144485504, 14.745333796785845, 1.79}
{{1.9341897650610798, 8.560538301878687, 0.}, {2.9639789721544165, 17.734805102427828, 2.}}
{11.828991687634058, 18.387073974197474, 10.5}
inf
1477.
1209.0780953554813
{755.0220340842603, 1524.7681744751706}
19.457902806654985
0.11760991022507455
newly
689.
716.84
{671., 765.}
6.130624092888244
0.026135262673790436
Reff
2.251862559
2.04193883273973
{1.6205097818248557, 2.2556789458256388}
9.448935293317708
{{"newly 3 weeks spec", 1149., 1129.9, {1075., 1198.}, 4.341166231505657, 0.01974639212410113}, {"newly 3 weeks cumul", 2806., 2836.45, {2697., 2997.}, 3.8143264433357094, 0.016710055126169857}, {"newly 5 weeks spec", 1043., 959.43, {893., 1038.}, 8.248322147651006, 0.0421068592533193}, {"newly 5 weeks cumul", 5000., 4903.01, {4797., 5099.}, 3.2414, 0.01515296065058572}, {"newly 61 weeks cumul", 8544., 7911.57, {6884., 8470.}, 7.402036516853933, 0.03749002017116694}}
ar
9476.
8843.57
{7816., 9402.}
6.674018573237653
Peak weeks
{13., 9., 5., 1.}
