# Supplementary material for: A Likelihood Approach for Real-Time Calibration of Stochastic Compartmental Epidemic Models
Source: PLoS Comput Biol. 2017 Jan 17;13(1):e1005257. doi: 10.1371/journal.pcbi.1005257 (PMC5240920; doi:10.1371/journal.pcbi.1005257)
Supplement: S1 File — (TAR.GZ) [file pcbi.1005257.s014.tar.gz › HSPH_Online-SI-Revision/MSS10/n10-extreme/-8_18.txt]

R0
{2.96603, 16.7543, 0.1}
{2.1657231721983443, 8.962241667951968, 0.43}
{{1.5350086131272387, 4.025106042930574, 0.}, {2.736341493632133, 13.334471094761259, 1.}}
{27.01258845028403, 46.6248571059166, 462.0000000000003}
inf
59.
55.59805956808159
{20.780080972888825, 86.88309173506883}
33.34197051553199
0.17941699490113344
newly
37.
71.14
{39., 107.}
98.27027027027026
0.28080378323055116
Reff
2.934293479
2.142430419336925
{1.525507788197918, 2.702730504472722}
27.003741504272302
{{"newly 3 weeks spec", 167., 357.1, {154., 572.}, 121.77245508982035, 0.3265109055874036}, {"newly 3 weeks cumul", 309., 588.44, {280., 909.}, 98.09708737864078, 0.28008875765290053}, {"newly 5 weeks spec", 657., 1038.25, {477., 1503.}, 69.13698630136986, 0.23110311398544917}, {"newly 5 weeks cumul", 1340., 2312.92, {1111., 3407.}, 81.2820895522388, 0.249619746940368}, {"newly 65 weeks cumul", 9346., 7926.74, {6183., 9151.}, 15.20115557457736, 0.08025448974877049}}
ar
9394.
7974.74
{6231., 9199.}
15.123483074302746
Peak weeks
{13., 9., 5., 1.}
