# Supplementary material for: A Likelihood Approach for Real-Time Calibration of Stochastic Compartmental Epidemic Models
Source: PLoS Comput Biol. 2017 Jan 17;13(1):e1005257. doi: 10.1371/journal.pcbi.1005257 (PMC5240920; doi:10.1371/journal.pcbi.1005257)
Supplement: S1 File — (TAR.GZ) [file pcbi.1005257.s014.tar.gz › HSPH_Online-SI-Revision/MSS10/n10-extreme/-4_12.txt]

R0
{2.14974, 11.8619, 0.1}
{1.3711544621721077, 4.6284461268692265, 0.23}
{{1.2115940837293873, 2.536404511176407, 0.}, {2.080034808982273, 12.189930887392041, 1.}}
{38.456154941363906, 67.14187287048698, 297.9999999999998}
inf
514.
166.09652426658505
{45.47781232138112, 444.120858294508}
73.74961259557647
0.6863550723127951
newly
376.
272.18
{131., 386.}
30.914893617021278
0.20446887845213252
Reff
1.931756364
1.2727921719233641
{1.1427769929936529, 1.8836543840683935}
35.925131538490696
{{"newly 3 weeks spec", 811., 436.42, {120., 746.}, 46.18742293464858, 0.3807882891362449}, {"newly 3 weeks cumul", 1803., 1079.59, {398., 1693.}, 40.372157515252354, 0.2904324115856839}, {"newly 5 weeks spec", 1021., 431.79, {108., 910.}, 57.765915768854065, 0.5490585986577016}, {"newly 5 weeks cumul", 3891., 1969.99, {643., 3458.}, 49.37059881778463, 0.37602625702871273}, {"newly 60 weeks cumul", 7914., 3557.21, {1404., 7741.}, 55.872251705837755, 0.44843415178669926}}
ar
8414.
4057.21
{1904., 8241.}
52.552056096981225
Peak weeks
{14., 10., 6., 2.}
