# Supplementary material for: A Likelihood Approach for Real-Time Calibration of Stochastic Compartmental Epidemic Models
Source: PLoS Comput Biol. 2017 Jan 17;13(1):e1005257. doi: 10.1371/journal.pcbi.1005257 (PMC5240920; doi:10.1371/journal.pcbi.1005257)
Supplement: S1 File — (TAR.GZ) [file pcbi.1005257.s014.tar.gz › HSPH_Online-SI-Revision/MSS10/n10-extreme/0_19.txt]

R0
{2.25216, 9.90465, 0.1}
{2.6709035011489886, 12.39009501280053, 0.92}
{{2.712247248788832, 12.704709952671351, 1.}, {2.712247248788832, 12.704709952671351, 1.}}
{20.39913924143422, 28.612974517857264, 836.}
inf
1991.
2554.9334849348206
{2550.9250790088813, 2674.005099841224}
32.4181610233832
0.1270044411672766
newly
1350.
1379.46
{1335., 1430.}
3.7451851851851856
0.01621020610072077
Reff
0.932844672
0.9495424416097784
{0.9324492819478997, 0.9661779430687822}
2.1256784916254
{{"newly 3 weeks spec", 716., 849.81, {822., 892.}, 20.951117318435752, 0.08385584515001275}, {"newly 3 weeks cumul", 3184., 3366.67, {3335., 3456.}, 7.546168341708543, 0.032309323103779784}, {"newly 5 weeks spec", 379., 414.32, {391., 452.}, 13.688654353562006, 0.0600627450151411}, {"newly 5 weeks cumul", 4076., 4387.64, {4386., 4497.}, 9.83856722276742, 0.04188548646062253}, {"newly 59 weeks cumul", 4764., 5205.64, {5229., 5338.}, 11.950041981528127, 0.05078483764641689}}
ar
8631.
9072.64
{9096., 9205.}
6.595991194531341
Peak weeks
{11., 7., 3., -1.}
