# Supplementary material for: A Likelihood Approach for Real-Time Calibration of Stochastic Compartmental Epidemic Models
Source: PLoS Comput Biol. 2017 Jan 17;13(1):e1005257. doi: 10.1371/journal.pcbi.1005257 (PMC5240920; doi:10.1371/journal.pcbi.1005257)
Supplement: S1 File — (TAR.GZ) [file pcbi.1005257.s014.tar.gz › HSPH_Online-SI-Revision/MSS10/n10-extreme/8_19.txt]

R0
{2.25216, 9.90465, 0.1}
{2.446745923261061, 11.65277755588075, 3.}
{{2.446745923261061, 11.65277755588075, 3.}, {2.446745923261061, 11.65277755588075, 3.}}
{8.63996888591667, 17.64956415300646, 2900.0000000000005}
inf
114.
290.52296503632374
{279.62950937876485, 299.774964713597}
154.84470617221393
0.4061388855576597
newly
62.
142.93
{131., 155.}
130.53225806451613
0.3617463348168946
Reff
0.32138323199999996
0.30595995874289533
{0.3036738301349007, 0.3082593241583831}
4.799028611767955
{{"newly 3 weeks spec", 19., 61.62, {51., 71.}, 224.31578947368422, 0.5069622839806288}, {"newly 3 weeks cumul", 129., 295.91, {280., 312.}, 129.3875968992248, 0.3601581469071192}, {"newly 5 weeks spec", 10., 26.18, {19., 33.}, 161.8, 0.407224581368355}, {"newly 5 weeks cumul", 154., 361.71, {340., 384.}, 134.87662337662337, 0.37039996063385794}, {"newly 51 weeks cumul", 172., 406.04, {382., 432.}, 136.06976744186048, 0.37257466636750536}}
ar
8631.
8865.04
{8841., 8891.}
2.7116209014019232
Peak weeks
{11., 7., 3., -1.}
