# Supplementary material for: A Likelihood Approach for Real-Time Calibration of Stochastic Compartmental Epidemic Models
Source: PLoS Comput Biol. 2017 Jan 17;13(1):e1005257. doi: 10.1371/journal.pcbi.1005257 (PMC5240920; doi:10.1371/journal.pcbi.1005257)
Supplement: S1 File — (TAR.GZ) [file pcbi.1005257.s014.tar.gz › HSPH_Online-SI-Revision/MSS10/n10-extreme/8_41.txt]

R0
{2.63137, 15.238, 1.}
{2.4679351130915936, 14.11924452581618, 0.}
{{2.4679351130915936, 14.119244525816178, 0.}, {2.4679351130915936, 14.119244525816178, 0.}}
{6.211018857416721, 7.341878686073115, 100.}
inf
281.
240.08422325662818
{232.24009353015026, 248.60910746858644}
14.560774641769306
0.06850515549797169
newly
89.
99.46
{89., 111.}
12.51685393258427
0.05009375625434636
Reff
0.24998015
0.24455158395414098
{0.24237763895209746, 0.24647263394792326}
2.17159884329172
{{"newly 3 weeks spec", 66., 47.24, {38., 56.}, 28.454545454545453, 0.14981217534369895}, {"newly 3 weeks cumul", 240., 215.23, {202., 229.}, 10.320833333333333, 0.047738274490793625}, {"newly 5 weeks spec", 31., 22.01, {16., 28.}, 29.451612903225808, 0.16173892577635818}, {"newly 5 weeks cumul", 309., 268.79, {253., 285.}, 13.01294498381877, 0.06094916252946348}, {"newly 47 weeks cumul", 381., 315.22, {297., 332.}, 17.26509186351706, 0.08275311259987085}}
ar
9150.
9084.22
{9066., 9101.}
0.7189071038251367
Peak weeks
{15., 11., 7., 3.}
