# Supplementary material for: A Likelihood Approach for Real-Time Calibration of Stochastic Compartmental Epidemic Models
Source: PLoS Comput Biol. 2017 Jan 17;13(1):e1005257. doi: 10.1371/journal.pcbi.1005257 (PMC5240920; doi:10.1371/journal.pcbi.1005257)
Supplement: S1 File — (TAR.GZ) [file pcbi.1005257.s014.tar.gz › HSPH_Online-SI-Revision/MSS10/n10-extreme/4_11.txt]

R0
{2.475, 17.1709, 1.}
{1.886069916396832, 11.94534782801451, 0.}
{{1.8860699163968322, 11.945347828014512, 0.}, {1.8860699163968322, 11.945347828014512, 0.}}
{23.795154893057287, 30.43260500023579, 100.}
inf
1270.
659.7140508775503
{636.232957654167, 680.5078279131849}
48.054011741925166
0.28460389764752725
newly
447.
327.76
{308., 348.}
26.675615212527966
0.13520399104929523
Reff
0.44970750000000004
0.4578031007132582
{0.45377390339367196, 0.46197626810246767}
1.800192505852819
{{"newly 3 weeks spec", 280., 169.07, {152., 186.}, 39.61785714285714, 0.2203860285970047}, {"newly 3 weeks cumul", 1095., 734.68, {701., 765.}, 32.90593607305936, 0.1735499207426155}, {"newly 5 weeks spec", 155., 81.31, {67., 96.}, 47.541935483870965, 0.28443056891153295}, {"newly 5 weeks cumul", 1475., 933.17, {889., 977.}, 36.734237288135596, 0.19911151814735994}, {"newly 47 weeks cumul", 1957., 1121.17, {1059., 1173.}, 42.709759836484416, 0.24227535963083485}}
ar
8870.
8034.17
{7972., 8086.}
9.423111612175873
Peak weeks
{19., 15., 11., 7.}
