# Supplementary material for: A Likelihood Approach for Real-Time Calibration of Stochastic Compartmental Epidemic Models
Source: PLoS Comput Biol. 2017 Jan 17;13(1):e1005257. doi: 10.1371/journal.pcbi.1005257 (PMC5240920; doi:10.1371/journal.pcbi.1005257)
Supplement: S1 File — (TAR.GZ) [file pcbi.1005257.s014.tar.gz › HSPH_Online-SI-Revision/MSS10/n10-extreme/8_47.txt]

R0
{2.88885, 16.8987, 0.1}
{2.969781381955778, 18.885731528232647, 0.}
{{2.9697813819557775, 18.885731528232647, 0.}, {2.9697813819557775, 18.885731528232647, 0.}}
{2.8015086264699485, 11.758487506332722, 99.99999999999982}
inf
414.
443.6241442664139
{435.4064279686572, 452.07074322134395}
7.155590402515442
0.029972878362391278
newly
129.
142.02
{127., 154.}
10.976744186046512
0.04461282303058491
Reff
0.2253303
0.22284522458267172
{0.2202480183419114, 0.22524951437680535}
1.159711214535392
{{"newly 3 weeks spec", 79., 79.32, {69., 88.}, 7.7974683544303796, 0.03379841507555729}, {"newly 3 weeks cumul", 324., 327.78, {314., 341.}, 2.9876543209876543, 0.012874277150604754}, {"newly 5 weeks spec", 43., 42.83, {35., 51.}, 12.30232558139535, 0.05424176848075353}, {"newly 5 weeks cumul", 419., 431.33, {414., 447.}, 3.515513126491647, 0.014936785270747448}, {"newly 47 weeks cumul", 531., 559.3, {542., 575.}, 5.374764595103578, 0.0226197779113007}}
ar
9337.
9365.3
{9348., 9381.}
0.30566563135910896
Peak weeks
{15., 11., 7., 3.}
