# Supplementary material for: A Likelihood Approach for Real-Time Calibration of Stochastic Compartmental Epidemic Models
Source: PLoS Comput Biol. 2017 Jan 17;13(1):e1005257. doi: 10.1371/journal.pcbi.1005257 (PMC5240920; doi:10.1371/journal.pcbi.1005257)
Supplement: S1 File — (TAR.GZ) [file pcbi.1005257.s014.tar.gz › HSPH_Online-SI-Revision/MSS10/n10-extreme/8_17.txt]

R0
{2.46795, 13.1915, 0.1}
{2.422206350790624, 13.56941969679049, 4.}
{{2.422206350790624, 13.56941969679049, 4.}, {2.422206350790624, 13.56941969679049, 4.}}
{1.8535079401679897, 2.864872810449847, 3899.999999999995}
inf
235.
320.1289979756346
{309.31113664463555, 330.9680896419486}
36.22510552154663
0.13411827154718167
newly
107.
138.75
{127., 153.}
29.672897196261683
0.11171988322299395
Reff
0.32675657999999996
0.30008012089137526
{0.2973232660596223, 0.3026221493791967}
8.164015888715875
{{"newly 3 weeks spec", 58., 65.93, {55., 74.}, 15.775862068965518, 0.06262387174283499}, {"newly 3 weeks cumul", 228., 299.96, {286., 315.}, 31.56140350877193, 0.11881874950107156}, {"newly 5 weeks spec", 27., 31.08, {22., 39.}, 22.814814814814813, 0.08904838409094505}, {"newly 5 weeks cumul", 296., 377.86, {360., 392.}, 27.655405405405407, 0.10579739439189634}, {"newly 51 weeks cumul", 355., 447.01, {427., 467.}, 25.91830985915493, 0.09981232380267226}}
ar
8796.
8888.01
{8868., 8908.}
1.0460436562073672
Peak weeks
{11., 7., 3., -1.}
