# Supplementary material for: A Likelihood Approach for Real-Time Calibration of Stochastic Compartmental Epidemic Models
Source: PLoS Comput Biol. 2017 Jan 17;13(1):e1005257. doi: 10.1371/journal.pcbi.1005257 (PMC5240920; doi:10.1371/journal.pcbi.1005257)
Supplement: S1 File — (TAR.GZ) [file pcbi.1005257.s014.tar.gz › HSPH_Online-SI-Revision/MSS10/n10-extreme/-8_40.txt]

R0
{2.40923, 15.1963, 0.1}
{2.269720782209406, 10.233041352471064, 0.57}
{{1.4748810514240773, 4.066611153978236, 0.}, {2.736341493632133, 13.334471094761259, 2.}}
{14.795867700676895, 34.50226988805176, 590.}
inf
149.
132.42005622477348
{52.25141772655559, 193.29864617021815}
29.313332560332828
0.16836094770467722
newly
86.
140.14
{92., 185.}
64.88372093023256
0.20558676032793805
Reff
2.347312789
2.21319711269433
{1.4510777101794279, 2.6573696602392896}
14.481076366955637
{{"newly 3 weeks spec", 276., 586.76, {352., 809.}, 113.8695652173913, 0.31152336406834386}, {"newly 3 weeks cumul", 519., 1029.17, {641., 1401.}, 100.03275529865125, 0.2847792472988508}, {"newly 5 weeks spec", 547., 1198.89, {860., 1477.}, 121.04021937842779, 0.3353514911837711}, {"newly 5 weeks cumul", 1464., 3172.74, {2137., 4039.}, 117.5, 0.3241969726188084}, {"newly 64 weeks cumul", 8627., 8091.73, {5700., 9101.}, 10.0103164483598, 0.0533157852484936}}
ar
8735.
8199.73
{5808., 9209.}
9.88654836863194
Peak weeks
{14., 10., 6., 2.}
