# Supplementary material for: A Likelihood Approach for Real-Time Calibration of Stochastic Compartmental Epidemic Models
Source: PLoS Comput Biol. 2017 Jan 17;13(1):e1005257. doi: 10.1371/journal.pcbi.1005257 (PMC5240920; doi:10.1371/journal.pcbi.1005257)
Supplement: S1 File — (TAR.GZ) [file pcbi.1005257.s014.tar.gz › HSPH_Online-SI-Revision/MSS10/n10-extreme/4_7.txt]

R0
{2.17562, 11.7184, 1.}
{1.9407726489681494, 8.671087273526991, 0.68}
{{1.9341897650610798, 8.560538301878687, 0.}, {1.9535511883171663, 8.885682336138405, 2.}}
{10.794502304255829, 26.00451193399278, 100.}
inf
793.
477.5624516372222
{449.8026490106013, 507.6128393969457}
39.77774884776516
0.22071983249981023
newly
406.
315.49
{286., 343.}
22.29310344827586
0.11061453969415119
Reff
0.49604136
0.5037216442393675
{0.49638361554542776, 0.5109973369726551}
1.6269355038054147
{{"newly 3 weeks spec", 196., 133.54, {114., 153.}, 31.867346938775512, 0.1694404124425118}, {"newly 3 weeks cumul", 905., 659.33, {617., 702.}, 27.14585635359116, 0.13820731822607488}, {"newly 5 weeks spec", 97., 54.91, {42., 69.}, 43.391752577319586, 0.2543027027161974}, {"newly 5 weeks cumul", 1165., 801.08, {755., 851.}, 31.237768240343346, 0.16322974426310655}, {"newly 55 weeks cumul", 1418., 895.76, {838., 960.}, 36.829337094499294, 0.20017246839087355}}
ar
8345.
7822.76
{7765., 7887.}
6.258118633912522
Peak weeks
{11., 7., 3., -1.}
