# Supplementary material for: A Likelihood Approach for Real-Time Calibration of Stochastic Compartmental Epidemic Models
Source: PLoS Comput Biol. 2017 Jan 17;13(1):e1005257. doi: 10.1371/journal.pcbi.1005257 (PMC5240920; doi:10.1371/journal.pcbi.1005257)
Supplement: S1 File — (TAR.GZ) [file pcbi.1005257.s014.tar.gz › HSPH_Online-SI-Revision/MSS10/n10-extreme/8_50.txt]

R0
{2.60513, 13.2796, 0.1}
{2.985580277404405, 18.108947064202468, 1.}
{{2.9855802774044053, 18.108947064202468, 1.}, {2.9855802774044053, 18.108947064202468, 1.}}
{14.603888381938946, 36.366660623832544, 900.0000000000007}
inf
243.
429.96067871921497
{419.9788885190119, 438.44892947606786}
76.93855091325723
0.24776805740104255
newly
108.
144.53
{133., 157.}
33.824074074074076
0.12560716250216483
Reff
0.256605305
0.2382610458209109
{0.23569380026490042, 0.2411368003221814}
7.148823045216891
{{"newly 3 weeks spec", 52., 79.36, {69., 90.}, 52.61538461538461, 0.18141216250352085}, {"newly 3 weeks cumul", 223., 327.55, {313., 340.}, 46.88340807174888, 0.16671440561576528}, {"newly 5 weeks spec", 29., 42.49, {32., 51.}, 47.06896551724138, 0.16196465185843573}, {"newly 5 weeks cumul", 274., 429.77, {417., 446.}, 56.85036496350365, 0.1953076636800135}, {"newly 49 weeks cumul", 323., 551.71, {528., 575.}, 70.80804953560371, 0.23230525406567065}}
ar
9095.
9323.71
{9300., 9347.}
2.5146783947223748
Peak weeks
{13., 9., 5., 1.}
