# Supplementary material for: A Likelihood Approach for Real-Time Calibration of Stochastic Compartmental Epidemic Models
Source: PLoS Comput Biol. 2017 Jan 17;13(1):e1005257. doi: 10.1371/journal.pcbi.1005257 (PMC5240920; doi:10.1371/journal.pcbi.1005257)
Supplement: S1 File — (TAR.GZ) [file pcbi.1005257.s014.tar.gz › HSPH_Online-SI-Revision/MSS10/n10-extreme/-4_27.txt]

R0
{2.63149, 15.6979, 0.1}
{2.5281142351146233, 12.690836391267553, 0.08}
{{2.3289069821587307, 10.995563332309928, 0.}, {2.969471652468095, 15.962962037374432, 0.}}
{9.214049985461736, 20.490488903237438, 163.9999999999998}
inf
797.
720.6415750948908
{609.2467586827853, 890.1296106832183}
15.164310408817967
0.0722180856249641
newly
482.
548.33
{490., 600.}
13.935684647302903
0.055629387934675624
Reff
2.281238681
2.208216639762472
{2.048314006656165, 2.5465804016316707}
7.9122241050463265
{{"newly 3 weeks spec", 1034., 1200.38, {1100., 1294.}, 16.148936170212767, 0.06430653399429094}, {"newly 3 weeks cumul", 2307., 2658.36, {2469., 2838.}, 15.230169050715215, 0.060959079828424835}, {"newly 5 weeks spec", 1086., 1159.92, {1109., 1209.}, 7.132596685082873, 0.029749780923717425}, {"newly 5 weeks cumul", 4510., 5103.24, {4862., 5323.}, 13.153880266075388, 0.053403027193093956}, {"newly 61 weeks cumul", 8570., 8365.43, {8037., 8833.}, 3.67316219369895, 0.016366049307201532}}
ar
9104.
8899.43
{8571., 9367.}
3.457710896309315
Peak weeks
{13., 9., 5., 1.}
