# Supplementary material for: A Likelihood Approach for Real-Time Calibration of Stochastic Compartmental Epidemic Models
Source: PLoS Comput Biol. 2017 Jan 17;13(1):e1005257. doi: 10.1371/journal.pcbi.1005257 (PMC5240920; doi:10.1371/journal.pcbi.1005257)
Supplement: S1 File — (TAR.GZ) [file pcbi.1005257.s014.tar.gz › HSPH_Online-SI-Revision/MSS10/n10-extreme/-4_41.txt]

R0
{2.63137, 15.238, 1.}
{2.380953092626413, 13.274932784525749, 0.04}
{{1.9353874470055814, 9.635327676012277, 0.}, {2.63649895357995, 15.407364169621502, 0.}}
{9.610157640011211, 13.416209587167435, 96.}
inf
1144.
1093.961468789163
{650.206533998434, 1336.7556702772772}
15.522967135919085
0.11249058207308668
newly
680.
698.03
{592., 780.}
10.560294117647059
0.05942633948792086
Reff
2.09193915
1.89537622892085
{1.6281061258831886, 2.049385484267586}
9.396206437417195
{{"newly 3 weeks spec", 1055., 1093.65, {978., 1214.}, 11.650236966824645, 0.06707980386047616}, {"newly 3 weeks cumul", 2675., 2743.73, {2392., 2982.}, 10.205981308411214, 0.05989194056890436}, {"newly 5 weeks spec", 964., 935.76, {884., 1022.}, 7.390041493775934, 0.04651209875598944}, {"newly 5 weeks cumul", 4723., 4746.05, {4243., 5103.}, 8.504128731738302, 0.051066729265815895}, {"newly 59 weeks cumul", 8244., 7619.96, {6883., 8200.}, 7.59315866084425, 0.0449559481990196}}
ar
9150.
8525.96
{7789., 9106.}
6.841311475409836
Peak weeks
{15., 11., 7., 3.}
