# Supplementary material for: A Likelihood Approach for Real-Time Calibration of Stochastic Compartmental Epidemic Models
Source: PLoS Comput Biol. 2017 Jan 17;13(1):e1005257. doi: 10.1371/journal.pcbi.1005257 (PMC5240920; doi:10.1371/journal.pcbi.1005257)
Supplement: S1 File — (TAR.GZ) [file pcbi.1005257.s014.tar.gz › HSPH_Online-SI-Revision/MSS10/n10-extreme/-4_34.txt]

R0
{2.20928, 10.1308, 1.}
{1.4273061263055848, 3.2102710773274343, 0.2}
{{1.2475129884135323, 1.8988304692280522, 0.}, {1.5350086131272387, 4.025106042930574, 1.}}
{37.616752394445015, 70.4126073198421, 98.}
inf
601.
216.39937869191064
{79.49168366188144, 310.82909617292813}
67.54293460068563
0.5409636930495584
newly
568.
656.68
{325., 990.}
40.45774647887324
0.16376462456816132
Reff
1.963166208
1.3189683692829988
{1.1573754802755536, 1.424823442487163}
34.72927583425274
{{"newly 3 weeks spec", 1346., 940.84, {552., 1341.}, 31.75780089153046, 0.1928783332062873}, {"newly 3 weeks cumul", 2950., 2529.67, {1474., 3805.}, 27.750169491525423, 0.15016433376114624}, {"newly 5 weeks spec", 1080., 486.77, {186., 803.}, 55.65833333333333, 0.4202523017998494}, {"newly 5 weeks cumul", 5397., 3759.91, {2552., 4788.}, 31.56698165647582, 0.18318565503242468}, {"newly 64 weeks cumul", 7875., 4461.83, {3084., 5596.}, 44.28152380952381, 0.26699873166840904}}
ar
8388.
4974.83
{3597., 6109.}
41.57331902718169
Peak weeks
{10., 6., 2., -2.}
