# Supplementary material for: A Likelihood Approach for Real-Time Calibration of Stochastic Compartmental Epidemic Models
Source: PLoS Comput Biol. 2017 Jan 17;13(1):e1005257. doi: 10.1371/journal.pcbi.1005257 (PMC5240920; doi:10.1371/journal.pcbi.1005257)
Supplement: S1 File — (TAR.GZ) [file pcbi.1005257.s014.tar.gz › HSPH_Online-SI-Revision/MSS10/n10-extreme/0_34.txt]

R0
{2.20928, 10.1308, 1.}
{2.3267844870400824, 10.026639717869777, 4.}
{{2.3267844870400824, 10.026639717869777, 4.}, {2.3267844870400824, 10.026639717869777, 4.}}
{5.318677896875105, 1.028154559661857, 300.}
inf
1753.
1940.9561674646425
{1881.7373095101048, 1997.1742656256192}
10.721971903288155
0.04412982694043603
newly
1080.
1219.19
{1181., 1259.}
12.887962962962963
0.052490525926407974
Reff
0.754910976
0.7513289097515726
{0.7381057408129185, 0.7642620679778362}
1.1261516819331039
{{"newly 3 weeks spec", 536., 622.74, {592., 658.}, 16.182835820895523, 0.06467659465435452}, {"newly 3 weeks cumul", 2500., 2742.85, {2682., 2797.}, 9.714, 0.04020261606879859}, {"newly 5 weeks spec", 238., 257.3, {236., 278.}, 8.857142857142858, 0.036275457406117505}, {"newly 5 weeks cumul", 3124., 3407.57, {3338., 3460.}, 9.077144686299615, 0.03768624766705765}, {"newly 60 weeks cumul", 3558., 3840.52, {3775., 3906.}, 7.940415964024733, 0.033140946144071814}}
ar
8388.
8670.52
{8605., 8736.}
3.368144969003338
Peak weeks
{10., 6., 2., -2.}
