# Supplementary material for: A Likelihood Approach for Real-Time Calibration of Stochastic Compartmental Epidemic Models
Source: PLoS Comput Biol. 2017 Jan 17;13(1):e1005257. doi: 10.1371/journal.pcbi.1005257 (PMC5240920; doi:10.1371/journal.pcbi.1005257)
Supplement: S1 File — (TAR.GZ) [file pcbi.1005257.s014.tar.gz › HSPH_Online-SI-Revision/MSS10/n10-extreme/8_49.txt]

R0
{2.42959, 10.7132, 0.1}
{2.613409287849452, 12.543640133437464, 2.}
{{2.613409287849452, 12.543640133437464, 2.}, {2.613409287849452, 12.543640133437464, 2.}}
{7.565856290545003, 17.08583927712974, 1900.0000000000036}
inf
116.
207.4328936533996
{199.34350994721535, 216.74277328840617}
78.82146004603418
0.252223574344297
newly
60.
95.18
{85., 105.}
58.63333333333334
0.1991270578307096
Reff
0.288149374
0.2860551841900703
{0.283565170545802, 0.2879108546754056}
0.7719449723872228
{{"newly 3 weeks spec", 22., 42.42, {32., 52.}, 92.81818181818181, 0.2785026371905898}, {"newly 3 weeks cumul", 126., 200.78, {187., 216.}, 59.34920634920635, 0.20174442973633216}, {"newly 5 weeks spec", 10., 19.04, {13., 24.}, 90.4, 0.26734260678824057}, {"newly 5 weeks cumul", 151., 247.93, {231., 266.}, 64.19205298013244, 0.214752126068899}, {"newly 51 weeks cumul", 165., 284.05, {263., 302.}, 72.15151515151516, 0.23522797671426793}}
ar
8863.
8982.05
{8961., 9000.}
1.3432246417691527
Peak weeks
{11., 7., 3., -1.}
