# Supplementary material for: A Likelihood Approach for Real-Time Calibration of Stochastic Compartmental Epidemic Models
Source: PLoS Comput Biol. 2017 Jan 17;13(1):e1005257. doi: 10.1371/journal.pcbi.1005257 (PMC5240920; doi:10.1371/journal.pcbi.1005257)
Supplement: S1 File — (TAR.GZ) [file pcbi.1005257.s014.tar.gz › HSPH_Online-SI-Revision/MSS10/n10-extreme/-8_44.txt]

R0
{2.50994, 18.3382, 0.1}
{2.4737699265258537, 18.44590817228748, 0.12}
{{1.7822512146324319, 11.73477685738515, 0.}, {2.6622503328415568, 19.925396356110966, 1.}}
{10.543501945723047, 12.395362477663937, 195.99999999999983}
inf
194.
206.95813415975738
{109.97333775641779, 257.15235564693603}
23.691254104109923
0.10700679186554812
newly
107.
102.07
{74., 123.}
13.52336448598131
0.0633439196563303
Reff
2.4276139679999997
2.3878120470339192
{1.7397870798498274, 2.569958804140458}
10.099136260444805
{{"newly 3 weeks spec", 255., 269.77, {171., 323.}, 20.27843137254902, 0.09029767317162232}, {"newly 3 weeks cumul", 527., 537.69, {363., 650.}, 16.810246679316887, 0.0763320293441761}, {"newly 5 weeks spec", 597., 556.09, {354., 686.}, 15.656616415410385, 0.0812477144846469}, {"newly 5 weeks cumul", 1543., 1499.53, {981., 1835.}, 16.397278029812053, 0.07990724369844808}, {"newly 59 weeks cumul", 8693., 8597.04, {7150., 9037.}, 6.160358909467387, 0.028486269492094415}}
ar
8827.
8731.06
{7284., 9171.}
6.066613798572561
Peak weeks
{19., 15., 11., 7.}
