# Supplementary material for: A Likelihood Approach for Real-Time Calibration of Stochastic Compartmental Epidemic Models
Source: PLoS Comput Biol. 2017 Jan 17;13(1):e1005257. doi: 10.1371/journal.pcbi.1005257 (PMC5240920; doi:10.1371/journal.pcbi.1005257)
Supplement: S1 File — (TAR.GZ) [file pcbi.1005257.s014.tar.gz › HSPH_Online-SI-Revision/MSS10/n10-extreme/0_28.txt]

R0
{2.85141, 12.6992, 1.}
{2.6518530221697745, 11.206872418726753, 1.69}
{{2.1902374898683625, 8.258760065243713, 1.}, {2.7953085937563897, 12.124913025640392, 2.}}
{6.998536788123251, 11.751351118757466, 69.}
inf
2712.
2433.7832881522727
{1763.9928283511354, 2698.292125863871}
10.30008647577587
0.05541063503687907
newly
1362.
1361.34
{1287., 1421.}
3.3142437591776797
0.014717173882774772
Reff
0.7279649730000001
0.7407923872666585
{0.7167735653614945, 0.7693552078930687}
2.4546808678697145
{{"newly 3 weeks spec", 747., 696.58, {604., 757.}, 7.576974564926372, 0.037159253745821574}, {"newly 3 weeks cumul", 3109., 3069.18, {2823., 3198.}, 3.6230299131553556, 0.016841490922033565}, {"newly 5 weeks spec", 347., 293.08, {218., 334.}, 15.878962536023055, 0.08348923614554832}, {"newly 5 weeks cumul", 3954., 3819.05, {3403., 3994.}, 4.026555386949924, 0.019499071061948165}, {"newly 60 weeks cumul", 4582., 4319.73, {3705., 4561.}, 5.754037538192929, 0.028290930582900775}}
ar
9317.
9054.73
{8440., 9296.}
2.829773532252871
Peak weeks
{10., 6., 2., -2.}
