# Supplementary material for: A Likelihood Approach for Real-Time Calibration of Stochastic Compartmental Epidemic Models
Source: PLoS Comput Biol. 2017 Jan 17;13(1):e1005257. doi: 10.1371/journal.pcbi.1005257 (PMC5240920; doi:10.1371/journal.pcbi.1005257)
Supplement: S1 File — (TAR.GZ) [file pcbi.1005257.s014.tar.gz › HSPH_Online-SI-Revision/MSS10/n10-extreme/4_14.txt]

R0
{2.35671, 13.8357, 1.}
{2.38048583196946, 15.95778951416321, 4.}
{{2.286041199680428, 14.590051941473398, 4.}, {2.411967376065804, 16.413702038393147, 4.}}
{2.5081674083466328, 15.337782072198808, 300.}
inf
848.
929.4310603991493
{869.1177252524658, 964.520785161234}
9.614389947993384
0.03955189004533352
newly
361.
355.57
{332., 376.}
4.013850415512465
0.01775607638975128
Reff
0.411717237
0.3963121912529964
{0.3916153618540295, 0.4017686237483914}
3.7416567397696197
{{"newly 3 weeks spec", 185., 203.48, {183., 225.}, 10.637837837837838, 0.04309191410478117}, {"newly 3 weeks cumul", 825., 829.27, {798., 857.}, 2.1418181818181816, 0.009272162319476616}, {"newly 5 weeks spec", 104., 111.46, {94., 129.}, 12.01923076923077, 0.049512587716278526}, {"newly 5 weeks cumul", 1066., 1092.03, {1059., 1130.}, 2.948405253283302, 0.012564334562600182}, {"newly 53 weeks cumul", 1314., 1405.13, {1305., 1470.}, 7.382800608828006, 0.03069685356386133}}
ar
8719.
8810.13
{8710., 8875.}
1.112627594907673
Peak weeks
{13., 9., 5., 1.}
