# Supplementary material for: A Likelihood Approach for Real-Time Calibration of Stochastic Compartmental Epidemic Models
Source: PLoS Comput Biol. 2017 Jan 17;13(1):e1005257. doi: 10.1371/journal.pcbi.1005257 (PMC5240920; doi:10.1371/journal.pcbi.1005257)
Supplement: S1 File — (TAR.GZ) [file pcbi.1005257.s014.tar.gz › HSPH_Online-SI-Revision/MSS10/n10-extreme/-8_19.txt]

R0
{2.25216, 9.90465, 0.1}
{2.066884990438267, 11.969011867417368, 0.74}
{{1.2859588735577039, 5.712324425863045, 0.}, {2.860007249398242, 18.60822303423619, 2.}}
{20.523333150963214, 39.17590787395993, 738.}
inf
7.
7.100563362130399
{2.532615370612411, 13.390712907226865}
47.14127863064056
0.22546461122524936
newly
5.
7.41
{1., 16.}
92.60000000000001
0.34041716002604994
Reff
2.249457408
2.064289658500856
{1.2844169322154666, 2.8547093858234387}
20.51172499543218
{{"newly 3 weeks spec", 61., 34.29, {1., 74.}, 73.1639344262295, 0.7389124231188088}, {"newly 3 weeks cumul", 87., 56.88, {5., 119.}, 69.44827586206897, 0.5448889726244552}, {"newly 5 weeks spec", 390., 159.38, {1., 329.}, 81.15897435897436, 1.0662099825682465}, {"newly 5 weeks cumul", 643., 295.38, {10., 594.}, 78.51632970451011, 0.8425175397634591}, {"newly 67 weeks cumul", 8626., 7101.11, {235., 9283.}, 21.16682123811732, 0.38513942966831194}}
ar
8631.
7107.91
{240., 9288.}
21.13370408990847
Peak weeks
{11., 7., 3., -1.}
