# Supplementary material for: A Likelihood Approach for Real-Time Calibration of Stochastic Compartmental Epidemic Models
Source: PLoS Comput Biol. 2017 Jan 17;13(1):e1005257. doi: 10.1371/journal.pcbi.1005257 (PMC5240920; doi:10.1371/journal.pcbi.1005257)
Supplement: S1 File — (TAR.GZ) [file pcbi.1005257.s014.tar.gz › HSPH_Online-SI-Revision/MSS10/n10-extreme/0_30.txt]

R0
{2.10982, 11.7636, 1.}
{2.6433397358784476, 17.24618196608079, 1.}
{{2.643339735878447, 17.24618196608079, 1.}, {2.643339735878447, 17.24618196608079, 1.}}
{25.28745276272133, 46.60632770649113, 0.}
inf
1626.
2431.3261961499848
{2384.0463127159483, 2476.484314533991}
49.52805634378748
0.1746846844759259
newly
882.
954.3
{920., 989.}
8.197278911564625
0.03401488936809545
Reff
0.892031896
0.904728966866698
{0.8927207643109806, 0.9170493788911812}
1.4700068148219034
{{"newly 3 weeks spec", 685., 712.99, {681., 748.}, 4.445255474452555, 0.018695630100069777}, {"newly 3 weeks cumul", 2400., 2515.85, {2469., 2566.}, 4.827083333333333, 0.020422009437155695}, {"newly 5 weeks spec", 366., 449.6, {420., 478.}, 22.84153005464481, 0.08883576256941257}, {"newly 5 weeks cumul", 3210., 3538.96, {3482., 3580.}, 10.24797507788162, 0.04234410435026394}, {"newly 55 weeks cumul", 4078., 4920.4, {4857., 4970.}, 20.657184894556156, 0.0815357981256927}}
ar
8224.
9066.4
{9003., 9116.}
10.243190661478598
Peak weeks
{15., 11., 7., 3.}
