# Supplementary material for: A Likelihood Approach for Real-Time Calibration of Stochastic Compartmental Epidemic Models
Source: PLoS Comput Biol. 2017 Jan 17;13(1):e1005257. doi: 10.1371/journal.pcbi.1005257 (PMC5240920; doi:10.1371/journal.pcbi.1005257)
Supplement: S1 File — (TAR.GZ) [file pcbi.1005257.s014.tar.gz › HSPH_Online-SI-Revision/MSS10/n10-extreme/-4_17.txt]

R0
{2.46795, 13.1915, 0.1}
{2.66447273330518, 12.917141903279585, 1.63}
{{1.74091664679232, 5.584774731894807, 0.}, {2.9991114435826907, 15.620746668668303, 2.}}
{18.19317220304644, 21.094079213890396, 1564.0000000000018}
inf
685.
722.0505544914423
{318.16097952035267, 895.9277398625584}
23.139693120375888
0.111093654327744
newly
499.
561.94
{498., 647.}
13.739478957915832
0.054204486704818304
Reff
2.176978695
2.332272116972802
{1.5995261898801065, 2.602717751816648}
16.419534303324717
{{"newly 3 weeks spec", 1033., 1274.58, {1193., 1375.}, 23.43272023233301, 0.09056574016170856}, {"newly 3 weeks cumul", 2323., 2788.33, {2544., 3095.}, 20.19070167886354, 0.07872403444842117}, {"newly 5 weeks spec", 1116., 1160.85, {981., 1252.}, 9.957885304659499, 0.04419779223276955}, {"newly 5 weeks cumul", 4627., 5279.67, {5047., 5580.}, 14.521504214393776, 0.05863987089241102}, {"newly 63 weeks cumul", 8302., 8389.77, {6613., 8914.}, 8.447482534329078, 0.03844730417885126}}
ar
8796.
8883.77
{7107., 9408.}
7.973055934515689
Peak weeks
{11., 7., 3., -1.}
