# Supplementary material for: A Likelihood Approach for Real-Time Calibration of Stochastic Compartmental Epidemic Models
Source: PLoS Comput Biol. 2017 Jan 17;13(1):e1005257. doi: 10.1371/journal.pcbi.1005257 (PMC5240920; doi:10.1371/journal.pcbi.1005257)
Supplement: S1 File — (TAR.GZ) [file pcbi.1005257.s014.tar.gz › HSPH_Online-SI-Revision/MSS10/n10-extreme/8_34.txt]

R0
{2.20928, 10.1308, 1.}
{2.126841041109147, 8.234153890492834, 1.}
{{2.126841041109147, 8.234153890492834, 1.}, {2.126841041109147, 8.234153890492834, 1.}}
{3.7314853205955414, 18.721582792150336, 0.}
inf
59.
96.94423873923144
{87.33784785552598, 106.06385104393848}
64.31226904954482
0.21456661699543997
newly
37.
62.7
{54., 72.}
69.45945945945947
0.22663394947594268
Reff
0.360775424
0.3392430055906999
{0.33728228980456537, 0.3411607189328235}
5.968371728474515
{{"newly 3 weeks spec", 8., 21.54, {14., 30.}, 169.75, 0.41289238349461754}, {"newly 3 weeks cumul", 61., 120.35, {106., 134.}, 97.29508196721312, 0.29317451364958197}, {"newly 5 weeks spec", 7., 6.73, {2., 11.}, 40.42857142857143, 0.21126925888408027}, {"newly 5 weeks cumul", 76., 138.73, {120., 157.}, 82.53947368421052, 0.25900920462861404}, {"newly 52 weeks cumul", 80., 147.6, {128., 169.}, 84.5, 0.26325339545959103}}
ar
8388.
8455.6
{8436., 8477.}
0.8059132093466858
Peak weeks
{10., 6., 2., -2.}
