# Supplementary material for: A Likelihood Approach for Real-Time Calibration of Stochastic Compartmental Epidemic Models
Source: PLoS Comput Biol. 2017 Jan 17;13(1):e1005257. doi: 10.1371/journal.pcbi.1005257 (PMC5240920; doi:10.1371/journal.pcbi.1005257)
Supplement: S1 File — (TAR.GZ) [file pcbi.1005257.s014.tar.gz › HSPH_Online-SI-Revision/MSS10/n10-extreme/0_43.txt]

R0
{2.61199, 10.214, 0.1}
{2.689382209893074, 10.341428964598899, 0.04}
{{2.7079547468873617, 10.354959187406905, 0.}, {2.740558233700418, 10.676755649212588, 0.}}
{5.3450146450737215, 5.198389983051224, 133.9999999999998}
inf
2530.
2565.168985911264
{2541.311279207086, 2685.643020531358}
5.877963952696873
0.02779962531193707
newly
1603.
1589.16
{1532., 1644.}
2.4641297567061757
0.010879572662059668
Reff
0.8460235610000001
0.8577601085851108
{0.8370255725608919, 0.8750221922363772}
1.8328272113447484
{{"newly 3 weeks spec", 779., 804.21, {765., 846.}, 5.631578947368421, 0.024386492518329205}, {"newly 3 weeks cumul", 3579., 3590.04, {3541., 3691.}, 2.1983794355965354, 0.009784967189658022}, {"newly 5 weeks spec", 296., 314.36, {283., 345.}, 10.675675675675675, 0.046513262677628384}, {"newly 5 weeks cumul", 4369., 4413.49, {4371., 4527.}, 2.97940032043946, 0.013277073351983809}, {"newly 60 weeks cumul", 4830., 4892.09, {4870., 5017.}, 3.567080745341615, 0.01599737361418613}}
ar
9061.
9123.09
{9101., 9248.}
1.9014457565390133
Peak weeks
{10., 6., 2., -2.}
