# Supplementary material for: A Likelihood Approach for Real-Time Calibration of Stochastic Compartmental Epidemic Models
Source: PLoS Comput Biol. 2017 Jan 17;13(1):e1005257. doi: 10.1371/journal.pcbi.1005257 (PMC5240920; doi:10.1371/journal.pcbi.1005257)
Supplement: S1 File — (TAR.GZ) [file pcbi.1005257.s014.tar.gz › HSPH_Online-SI-Revision/MSS10/n10-extreme/-8_30.txt]

R0
{2.10982, 11.7636, 1.}
{2.3848308192988714, 12.271905425084098, 0.36}
{{1.7369985804672337, 5.435777415194412, 0.}, {2.9348849892037707, 18.424943216973077, 1.}}
{22.508912859841203, 38.181017482297285, 64.}
inf
84.
116.01743166084654
{49.6466556865505, 180.78720988307035}
56.41909463247361
0.20906475913240335
newly
65.
104.97
{65., 146.}
65.
0.20406094216710968
Reff
2.07500797
2.3357660614353293
{1.7101468130533808, 2.8688109429681314}
21.94940557635317
{{"newly 3 weeks spec", 209., 448.11, {241., 817.}, 116.96172248803828, 0.2984462769422986}, {"newly 3 weeks cumul", 375., 780.5, {446., 1353.}, 110.36266666666667, 0.29225300378354513}, {"newly 5 weeks spec", 521., 995.69, {630., 1551.}, 93.99808061420346, 0.27365499720875347}, {"newly 5 weeks cumul", 1271., 2520.17, {1530., 4032.}, 101.02675059008655, 0.28109014921960457}, {"newly 63 weeks cumul", 8143., 8312.54, {6907., 9296.}, 11.794424659216505, 0.05468102958862261}}
ar
8224.
8393.54
{6988., 9377.}
11.678258754863812
Peak weeks
{15., 11., 7., 3.}
