# Supplementary material for: A Likelihood Approach for Real-Time Calibration of Stochastic Compartmental Epidemic Models
Source: PLoS Comput Biol. 2017 Jan 17;13(1):e1005257. doi: 10.1371/journal.pcbi.1005257 (PMC5240920; doi:10.1371/journal.pcbi.1005257)
Supplement: S1 File — (TAR.GZ) [file pcbi.1005257.s014.tar.gz › HSPH_Online-SI-Revision/MSS10/n10-extreme/-8_31.txt]

R0
{2.76312, 15.5396, 0.1}
{2.5169453799910007, 8.3400573626056, 0.22}
{{1.5350086131272387, 4.066611153978236, 0.}, {2.9909158977866483, 10.599086909080782, 1.}}
{14.449217146658574, 46.330295743741154, 287.99999999999983}
inf
70.
56.26314624225458
{20.10189009256643, 86.07489935901631}
31.79807755354533
0.19759235797538668
newly
46.
96.09
{41., 146.}
116.80434782608695
0.31461109986319247
Reff
2.7343835519999997
2.493581521642801
{1.5246546053491856, 2.9572902592037593}
14.384904504784524
{{"newly 3 weeks spec", 173., 819.57, {249., 1348.}, 377.0115606936416, 0.6417864997100295}, {"newly 3 weeks cumul", 303., 1226.95, {379., 1985.}, 308.3267326732673, 0.5582516826367893}, {"newly 5 weeks spec", 607., 1672.52, {1096., 1994.}, 181.54200988467875, 0.4822497467158715}, {"newly 5 weeks cumul", 1297., 4340.42, {2111., 5999.}, 239.3153430994603, 0.5241575251384075}, {"newly 66 weeks cumul", 9186., 8441.95, {6074., 9376.}, 9.400936207271936, 0.07449788874689701}}
ar
9220.
8475.95
{6108., 9410.}
9.366268980477223
Peak weeks
{12., 8., 4., 0.}
