# Supplementary material for: A Likelihood Approach for Real-Time Calibration of Stochastic Compartmental Epidemic Models
Source: PLoS Comput Biol. 2017 Jan 17;13(1):e1005257. doi: 10.1371/journal.pcbi.1005257 (PMC5240920; doi:10.1371/journal.pcbi.1005257)
Supplement: S1 File — (TAR.GZ) [file pcbi.1005257.s014.tar.gz › HSPH_Online-SI-Revision/MSS10/n10-extreme/0_8.txt]

R0
{2.7904, 17.8966, 2.}
{2.041965324937881, 10.58536480138282, 1.}
{{1.9579142955257631, 9.821510684525027, 1.}, {2.4751387223747816, 14.529119807771082, 1.}}
{26.821770178544966, 40.85264909880748, 50.}
inf
2748.
1541.9671598731659
{1329.3611342974405, 2351.802011601453}
43.887657937657714
0.2610655311987472
newly
978.
955.49
{885., 1093.}
6.324130879345604
0.02771452588081861
Reff
0.87116288
0.8766090830257685
{0.8635266086646314, 0.8880267006530989}
1.0871298201261232
{{"newly 3 weeks spec", 735., 616., {546., 724.}, 16.99591836734694, 0.08247065358328202}, {"newly 3 weeks cumul", 2632., 2363.06, {2196., 2731.}, 11.725683890577507, 0.05440478018552522}, {"newly 5 weeks spec", 475., 325.59, {280., 411.}, 31.454736842105262, 0.16775824879223122}, {"newly 5 weeks cumul", 3719., 3142.99, {2933., 3711.}, 15.816348480774401, 0.07601440534987548}, {"newly 56 weeks cumul", 5155., 3860.19, {3567., 4799.}, 25.117555771096022, 0.12798366242107448}}
ar
9285.
7990.19
{7697., 8929.}
13.945180398492191
Peak weeks
{14., 10., 6., 2.}
