# Supplementary material for: A Likelihood Approach for Real-Time Calibration of Stochastic Compartmental Epidemic Models
Source: PLoS Comput Biol. 2017 Jan 17;13(1):e1005257. doi: 10.1371/journal.pcbi.1005257 (PMC5240920; doi:10.1371/journal.pcbi.1005257)
Supplement: S1 File — (TAR.GZ) [file pcbi.1005257.s014.tar.gz › HSPH_Online-SI-Revision/MSS10/n10-extreme/8_5.txt]

R0
{2.96649, 18.0674, 2.}
{2.963978972154416, 17.734805102427828, 2.}
{{2.9639789721544165, 17.734805102427828, 2.}, {2.9639789721544165, 17.734805102427828, 2.}}
{0.08464642879575945, 1.8408564462632786, 0.}
inf
369.
294.1966766888267
{288.3525188589974, 299.65223248892653}
20.271903336361333
0.09843996885279478
newly
132.
100.32
{91., 108.}
24.
0.12028079090862669
Reff
0.1779894
0.20001028606342316
{0.19831322391571832, 0.20165461613771515}
12.372021066098918
{{"newly 3 weeks spec", 61., 51.99, {44., 60.}, 15.524590163934427, 0.07621177935420251}, {"newly 3 weeks cumul", 281., 224.06, {213., 235.}, 20.26334519572954, 0.09863292503385085}, {"newly 5 weeks spec", 29., 27.85, {22., 36.}, 14.586206896551724, 0.06612949409249223}, {"newly 5 weeks cumul", 366., 289.41, {280., 299.}, 20.92622950819672, 0.10214335873144849}, {"newly 49 weeks cumul", 445., 362.55, {347., 379.}, 18.528089887640448, 0.08924309940042335}}
ar
9476.
9393.55
{9378., 9410.}
0.8700928661882651
Peak weeks
{13., 9., 5., 1.}
