# Supplementary material for: A Likelihood Approach for Real-Time Calibration of Stochastic Compartmental Epidemic Models
Source: PLoS Comput Biol. 2017 Jan 17;13(1):e1005257. doi: 10.1371/journal.pcbi.1005257 (PMC5240920; doi:10.1371/journal.pcbi.1005257)
Supplement: S1 File — (TAR.GZ) [file pcbi.1005257.s014.tar.gz › HSPH_Online-SI-Revision/MSS10/n10-extreme/4_45.txt]

R0
{2.44283, 16.8338, 0.1}
{2.2988713313187543, 14.662019367006652, 2.}
{{2.2988713313187543, 14.66201936700665, 2.}, {2.2988713313187543, 14.66201936700665, 2.}}
{5.893110395780517, 12.90130946662873, 1900.0000000000036}
inf
1098.
949.130766679597
{927.371579325506, 972.7405417600103}
13.55821797089277
0.06334290088300809
newly
418.
393.81
{375., 414.}
6.088516746411483
0.02753173088989596
Reff
0.427250967
0.43629571710721804
{0.43081700495504377, 0.4412020462603045}
2.131258832512641
{{"newly 3 weeks spec", 250., 222.68, {207., 240.}, 10.976, 0.051183608101020205}, {"newly 3 weeks cumul", 978., 914.39, {884., 943.}, 6.504089979550102, 0.029328716458119092}, {"newly 5 weeks spec", 142., 120.57, {105., 134.}, 15.246478873239436, 0.07349693338674594}, {"newly 5 weeks cumul", 1328., 1198.07, {1167., 1234.}, 9.783885542168674, 0.04481661601327674}, {"newly 51 weeks cumul", 1725., 1506.31, {1455., 1556.}, 12.67768115942029, 0.05900913114655263}}
ar
8878.
8659.31
{8608., 8709.}
2.4632800180220773
Peak weeks
{15., 11., 7., 3.}
