# Supplementary material for: A Likelihood Approach for Real-Time Calibration of Stochastic Compartmental Epidemic Models
Source: PLoS Comput Biol. 2017 Jan 17;13(1):e1005257. doi: 10.1371/journal.pcbi.1005257 (PMC5240920; doi:10.1371/journal.pcbi.1005257)
Supplement: S1 File — (TAR.GZ) [file pcbi.1005257.s014.tar.gz › HSPH_Online-SI-Revision/MSS10/n10-extreme/4_5.txt]

R0
{2.96649, 18.0674, 2.}
{2.948650522503629, 17.630291378866527, 2.}
{{2.8833029213607997, 17.184732873157827, 2.}, {2.9639789721544165, 17.734805102427828, 2.}}
{0.6013665138385945, 2.4193222109073336, 0.}
inf
1193.
1099.9994206286292
{990.0352943077851, 1136.368103545401}
7.79552216021549
0.0358271001107777
newly
386.
376.37
{348., 400.}
4.474093264248705
0.019944429634313685
Reff
0.251261703
0.2770009220431932
{0.2677762995515197, 0.3026045136641854}
10.24398813502956
{{"newly 3 weeks spec", 213., 207.77, {187., 228.}, 6.52112676056338, 0.0293133663803291}, {"newly 3 weeks cumul", 916., 866.07, {802., 905.}, 5.459606986899563, 0.024784568690911897}, {"newly 5 weeks spec", 132., 110.29, {97., 123.}, 16.65909090909091, 0.08077158145295922}, {"newly 5 weeks cumul", 1203., 1129.36, {1049., 1171.}, 6.121363258520366, 0.027766091073116846}, {"newly 53 weeks cumul", 1516., 1420.68, {1318., 1467.}, 6.287598944591029, 0.028518007223638824}}
ar
9476.
9380.68
{9278., 9427.}
1.0059096665259604
Peak weeks
{13., 9., 5., 1.}
