# Supplementary material for: A Likelihood Approach for Real-Time Calibration of Stochastic Compartmental Epidemic Models
Source: PLoS Comput Biol. 2017 Jan 17;13(1):e1005257. doi: 10.1371/journal.pcbi.1005257 (PMC5240920; doi:10.1371/journal.pcbi.1005257)
Supplement: S1 File — (TAR.GZ) [file pcbi.1005257.s014.tar.gz › HSPH_Online-SI-Revision/MSS10/n10-extreme/-4_8.txt]

R0
{2.7904, 17.8966, 2.}
{2.386332490910698, 13.500091428189405, 0.9}
{{1.447620276919082, 4.005709827057316, 0.}, {2.6078633650588796, 15.592785521613514, 1.}}
{15.118510303388424, 24.6947448720875, 56.}
inf
1183.
867.2868729410386
{279.36849261745385, 1061.8335820579985}
26.74227216348785
0.17226649323272528
newly
589.
577.16
{522., 627.}
6.567062818336162
0.028823299807781727
Reff
2.25715456
1.9943598834906706
{1.3106438136570058, 2.1763522262065025}
12.437593829952162
{{"newly 3 weeks spec", 963., 1010.86, {932., 1100.}, 10.04153686396677, 0.044643196679185274}, {"newly 3 weeks cumul", 2334., 2417.53, {2241., 2576.}, 6.5754070265638385, 0.0283075349818847}, {"newly 5 weeks spec", 978., 960.45, {605., 1083.}, 11.459100204498977, 0.06202764546017882}, {"newly 5 weeks cumul", 4380., 4428.26, {3975., 4752.}, 7.084018264840183, 0.032653883226089524}, {"newly 60 weeks cumul", 8557., 7688.65, {4908., 8400.}, 10.229169101320556, 0.05748004366559426}}
ar
9285.
8416.65
{5636., 9128.}
9.427140549273021
Peak weeks
{14., 10., 6., 2.}
