# Supplementary material for: A Likelihood Approach for Real-Time Calibration of Stochastic Compartmental Epidemic Models
Source: PLoS Comput Biol. 2017 Jan 17;13(1):e1005257. doi: 10.1371/journal.pcbi.1005257 (PMC5240920; doi:10.1371/journal.pcbi.1005257)
Supplement: S1 File — (TAR.GZ) [file pcbi.1005257.s014.tar.gz › HSPH_Online-SI-Revision/MSS10/n10-extreme/0_11.txt]

R0
{2.475, 17.1709, 1.}
{1.5236483435509178, 4.728733113247948, 0.24}
{{1.4748810514240773, 3.838406665124058, 0.}, {1.6740495506076405, 7.28757425823002, 1.}}
{38.438450765619486, 72.46077309140495, 78.}
inf
2191.
552.0341548453729
{398.0875340623061, 878.6127186874714}
74.80446577611258
0.6183116378299972
newly
841.
693.79
{592., 785.}
17.504161712247324
0.08601362022001988
Reff
0.9353025
0.8240773216523332
{0.8032618706041587, 0.8556805036739209}
11.891893622402035
{{"newly 3 weeks spec", 649., 291.43, {198., 441.}, 55.09553158705701, 0.3662593202977414}, {"newly 3 weeks cumul", 2299., 1450.89, {1185., 1810.}, 36.890387124836884, 0.20502601178819244}, {"newly 5 weeks spec", 447., 107.57, {55., 207.}, 75.9351230425056, 0.6778508330543453}, {"newly 5 weeks cumul", 3330., 1732.68, {1365., 2334.}, 47.96756756756757, 0.291994504780512}, {"newly 51 weeks cumul", 4840., 1883.56, {1437., 2722.}, 61.083471074380164, 0.42213143545207105}}
ar
8870.
5913.56
{5467., 6752.}
33.330777903043966
Peak weeks
{19., 15., 11., 7.}
