# Supplementary material for: A Likelihood Approach for Real-Time Calibration of Stochastic Compartmental Epidemic Models
Source: PLoS Comput Biol. 2017 Jan 17;13(1):e1005257. doi: 10.1371/journal.pcbi.1005257 (PMC5240920; doi:10.1371/journal.pcbi.1005257)
Supplement: S1 File — (TAR.GZ) [file pcbi.1005257.s014.tar.gz › HSPH_Online-SI-Revision/MSS10/n10-extreme/0_27.txt]

R0
{2.63149, 15.6979, 0.1}
{2.6438462673540584, 14.687666942946125, 0.71}
{{1.9341897650610798, 8.560538301878687, 0.}, {2.9337059654737256, 17.190296951269445, 1.}}
{15.838570681197062, 19.935384528226603, 667.9999999999976}
inf
2448.
2520.089938109375
{1366.5343260457194, 3014.4566158948064}
27.94470366604686
0.131754984983465
newly
1086.
1141.6
{1056., 1200.}
6.360957642725598
0.02668633487458526
Reff
0.945757506
0.8984642641375394
{0.8870638161474679, 0.910554698974511}
5.0005674353548715
{{"newly 3 weeks spec", 757., 761.35, {610., 846.}, 10.50330250990753, 0.04681638173722948}, {"newly 3 weeks cumul", 2773., 2868.65, {2523., 3035.}, 7.945546339704292, 0.03397020129882808}, {"newly 5 weeks spec", 463., 425.29, {288., 501.}, 14.295896328293736, 0.0733466097493518}, {"newly 5 weeks cumul", 3879., 3871.96, {3258., 4150.}, 8.622325341582883, 0.03855282065653486}, {"newly 57 weeks cumul", 5146., 4946.2, {3777., 5442.}, 11.09249902837155, 0.052903429606380996}}
ar
9104.
8904.2
{7735., 9400.}
6.269991212653779
Peak weeks
{13., 9., 5., 1.}
