# Supplementary material for: A Likelihood Approach for Real-Time Calibration of Stochastic Compartmental Epidemic Models
Source: PLoS Comput Biol. 2017 Jan 17;13(1):e1005257. doi: 10.1371/journal.pcbi.1005257 (PMC5240920; doi:10.1371/journal.pcbi.1005257)
Supplement: S1 File — (TAR.GZ) [file pcbi.1005257.s014.tar.gz › HSPH_Online-SI-Revision/MSS10/n10-extreme/-4_36.txt]

R0
{2.74914, 19.2775, 1.}
{1.5301401904509868, 5.2403150053393945, 0.36}
{{1.447620276919082, 4.005709827057316, 0.}, {1.6740495506076405, 7.28757425823002, 1.}}
{44.341132483213414, 72.81641807630972, 64.}
inf
1325.
385.8350100362607
{224.45340794505273, 535.98763265451}
70.88037660103697
0.5598181344395784
newly
562.
635.
{486., 804.}
18.177935943060497
0.07053335762271412
Reff
2.132232984
1.3289003104204138
{1.2571413433351675, 1.4392509356273548}
37.675651751365365
{{"newly 3 weeks spec", 900., 876.35, {731., 1009.}, 10.572222222222223, 0.050335200188436235}, {"newly 3 weeks cumul", 2289., 2338.1, {1865., 2785.}, 11.81039755351682, 0.05111464556922698}, {"newly 5 weeks spec", 946., 602.09, {437., 804.}, 36.413319238900634, 0.21417144840606234}, {"newly 5 weeks cumul", 4201., 3720.35, {3118., 4210.}, 12.096881694834563, 0.0598930518615197}, {"newly 57 weeks cumul", 8382., 4943.32, {4135., 5956.}, 41.02457647339537, 0.23727426326888398}}
ar
9301.
5862.32
{5054., 6875.}
36.971078378668956
Peak weeks
{17., 13., 9., 5.}
