# Supplementary material for: A Likelihood Approach for Real-Time Calibration of Stochastic Compartmental Epidemic Models
Source: PLoS Comput Biol. 2017 Jan 17;13(1):e1005257. doi: 10.1371/journal.pcbi.1005257 (PMC5240920; doi:10.1371/journal.pcbi.1005257)
Supplement: S1 File — (TAR.GZ) [file pcbi.1005257.s014.tar.gz › HSPH_Online-SI-Revision/MSS10/n10-extreme/-4_35.txt]

R0
{2.10103, 15.2673, 2.}
{2.597953177092624, 17.32699291449911, 1.86}
{{1.8686750486483907, 9.75343045374261, 2.}, {2.8609540444243393, 19.9929298668402, 2.}}
{30.721988358659292, 30.46184653746224, 7.}
inf
1074.
1378.808218054431
{772.4602022901465, 1654.2290230569315}
43.38361926592562
0.19059002398446187
newly
563.
647.55
{600., 689.}
17.664298401420957
0.07239005124327207
Reff
1.643635769
1.9336228120671186
{1.5176344291312682, 2.09710695699763}
23.37279797565791
{{"newly 3 weeks spec", 787., 930.24, {894., 1010.}, 24.62007623888183, 0.1035089943378672}, {"newly 3 weeks cumul", 2046., 2402.64, {2307., 2567.}, 22.205278592375368, 0.09177616735907869}, {"newly 5 weeks spec", 782., 849.95, {817., 942.}, 18.282608695652176, 0.0903737707543829}, {"newly 5 weeks cumul", 3686., 4178.41, {4053., 4464.}, 19.836950623982638, 0.08582976755558339}, {"newly 59 weeks cumul", 7161., 7588.78, {6552., 8238.}, 16.16785365172462, 0.07992719961678615}}
ar
8264.
8691.78
{7655., 9341.}
14.009922555663119
Peak weeks
{15., 11., 7., 3.}
