# Supplementary material for: A Likelihood Approach for Real-Time Calibration of Stochastic Compartmental Epidemic Models
Source: PLoS Comput Biol. 2017 Jan 17;13(1):e1005257. doi: 10.1371/journal.pcbi.1005257 (PMC5240920; doi:10.1371/journal.pcbi.1005257)
Supplement: S1 File — (TAR.GZ) [file pcbi.1005257.s014.tar.gz › HSPH_Online-SI-Revision/MSS10/n10-extreme/-8_35.txt]

R0
{2.10103, 15.2673, 2.}
{2.3082902360245323, 13.626076494821431, 1.24}
{{1.6829680672488174, 7.505899617532396, 0.}, {2.8609540444243393, 19.9929298668402, 2.}}
{20.147101911674707, 23.787513706630534, 38.}
inf
193.
137.33929571676248
{77.51885880302697, 198.75743198148803}
32.10449833776124
0.19702431719905478
newly
113.
98.88
{73., 124.}
18.920353982300885
0.0935411994722381
Reff
2.0379991
2.2498943403091105
{1.648816116112149, 2.776867404060671}
20.08225711954811
{{"newly 3 weeks spec", 297., 325.2, {208., 446.}, 25.83164983164983, 0.10908696638167628}, {"newly 3 weeks cumul", 580., 605.39, {402., 813.}, 21.536206896551725, 0.09324408769550693}, {"newly 5 weeks spec", 563., 742.35, {506., 957.}, 37.88454706927176, 0.13797135241806469}, {"newly 5 weeks cumul", 1559., 1865.35, {1221., 2401.}, 28.87684413085311, 0.11196143439260205}, {"newly 63 weeks cumul", 8157., 8222.98, {6776., 9223.}, 10.759592987617998, 0.04939229697586481}}
ar
8264.
8329.98
{6883., 9330.}
10.6202807357212
Peak weeks
{15., 11., 7., 3.}
