# Supplementary material for: A Likelihood Approach for Real-Time Calibration of Stochastic Compartmental Epidemic Models
Source: PLoS Comput Biol. 2017 Jan 17;13(1):e1005257. doi: 10.1371/journal.pcbi.1005257 (PMC5240920; doi:10.1371/journal.pcbi.1005257)
Supplement: S1 File — (TAR.GZ) [file pcbi.1005257.s014.tar.gz › HSPH_Online-SI-Revision/MSS10/n10-extreme/-8_26.txt]

R0
{1.89155, 6.76944, 0.1}
{2.3749726077107187, 5.931975118202121, 0.24}
{{1.2475129884135323, 2.1925434311218943, 0.}, {2.9908839755970176, 10.153518316662254, 1.}}
{38.40692124689934, 38.007891222023936, 311.9999999999999}
inf
21.
21.908715469211238
{3.9181084580029033, 41.86169131920592}
52.03918751977693
0.2812354136422027
newly
28.
86.02
{15., 193.}
226.71428571428572
0.45776173184169805
Reff
1.88511873
2.366249614760718
{1.2456582936488059, 2.9789883700681563}
38.33303339034034
{{"newly 3 weeks spec", 130., 1452.53, {34., 3618.}, 1045.8384615384616, 1.0797389222497102}, {"newly 3 weeks cumul", 214., 2080.09, {86., 5131.}, 897.0046728971963, 0.9004944897157902}, {"newly 5 weeks spec", 577., 1395.04, {43., 2278.}, 175.62911611785094, 0.6895533461223313}, {"newly 5 weeks cumul", 1076., 5231.95, {226., 8762.}, 415.33364312267656, 0.8098816466597001}, {"newly 67 weeks cumul", 7335., 7643.94, {1415., 9386.}, 30.183231083844582, 0.3140196453850853}}
ar
7348.
7656.94
{1428., 9399.}
30.129831246597718
Peak weeks
{11., 7., 3., -1.}
