# Supplementary material for: A Likelihood Approach for Real-Time Calibration of Stochastic Compartmental Epidemic Models
Source: PLoS Comput Biol. 2017 Jan 17;13(1):e1005257. doi: 10.1371/journal.pcbi.1005257 (PMC5240920; doi:10.1371/journal.pcbi.1005257)
Supplement: S1 File — (TAR.GZ) [file pcbi.1005257.s014.tar.gz › HSPH_Online-SI-Revision/MSS10/n10-extreme/-4_20.txt]

R0
{2.70837, 18.1923, 0.1}
{2.6250239270568936, 15.60990920273245, 0.9}
{{2.2719930093201945, 11.666948903128002, 0.}, {2.901646265102805, 18.04041961854636, 1.}}
{7.501831629609152, 14.194965987079962, 820.0000000000002}
inf
1099.
996.2114280740553
{782.1461875913853, 1185.2064347191344}
13.002054882125499
0.06819311472466653
newly
555.
569.97
{518., 612.}
6.448648648648649
0.02880795353719395
Reff
2.219238378
2.173990971164247
{1.9202792585187507, 2.3665939082071317}
5.9521739159823275
{{"newly 3 weeks spec", 902., 1046.43, {984., 1109.}, 17.05210643015521, 0.06903095841312545}, {"newly 3 weeks cumul", 2235., 2455.86, {2301., 2614.}, 11.080984340044743, 0.04651538382431483}, {"newly 5 weeks spec", 986., 1044.85, {991., 1096.}, 6.838742393509127, 0.028831838137264042}, {"newly 5 weeks cumul", 4273., 4611.79, {4434., 4802.}, 8.881113971448631, 0.037592465663624404}, {"newly 60 weeks cumul", 8476., 8312.36, {7928., 8648.}, 3.127654554034922, 0.014651432963145482}}
ar
9183.
9019.36
{8635., 9355.}
2.8868561472285745
Peak weeks
{14., 10., 6., 2.}
