# Supplementary material for: A Likelihood Approach for Real-Time Calibration of Stochastic Compartmental Epidemic Models
Source: PLoS Comput Biol. 2017 Jan 17;13(1):e1005257. doi: 10.1371/journal.pcbi.1005257 (PMC5240920; doi:10.1371/journal.pcbi.1005257)
Supplement: S1 File — (TAR.GZ) [file pcbi.1005257.s014.tar.gz › HSPH_Online-SI-Revision/MSS10/n10-extreme/0_29.txt]

R0
{2.54244, 12.9085, 0.1}
{2.033065123120137, 8.595641466700805, 1.}
{{2.033065123120137, 8.595641466700805, 1.}, {2.033065123120137, 8.595641466700805, 1.}}
{20.03488290303262, 33.410996888090814, 900.0000000000007}
inf
2318.
1445.7987153035574
{1390.181726324185, 1498.9667643789921}
37.62732030614508
0.2052027922174582
newly
1154.
1061.12
{1021., 1104.}
8.048526863084922
0.03665181420368236
Reff
0.769342344
0.7925297074818448
{0.7812711446515348, 0.8037162307970835}
3.013920091969396
{{"newly 3 weeks spec", 724., 552.67, {510., 590.}, 23.664364640883978, 0.11790848478941658}, {"newly 3 weeks cumul", 2790., 2405.03, {2321., 2490.}, 13.79820788530466, 0.06462650745921356}, {"newly 5 weeks spec", 343., 231.43, {204., 256.}, 32.52769679300292, 0.1723125115296381}, {"newly 5 weeks cumul", 3611., 2996.2, {2917., 3080.}, 17.025754638604266, 0.0811688895694398}, {"newly 55 weeks cumul", 4378., 3375.19, {3285., 3452.}, 22.905664687071724, 0.11307913342947627}}
ar
9034.
8031.19
{7941., 8108.}
11.100398494576046
Peak weeks
{15., 11., 7., 3.}
