# Supplementary material for: A Likelihood Approach for Real-Time Calibration of Stochastic Compartmental Epidemic Models
Source: PLoS Comput Biol. 2017 Jan 17;13(1):e1005257. doi: 10.1371/journal.pcbi.1005257 (PMC5240920; doi:10.1371/journal.pcbi.1005257)
Supplement: S1 File — (TAR.GZ) [file pcbi.1005257.s014.tar.gz › HSPH_Online-SI-Revision/MSS10/n10-extreme/8_23.txt]

R0
{1.69923, 10.1366, 1.}
{2.2396422681646264, 17.67553096699843, 4.}
{{2.2396422681646264, 17.67553096699843, 4.}, {2.2396422681646264, 17.67553096699843, 4.}}
{31.803362003061764, 74.37336944338765, 300.}
inf
136.
812.7022465744744
{794.0009153927322, 829.4442902305482}
497.57518130476035
0.7763254178765644
newly
84.
292.14
{270., 310.}
247.78571428571428
0.5406543192847323
Reff
0.525911685
0.5416121865579367
{0.5377835194520414, 0.5457273739795395}
2.985387472030925
{{"newly 3 weeks spec", 49., 198.75, {180., 215.}, 305.61224489795916, 0.6069767027101957}, {"newly 3 weeks cumul", 175., 730.87, {704., 758.}, 317.64, 0.6206275238928708}, {"newly 5 weeks spec", 26., 128.6, {113., 145.}, 394.61538461538464, 0.6919205390194292}, {"newly 5 weeks cumul", 236., 1022.06, {987., 1063.}, 333.0762711864407, 0.6363820513815562}, {"newly 47 weeks cumul", 286., 1513.32, {1452., 1585.}, 429.13286713286715, 0.7233226805356752}}
ar
7055.
8282.32
{8221., 8354.}
17.396456413890856
Peak weeks
{15., 11., 7., 3.}
