# Supplementary material for: A Likelihood Approach for Real-Time Calibration of Stochastic Compartmental Epidemic Models
Source: PLoS Comput Biol. 2017 Jan 17;13(1):e1005257. doi: 10.1371/journal.pcbi.1005257 (PMC5240920; doi:10.1371/journal.pcbi.1005257)
Supplement: S1 File — (TAR.GZ) [file pcbi.1005257.s014.tar.gz › HSPH_Online-SI-Revision/MSS10/n10-extreme/4_28.txt]

R0
{2.85141, 12.6992, 1.}
{2.7801246665839243, 12.028412405899775, 1.91}
{{2.7953085937563897, 12.124913025640392, 2.}, {2.7953085937563897, 12.124913025640392, 2.}}
{2.5000029254325296, 5.282124811800915, 91.}
inf
776.
714.8341541126952
{705.2349644695278, 746.2689549882907}
7.88219663496198
0.037259256631573666
newly
347.
336.48
{315., 360.}
4.755043227665706
0.021784358785890166
Reff
0.251494362
0.2619446030533541
{0.25485351536299805, 0.2662588058047452}
4.155258579257526
{{"newly 3 weeks spec", 143., 139.42, {120., 156.}, 7.426573426573427, 0.0336600894219238}, {"newly 3 weeks cumul", 714., 691.58, {664., 726.}, 4.1232492997198875, 0.019113763757294993}, {"newly 5 weeks spec", 59., 55.31, {46., 67.}, 12.864406779661017, 0.060999421317623884}, {"newly 5 weeks cumul", 874., 833.33, {818., 874.}, 4.770022883295194, 0.02232123152928161}, {"newly 56 weeks cumul", 975., 927.94, {903., 973.}, 4.982564102564103, 0.023421275240808007}}
ar
9317.
9269.94
{9245., 9315.}
0.521412471825695
Peak weeks
{10., 6., 2., -2.}
