# Supplementary material for: A Likelihood Approach for Real-Time Calibration of Stochastic Compartmental Epidemic Models
Source: PLoS Comput Biol. 2017 Jan 17;13(1):e1005257. doi: 10.1371/journal.pcbi.1005257 (PMC5240920; doi:10.1371/journal.pcbi.1005257)
Supplement: S1 File — (TAR.GZ) [file pcbi.1005257.s014.tar.gz › HSPH_Online-SI-Revision/MSS10/n10-extreme/4_43.txt]

R0
{2.61199, 10.214, 0.1}
{2.730228932266536, 10.621284472189702, 0.06}
{{2.740558233700418, 10.676755649212588, 0.}, {2.740558233700418, 10.676755649212588, 0.}}
{4.727022197261489, 4.530019075092644, 147.99999999999986}
inf
551.
659.6864168723041
{646.6670591202856, 687.4350210068696}
21.362478602402092
0.08445084130085906
newly
296.
345.37
{317., 371.}
17.760135135135137
0.07063286444141154
Reff
0.299072855
0.28274741813119614
{0.2762261794751469, 0.2867241775572529}
6.033135260933352
{{"newly 3 weeks spec", 116., 128.57, {112., 146.}, 13.232758620689655, 0.053246756964189214}, {"newly 3 weeks cumul", 596., 683.67, {658., 720.}, 16.216442953020135, 0.06551423276614397}, {"newly 5 weeks spec", 40., 47.62, {36., 59.}, 23.5, 0.08879183048472643}, {"newly 5 weeks cumul", 704., 809.25, {790., 845.}, 16.541193181818183, 0.06682594131458586}, {"newly 56 weeks cumul", 757., 879.42, {848., 925.}, 17.77542932628798, 0.07136891303718135}}
ar
9061.
9183.42
{9152., 9229.}
1.485045800684251
Peak weeks
{10., 6., 2., -2.}
