# Supplementary material for: A Likelihood Approach for Real-Time Calibration of Stochastic Compartmental Epidemic Models
Source: PLoS Comput Biol. 2017 Jan 17;13(1):e1005257. doi: 10.1371/journal.pcbi.1005257 (PMC5240920; doi:10.1371/journal.pcbi.1005257)
Supplement: S1 File — (TAR.GZ) [file pcbi.1005257.s014.tar.gz › HSPH_Online-SI-Revision/MSS10/n10-extreme/8_15.txt]

R0
{1.91368, 10.1082, 1.}
{1.7544519451538982, 7.551537492617928, 3.}
{{1.7544519451538982, 7.551537492617928, 3.}, {1.7544519451538982, 7.551537492617928, 3.}}
{8.320516222466756, 25.292955297501745, 200.}
inf
135.
49.749283090188946
{39.13420234494515, 60.255043822468}
63.148679192452626
0.44059626865132123
newly
76.
36.44
{26., 46.}
52.05263157894737
0.32908294310171404
Reff
0.503680576
0.47672858057532425
{0.4748853020732799, 0.47858752900233237}
5.351009490720583
{{"newly 3 weeks spec", 41., 14.05, {6., 22.}, 65.73170731707317, 0.5100205533445266}, {"newly 3 weeks cumul", 175., 72.71, {56., 91.}, 58.45142857142857, 0.39094149079106083}, {"newly 5 weeks spec", 20., 5.66, {2., 10.}, 71.7, 0.6427180054091304}, {"newly 5 weeks cumul", 229., 86.81, {67., 109.}, 62.09170305676856, 0.43049273990912273}, {"newly 46 weeks cumul", 253., 95.38, {70., 121.}, 62.30039525691699, 0.4341420969264671}}
ar
7486.
7328.38
{7303., 7354.}
2.1055303232701044
Peak weeks
{16., 12., 8., 4.}
