# Supplementary material for: A Likelihood Approach for Real-Time Calibration of Stochastic Compartmental Epidemic Models
Source: PLoS Comput Biol. 2017 Jan 17;13(1):e1005257. doi: 10.1371/journal.pcbi.1005257 (PMC5240920; doi:10.1371/journal.pcbi.1005257)
Supplement: S1 File — (TAR.GZ) [file pcbi.1005257.s014.tar.gz › HSPH_Online-SI-Revision/MSS10/n10-extreme/-8_47.txt]

R0
{2.88885, 16.8987, 0.1}
{2.299489990100942, 14.659647215660643, 0.16}
{{1.8164729654517542, 10.51837862941052, 0.}, {2.8189063304742628, 18.60822303423619, 1.}}
{20.673805531550325, 18.909868310202924, 228.00000000000003}
inf
49.
45.62386952663396
{21.12695528039123, 70.45233644090726}
29.7978278724613
0.16366151754180602
newly
30.
29.86
{17., 43.}
30.466666666666665
0.14652132939979728
Reff
2.86458366
2.28037672999569
{1.8024435999251818, 2.798724237032553}
20.64444645322491
{{"newly 3 weeks spec", 140., 95.03, {43., 148.}, 39.207142857142856, 0.2716695096819947}, {"newly 3 weeks cumul", 227., 177.38, {87., 259.}, 33.27753303964758, 0.19730755849110992}, {"newly 5 weeks spec", 505., 282.09, {110., 478.}, 46.21584158415842, 0.3478667523621493}, {"newly 5 weeks cumul", 1027., 627.63, {271., 1006.}, 42.46251217137293, 0.29037467604164297}, {"newly 63 weeks cumul", 9302., 8306.84, {7326., 9273.}, 10.746291120189207, 0.07677769086348382}}
ar
9337.
8341.84
{7361., 9308.}
10.706008353860984
Peak weeks
{15., 11., 7., 3.}
