# Supplementary material for: A Likelihood Approach for Real-Time Calibration of Stochastic Compartmental Epidemic Models
Source: PLoS Comput Biol. 2017 Jan 17;13(1):e1005257. doi: 10.1371/journal.pcbi.1005257 (PMC5240920; doi:10.1371/journal.pcbi.1005257)
Supplement: S1 File — (TAR.GZ) [file pcbi.1005257.s014.tar.gz › HSPH_Online-SI-Revision/MSS10/n10-extreme/-4_21.txt]

R0
{2.30288, 15.5877, 1.}
{2.1174659781635734, 13.012245232096545, 0.}
{{2.1129194360079966, 12.97191467417257, 0.}, {2.1129194360079966, 12.97191467417257, 0.}}
{8.281278002663635, 16.70419739432279, 100.}
inf
1079.
893.0825618105716
{843.5755725567028, 937.3496356931823}
17.848607238541288
0.08536369724192225
newly
546.
571.34
{539., 602.}
5.6007326007326
0.023433870581599053
Reff
1.82272952
1.7151055733616496
{1.7023053143864781, 1.722119018445929}
6.040486114836494
{{"newly 3 weeks spec", 966., 883., {829., 942.}, 8.80952380952381, 0.04049349743737578}, {"newly 3 weeks cumul", 2273., 2218.54, {2126., 2319.}, 3.6445226572811262, 0.01613714687746764}, {"newly 5 weeks spec", 836., 860.4, {825., 893.}, 3.588516746411483, 0.015216232387709581}, {"newly 5 weeks cumul", 4121., 3997.31, {3867., 4150.}, 3.484348459111866, 0.015480611707149285}, {"newly 57 weeks cumul", 7668., 7237.25, {7131., 7323.}, 5.717396974439228, 0.025582896823404408}}
ar
8674.
8243.25
{8137., 8329.}
5.054300207516717
Peak weeks
{17., 13., 9., 5.}
