# Supplementary material for: A Likelihood Approach for Real-Time Calibration of Stochastic Compartmental Epidemic Models
Source: PLoS Comput Biol. 2017 Jan 17;13(1):e1005257. doi: 10.1371/journal.pcbi.1005257 (PMC5240920; doi:10.1371/journal.pcbi.1005257)
Supplement: S1 File — (TAR.GZ) [file pcbi.1005257.s014.tar.gz › HSPH_Online-SI-Revision/MSS10/n10-extreme/8_36.txt]

R0
{2.74914, 19.2775, 1.}
{2.567573651565689, 17.00497046656988, 0.}
{{2.567573651565689, 17.00497046656988, 0.}, {2.567573651565689, 17.00497046656988, 0.}}
{6.604478070753444, 11.788507500610141, 100.}
inf
508.
648.1611724131793
{638.1266270517335, 656.8359795384476}
27.590781971098334
0.10579425499165153
newly
161.
225.9
{209., 241.}
40.31055900621118
0.14646327468138268
Reff
0.24962191200000003
0.19714827423610148
{0.19491626133550077, 0.19966607100571665}
21.0212466299427
{{"newly 3 weeks spec", 110., 114.99, {102., 126.}, 7.918181818181818, 0.032877524130718434}, {"newly 3 weeks cumul", 389., 503.94, {487., 521.}, 29.547557840616967, 0.11226298221678156}, {"newly 5 weeks spec", 47., 59.2, {49., 70.}, 26.425531914893618, 0.09888158593233118}, {"newly 5 weeks cumul", 515., 644.96, {626., 664.}, 25.23495145631068, 0.09762784926344241}, {"newly 45 weeks cumul", 717., 787.68, {769., 808.}, 9.857740585774058, 0.04075338819060823}}
ar
9301.
9371.68
{9353., 9392.}
0.7599182883560907
Peak weeks
{17., 13., 9., 5.}
