# Supplementary material for: A Likelihood Approach for Real-Time Calibration of Stochastic Compartmental Epidemic Models
Source: PLoS Comput Biol. 2017 Jan 17;13(1):e1005257. doi: 10.1371/journal.pcbi.1005257 (PMC5240920; doi:10.1371/journal.pcbi.1005257)
Supplement: S1 File — (TAR.GZ) [file pcbi.1005257.s014.tar.gz › HSPH_Online-SI-Revision/MSS10/n10-extreme/0_20.txt]

R0
{2.70837, 18.1923, 0.1}
{2.1772188280728417, 12.088837512568254, 1.52}
{{1.7544519451538982, 7.551537492617928, 1.}, {2.4008502243190946, 15.14598821440326, 3.}}
{19.836821915178888, 33.94561260591209, 1420.0000000000016}
inf
2671.
1851.014180525491
{1092.9012007690199, 2252.801845865912}
30.705612028333558
0.17139765735112292
newly
986.
1015.84
{903., 1104.}
7.095334685598377
0.03014070366763686
Reff
0.903241395
0.8958066587608354
{0.8703997156271354, 0.9139114798006696}
1.5092439600438934
{{"newly 3 weeks spec", 765., 682.41, {556., 749.}, 11.015686274509804, 0.05325151912769038}, {"newly 3 weeks cumul", 2647., 2556.97, {2212., 2758.}, 5.761616924820552, 0.026425874082163587}, {"newly 5 weeks spec", 468., 373.17, {264., 441.}, 20.30128205128205, 0.10522204011691788}, {"newly 5 weeks cumul", 3727., 3444.43, {2847., 3683.}, 7.89079688757714, 0.03744440970118578}, {"newly 56 weeks cumul", 5189., 4340.56, {3282., 4855.}, 16.44632877240316, 0.08163207456093133}}
ar
9183.
8334.56
{7276., 8849.}
9.293259283458564
Peak weeks
{14., 10., 6., 2.}
