# Supplementary material for: A Likelihood Approach for Real-Time Calibration of Stochastic Compartmental Epidemic Models
Source: PLoS Comput Biol. 2017 Jan 17;13(1):e1005257. doi: 10.1371/journal.pcbi.1005257 (PMC5240920; doi:10.1371/journal.pcbi.1005257)
Supplement: S1 File — (TAR.GZ) [file pcbi.1005257.s014.tar.gz › HSPH_Online-SI-Revision/MSS10/n10-extreme/8_32.txt]

R0
{2.21727, 15.5439, 0.1}
{1.872935606020472, 19.026912107628153, 3.}
{{1.872935606020472, 19.026912107628156, 3.}, {1.872935606020472, 19.026912107628156, 3.}}
{15.529655566508769, 22.407581801402195, 2900.0000000000005}
inf
307.
532.1414283460155
{521.7052700633785, 541.6973331435684}
73.33597014528182
0.23884419410093777
newly
111.
173.26
{160., 188.}
56.090090090090094
0.19250522703302408
Reff
0.41396430900000003
0.3075095378900664
{0.3055061387453764, 0.30942850531531774}
25.7159298025216
{{"newly 3 weeks spec", 76., 103.26, {90., 117.}, 35.86842105263158, 0.13091274276966813}, {"newly 3 weeks cumul", 281., 408.91, {392., 426.}, 45.519572953736656, 0.1627030327017207}, {"newly 5 weeks spec", 36., 60.34, {50., 71.}, 67.61111111111111, 0.22025886529139613}, {"newly 5 weeks cumul", 374., 547.32, {526., 569.}, 46.342245989304814, 0.16518514309903418}, {"newly 42 weeks cumul", 533., 747.91, {716., 779.}, 40.32082551594747, 0.14692131024204225}}
ar
8359.
8573.91
{8542., 8605.}
2.5710013159468836
Peak weeks
{20., 16., 12., 8.}
