# Supplementary material for: A Likelihood Approach for Real-Time Calibration of Stochastic Compartmental Epidemic Models
Source: PLoS Comput Biol. 2017 Jan 17;13(1):e1005257. doi: 10.1371/journal.pcbi.1005257 (PMC5240920; doi:10.1371/journal.pcbi.1005257)
Supplement: S1 File — (TAR.GZ) [file pcbi.1005257.s014.tar.gz › HSPH_Online-SI-Revision/MSS10/n10-extreme/0_1.txt]

R0
{2.68692, 12.5884, 1.}
{2.242784539588071, 9.592505891871268, 0.34}
{{2.2237560219848733, 9.354317891039603, 0.}, {2.3875752449889434, 11.133113777418881, 1.}}
{16.529537924907665, 23.798847416103172, 90.}
inf
2477.
1841.9421234811432
{1765.2520707059948, 1960.5090151456552}
25.63818637540806
0.12920643032383253
newly
1264.
1215.35
{1152., 1264.}
4.0830696202531644
0.018333580438103677
Reff
0.7714147320000001
0.7857886122494133
{0.772487845151263, 0.8010711055382079}
1.9657525112045116
{{"newly 3 weeks spec", 724., 631.49, {594., 669.}, 12.777624309392266, 0.059951026835007644}, {"newly 3 weeks cumul", 3019., 2758.49, {2665., 2838.}, 8.629016230539914, 0.039326340943071234}, {"newly 5 weeks spec", 306., 263.73, {231., 300.}, 14.401960784313726, 0.06909132329985095}, {"newly 5 weeks cumul", 3848., 3432.51, {3351., 3515.}, 10.797557172557173, 0.04974470390038403}, {"newly 58 weeks cumul", 4437., 3871.59, {3748., 4053.}, 12.743069641649763, 0.05943510081640266}}
ar
9089.
8523.59
{8400., 8705.}
6.220816371438001
Peak weeks
{12., 8., 4., 0.}
