# Supplementary material for: A Likelihood Approach for Real-Time Calibration of Stochastic Compartmental Epidemic Models
Source: PLoS Comput Biol. 2017 Jan 17;13(1):e1005257. doi: 10.1371/journal.pcbi.1005257 (PMC5240920; doi:10.1371/journal.pcbi.1005257)
Supplement: S1 File — (TAR.GZ) [file pcbi.1005257.s014.tar.gz › HSPH_Online-SI-Revision/MSS10/n10-extreme/-4_24.txt]

R0
{2.64944, 19.054, 1.}
{2.7354287813615032, 19.257797377232354, 1.01}
{{2.7679489972490843, 19.604144617928377, 1.}, {2.7679489972490843, 19.604144617928377, 1.}}
{5.342581577870758, 4.474022720636772, 1.}
inf
1801.
1841.8255486989408
{1788.823045077111, 1932.8158424726437}
5.531841282692646
0.025439522341577158
newly
721.
759.91
{718., 803.}
5.779472954230236
0.024173663463614995
Reff
1.756843664
1.8002620957796913
{1.7956146152779906, 1.8303891009873645}
3.9426267558677415
{{"newly 3 weeks spec", 922., 942.1, {905., 981.}, 3.158351409978308, 0.013455655264301819}, {"newly 3 weeks cumul", 2515., 2606.39, {2539., 2669.}, 3.803976143141153, 0.016143635809657574}, {"newly 5 weeks spec", 778., 807.73, {767., 844.}, 4.9910025706940875, 0.02121320067740399}, {"newly 5 weeks cumul", 4256., 4316.64, {4228., 4414.}, 1.9360902255639099, 0.008335464981460846}, {"newly 57 weeks cumul", 7579., 7580.31, {7558., 7690.}, 1.4525663016229053, 0.006585102105167948}}
ar
9147.
9148.31
{9126., 9258.}
1.2035640100579426
Peak weeks
{17., 13., 9., 5.}
