# Supplementary material for: A Likelihood Approach for Real-Time Calibration of Stochastic Compartmental Epidemic Models
Source: PLoS Comput Biol. 2017 Jan 17;13(1):e1005257. doi: 10.1371/journal.pcbi.1005257 (PMC5240920; doi:10.1371/journal.pcbi.1005257)
Supplement: S1 File — (TAR.GZ) [file pcbi.1005257.s014.tar.gz › HSPH_Online-SI-Revision/MSS10/n10-extreme/n10-extreme_NEW_table0.txt]

{1	R0	{2.68692	12.5884	1.}	{2.242784539588071	9.592505891871268	0.34}	{{2.2237560219848733	9.354317891039603	0.}	{2.3875752449889434	11.133113777418881	1.}}	{16.529537924907665	23.798847416103172	90.}	inf	2477.	1841.94	{1765.2520707059948	1960.5090151456552}	25.6382	0.129206	newly	1264.	1215.35	{1152.	1264.}	4.08307	0.0183336	Reff	0.771415	0.785789	{0.772487845151263	0.8010711055382079}	1.96575	ar	9089.	8523.59	{8400.	8705.}	6.22082}
{2	R0	{1.79802	12.5412	1.}	{1.6105899571249274	8.779517427702597	3.35}	{{1.6081970789870486	8.770644598420713	3.}	{1.6118784299684004	8.784295105008226	4.}}	{10.424246831240628	29.994598382111786	235.}	inf	1208.	806.322	{758.4407819687376	851.2883502439336}	33.2515	0.17597	newly	678.	625.15	{582.	669.}	7.99263	0.0366908	Reff	1.00509	0.965014	{0.9567007042854135	0.9721910791170124}	3.98762	ar	7412.	6432.1	{6300.	6561.}	13.2205}
{3	R0	{2.6174	10.1105	0.1}	{2.6820960052450435	10.219547878537833	0.35}	{{2.5268065074851886	9.21900313569952	0.}	{2.7079547468873617	10.354959187406905	2.}}	{4.118899763482748	4.3035373468380955	407.9999999999997}	inf	2244.	2311.31	{2114.6757351243705	2408.195415111193}	5.61805	0.0241607	newly	1325.	1378.13	{1330.	1423.}	4.27245	0.0180648	Reff	0.662726	0.659814	{0.6462681161499513	0.6742615922822245}	1.42785	ar	9109.	9126.76	{8922.	9209.}	0.924141}
{4	R0	{2.27532	14.3149	0.1}	{1.8800627424435186	10.287306139319874	1.96}	{{1.8758441025778265	10.250226845730694	2.}	{1.8758441025778265	10.250226845730694	2.}}	{17.371501923091312	28.1356758390218	1860.0000000000034}	inf	1860.	1188.02	{1139.7247471006199	1225.018168258764}	36.1281	0.195091	newly	862.	743.26	{701.	786.}	13.7749	0.0647768	Reff	0.820025	0.803821	{0.7956274655622163	0.8109681472172068}	1.97605	ar	8478.	7584.46	{7472.	7697.}	10.5395}
{5	R0	{2.96649	18.0674	2.}	{2.681596743270142	15.460701368923134	2.}	{{2.481029632153773	13.765754215797681	2.}	{2.8833029213607997	17.184732873157827	2.}}	{9.603715391923034	14.427635581638004	0.}	inf	2876.	2395.27	{2116.575241571424	2687.9039036301147}	16.7153	0.0830059	newly	1043.	1006.39	{966.	1050.}	4.07191	0.0181887	Reff	0.663011	0.72172	{0.6973570671210944	0.7425202375591179}	8.85504	ar	9476.	9101.76	{8853.	9356.}	3.94935}
{6	R0	{2.94778	16.0002	0.1}	{2.4977393762685893	13.145248866384351	1.35}	{{2.156772957816457	10.136281728889465	0.}	{2.6879988903499785	14.827942600218648	2.}}	{15.267103506076124	17.843221544828538	1306.}	inf	2859.	2338.43	{1758.0422463985979	2680.3551355272175}	18.2082	0.0944354	newly	1175.	1158.06	{1106.	1196.}	2.50553	0.0110594	Reff	0.814766	0.810335	{0.7894996279463077	0.8343355189503047}	1.82595	ar	9321.	8894.15	{8334.	9228.}	4.57944}
{7	R0	{2.17562	11.7184	1.}	{2.3771942256750496	12.04157219780768	2.25}	{{1.3916244680121124	1.8988304692280522	0.}	{2.7800733548093906	16.108132878734125	3.}}	{29.687652908168715	49.75129297001737	163.}	inf	1758.	2108.02	{291.04804012722525	2893.8323927054553}	67.2966	0.364187	newly	1027.	1077.86	{683.	1234.}	20.4752	0.0948805	Reff	0.998827	0.937564	{0.8413345022856159	0.9827119977672222}	6.13351	ar	8345.	8034.35	{4910.	9298.}	19.087}
{8	R0	{2.7904	17.8966	2.}	{2.041965324937881	10.58536480138282	1.}	{{1.9579142955257631	9.821510684525027	1.}	{2.4751387223747816	14.529119807771082	1.}}	{26.821770178544966	40.85264909880748	50.}	inf	2748.	1541.97	{1329.3611342974405	2351.802011601453}	43.8877	0.261066	newly	978.	955.49	{885.	1093.}	6.32413	0.0277145	Reff	0.871163	0.876609	{0.8635266086646314	0.8880267006530989}	1.08713	ar	9285.	7990.19	{7697.	8929.}	13.9452}
{9	R0	{2.51574	16.376	1.}	{2.7592450790179264	18.243913804646603	2.}	{{2.768488354407476	18.329953993716778	2.}	{2.768488354407476	18.329953993716778	2.}}	{9.679262523866784	11.502673811001513	100.}	inf	2361.	2618.91	{2581.233772494215	2671.87313106998}	11.2689	0.0463396	newly	932.	962.68	{917.	991.}	3.83476	0.0162844	Reff	0.84076	0.850643	{0.8388221502813289	0.8642349491370723}	1.33919	ar	8937.	9203.1	{9157.	9261.}	2.98378}
{10	R0	{2.56405	18.1787	2.}	{2.3260147649291287	15.76693744715299	3.}	{{1.9563910608140431	11.295900109011434	3.}	{2.4697573165294395	17.505674189763596	3.}}	{9.283564480835842	13.26696932589794	50.}	inf	2387.	1985.26	{1456.528031101362	2231.7636756950465}	16.8305	0.086563	newly	979.	867.57	{829.	907.}	11.382	0.052741	Reff	0.996903	0.990421	{0.9393290226307245	1.0216940853359755}	2.64912	ar	9005.	8554.8	{7808.	8885.}	4.99944}
{11	R0	{2.475	17.1709	1.}	{1.5236483435509178	4.728733113247948	0.24}	{{1.4748810514240773	3.838406665124058	0.}	{1.6740495506076405	7.28757425823002	1.}}	{38.438450765619486	72.46077309140495	78.}	inf	2191.	552.034	{398.0875340623061	878.6127186874714}	74.8045	0.618312	newly	841.	693.79	{592.	785.}	17.5042	0.0860136	Reff	0.935303	0.824077	{0.8032618706041587	0.8556805036739209}	11.8919	ar	8870.	5913.56	{5467.	6752.}	33.3308}
{12	R0	{2.14974	11.8619	0.1}	{2.017895807558613	10.644498685626083	0.06}	{{2.0223546174097575	10.68040344706332	0.}	{2.0223546174097575	10.68040344706332	0.}}	{6.133029689236244	10.26312238658152	147.99999999999986}	inf	1788.	1644.1	{1571.228405026065	1698.8877568358103}	8.04803	0.0368034	newly	1021.	1062.48	{1015.	1108.}	4.59158	0.0193911	Reff	1.0409	1.006	{0.9961803927973298	1.0156056061408083}	3.35329	ar	8414.	8055.28	{7953.	8147.}	4.26337}
{13	R0	{2.20385	14.4767	0.1}	{1.7426149866794665	8.472939254922132	1.21}	{{1.6740495506076405	7.28757425823002	1.}	{1.7782566561969824	9.068069057040354	2.}}	{20.928602823265358	41.471887550877355	1110.000000000001}	inf	1745.	966.75	{786.4299701645223	1096.4245901439153}	44.5988	0.260328	newly	848.	722.36	{662.	777.}	14.816	0.0704027	Reff	0.831733	0.792716	{0.7841026149831	0.8017733217171592}	4.69106	ar	8347.	7102.92	{6754.	7372.}	14.9045}
{14	R0	{2.35671	13.8357	1.}	{1.764352520942749	7.385535432839269	3.07}	{{1.7389971481965496	7.105237671628501	3.}	{1.7544519451538982	7.551537492617928	3.}}	{25.982063685749207	47.60636492164577	207.}	inf	2049.	971.805	{877.4495749511211	995.5951551287822}	53.8039	0.335875	newly	946.	817.03	{760.	863.}	14.0095	0.0659882	Reff	0.81118	0.793523	{0.7844329296025621	0.8032682961292502}	2.17825	ar	8719.	7140.59	{6958.	7245.}	18.3508}
{15	R0	{1.91368	10.1082	1.}	{2.358661759485612	16.906227500495127	2.}	{{2.358661759485612	16.906227500495127	2.}	{2.358661759485612	16.906227500495127	2.}}	{23.252673356340235	67.25260185290287	100.}	inf	1215.	2172.	{2127.573750215833	2215.9628355666314}	78.7652	0.252225	newly	838.	863.78	{833.	899.}	3.54654	0.0150398	Reff	0.888904	0.869875	{0.8595045862557517	0.8803338849090327}	2.16961	ar	7486.	8757.25	{8697.	8814.}	16.9817}
{16	R0	{2.48727	14.882	0.1}	{2.9337059654737256	17.190296951269445	1.}	{{2.9337059654737256	17.190296951269445	1.}	{2.9337059654737256	17.190296951269445	1.}}	{17.948834082095033	15.510663561815944	900.0000000000007}	inf	2351.	2905.15	{2859.0742460428464	2948.1642038754435}	23.5709	0.091885	newly	1082.	1145.17	{1105.	1183.}	5.86414	0.0246095	Reff	0.913574	0.914979	{0.9022215973317118	0.9283973094593474}	0.95511	ar	8894.	9345.44	{9306.	9387.}	5.07578}
{17	R0	{2.46795	13.1915	0.1}	{1.7056618881570897	6.192839739722851	1.98}	{{1.6975649617542756	6.15906921233351	2.}	{1.6975649617542756	6.15906921233351	2.}}	{30.88750225259471	53.05431725184513	1884.0000000000032}	inf	2177.	950.006	{864.5823675203601	1028.5290954687043}	56.3617	0.363493	newly	1116.	966.12	{897.	1041.}	13.7832	0.0650582	Reff	0.942263	0.859781	{0.8463097731775037	0.8710216000015385}	8.75359	ar	8796.	6928.78	{6728.	7145.}	21.2281}
{18	R0	{2.96603	16.7543	0.1}	{2.5061665856473136	13.960366457194777	1.34}	{{1.9341897650610798	8.560538301878687	0.}	{2.8558203507792377	17.248431607585346	2.}}	{15.50434130311179	19.802158531515474	1306.0000000000016}	inf	2830.	2171.46	{1219.0605918510541	2758.347165075147}	23.27	0.142682	newly	1119.	995.82	{896.	1070.}	11.008	0.0516149	Reff	0.741508	0.761271	{0.7329433693072815	0.7978948589940448}	3.21875	ar	9394.	8714.96	{7675.	9337.}	7.22844}
{19	R0	{2.25216	9.90465	0.1}	{2.6709035011489886	12.39009501280053	0.92}	{{2.712247248788832	12.704709952671351	1.}	{2.712247248788832	12.704709952671351	1.}}	{20.39913924143422	28.612974517857264	836.}	inf	1991.	2554.93	{2550.9250790088813	2674.005099841224}	32.4182	0.127004	newly	1350.	1379.46	{1335.	1430.}	3.74519	0.0162102	Reff	0.932845	0.949542	{0.9324492819478997	0.9661779430687822}	2.12568	ar	8631.	9072.64	{9096.	9205.}	6.59599}
{20	R0	{2.70837	18.1923	0.1}	{2.1772188280728417	12.088837512568254	1.52}	{{1.7544519451538982	7.551537492617928	1.}	{2.4008502243190946	15.14598821440326	3.}}	{19.836821915178888	33.94561260591209	1420.0000000000016}	inf	2671.	1851.01	{1092.9012007690199	2252.801845865912}	30.7056	0.171398	newly	986.	1015.84	{903.	1104.}	7.09533	0.0301407	Reff	0.903241	0.895807	{0.8703997156271354	0.9139114798006696}	1.50924	ar	9183.	8334.56	{7276.	8849.}	9.29326}
{21	R0	{2.30288	15.5877	1.}	{2.1129194360079966	12.971914674172572	0.}	{{2.1129194360079966	12.97191467417257	0.}	{2.1129194360079966	12.97191467417257	0.}}	{8.248825991454328	16.781085893540606	100.}	inf	2049.	1560.44	{1523.1165792801016	1601.6880166490978}	23.8439	0.118377	newly	836.	803.29	{778.	832.}	4.25	0.0189529	Reff	0.842854	0.876557	{0.8677072651699165	0.8840534843568043}	3.99872	ar	8674.	8181.74	{8089.	8260.}	5.67512}
{22	R0	{2.82208	10.7544	0.1}	{2.454866331267514	8.95337034088984	1.66}	{{2.2070383151164594	7.2961208067073	0.}	{2.568403209802383	9.752236032164507	3.}}	{13.012163678297078	16.74690972169681	1582.0000000000014}	inf	2783.	2140.36	{1788.9768643949392	2420.4177148661706}	23.0918	0.117084	newly	1622.	1491.1	{1424.	1545.}	8.07028	0.0367354	Reff	0.73233	0.790723	{0.7695164450608838	0.8071371407772776}	7.97363	ar	9333.	8829.68	{8438.	9090.}	5.39291}
{23	R0	{1.69923	10.1366	1.}	{1.57016579290423	6.890155037426848	1.4}	{{1.447620276919082	4.005709827057316	0.}	{1.6219064204834366	8.124605803958907	2.}}	{7.595452475284094	32.02696133391029	100.}	inf	1080.	706.734	{360.48403523901834	888.1340437977424}	34.5617	0.209522	newly	667.	660.36	{558.	722.}	6.93553	0.0311185	Reff	0.906029	0.894177	{0.8675673954496169	0.9104182500797495}	1.52962	ar	7055.	6164.6	{5244.	6670.}	12.6208}
{24	R0	{2.64944	19.054	1.}	{2.7679489972490843	19.604144617928377	1.}	{{2.7679489972490843	19.604144617928377	1.}	{2.7679489972490843	19.604144617928377	1.}}	{4.472982866156036	2.887292001303549	0.}	inf	2322.	2517.92	{2477.2890856569984	2549.56915514115}	8.43771	0.035153	newly	778.	839.91	{810.	871.}	7.95758	0.0330784	Reff	0.697333	0.674294	{0.6640170748075735	0.6840680901428755}	3.30389	ar	9147.	9234.49	{9189.	9280.}	0.956488}
{25	R0	{2.53191	10.9214	0.1}	{1.8949657680400924	6.2116051758606945	1.63}	{{1.8176805752181022	5.680205690475933	1.}	{2.1902374898683625	8.258760065243713	4.}}	{25.156669548282036	43.124460455063556	1530.0000000000025}	inf	2411.	1208.87	{1016.2531870665139	1728.4301976769138}	49.8604	0.307567	newly	1327.	1161.9	{1050.	1292.}	12.5803	0.0595162	Reff	0.740077	0.778601	{0.764969018476461	0.7914337269739802}	5.20539	ar	9009.	7622.16	{7307.	8417.}	15.3939}
{26	R0	{1.89155	6.76944	0.1}	{1.8460243659762205	6.698058506010472	0.35}	{{1.74091664679232	5.834160137529047	0.}	{1.7535903317541157	5.924882902281137	1.}}	{11.80159726112703	23.64715351514304	411.9999999999998}	inf	989.	1110.36	{884.4577011062675	1037.7812729845273}	22.3487	0.0672753	newly	913.	998.43	{912.	1105.}	9.72289	0.0389996	Reff	0.863871	0.804154	{0.7923750302127712	0.8152455575505384}	6.9127	ar	7348.	7290.52	{6940.	7310.}	5.89684}
{27	R0	{2.63149	15.6979	0.1}	{2.6438462673540584	14.687666942946125	0.71}	{{1.9341897650610798	8.560538301878687	0.}	{2.9337059654737256	17.190296951269445	1.}}	{15.838570681197062	19.935384528226603	667.9999999999976}	inf	2448.	2520.09	{1366.5343260457194	3014.4566158948064}	27.9447	0.131755	newly	1086.	1141.6	{1056.	1200.}	6.36096	0.0266863	Reff	0.945758	0.898464	{0.8870638161474679	0.910554698974511}	5.00057	ar	9104.	8904.2	{7735.	9400.}	6.26999}
{28	R0	{2.85141	12.6992	1.}	{2.6518530221697745	11.206872418726753	1.69}	{{2.1902374898683625	8.258760065243713	1.}	{2.7953085937563897	12.124913025640392	2.}}	{6.998536788123251	11.751351118757466	69.}	inf	2712.	2433.78	{1763.9928283511354	2698.292125863871}	10.3001	0.0554106	newly	1362.	1361.34	{1287.	1421.}	3.31424	0.0147172	Reff	0.727965	0.740792	{0.7167735653614945	0.7693552078930687}	2.45468	ar	9317.	9054.73	{8440.	9296.}	2.82977}
{29	R0	{2.54244	12.9085	0.1}	{2.033065123120137	8.595641466700805	1.}	{{2.033065123120137	8.595641466700805	1.}	{2.033065123120137	8.595641466700805	1.}}	{20.03488290303262	33.410996888090814	900.0000000000007}	inf	2318.	1445.8	{1390.181726324185	1498.9667643789921}	37.6273	0.205203	newly	1154.	1061.12	{1021.	1104.}	8.04853	0.0366518	Reff	0.769342	0.79253	{0.7812711446515348	0.8037162307970835}	3.01392	ar	9034.	8031.19	{7941.	8108.}	11.1004}
{30	R0	{2.10982	11.7636	1.}	{2.6433397358784476	17.24618196608079	1.}	{{2.643339735878447	17.24618196608079	1.}	{2.643339735878447	17.24618196608079	1.}}	{25.28745276272133	46.60632770649113	0.}	inf	1626.	2431.33	{2384.0463127159483	2476.484314533991}	49.5281	0.174685	newly	882.	954.3	{920.	989.}	8.19728	0.0340149	Reff	0.892032	0.904729	{0.8927207643109806	0.9170493788911812}	1.47001	ar	8224.	9066.4	{9003.	9116.}	10.2432}
{31	R0	{2.76312	15.5396	0.1}	{2.588233230523092	14.070477936975594	2.23}	{{2.5809222232959828	13.773628203351624	2.}	{2.6287911212573514	15.118265320632084	3.}}	{6.3293222689173145	9.45405327694669	2132.000000000003}	inf	2551.	2413.42	{2329.363821105174	2584.0143325434287}	6.14561	0.0283084	newly	1066.	1121.82	{1083.	1153.}	5.54409	0.0233759	Reff	0.809318	0.792752	{0.7612941409898375	0.8108569929850589}	2.26009	ar	9220.	9039.77	{8967.	9165.}	1.95889}
{32	R0	{2.21727	15.5439	0.1}	{1.7119766400695604	8.746262495733237	1.02}	{{1.7133711330337826	8.802492727310405	1.}	{1.7133711330337826	8.802492727310405	1.}}	{22.78898645318069	43.73186590409583	920.0000000000008}	inf	1810.	954.781	{910.7843549925756	998.4701874383045}	47.2497	0.27804	newly	784.	704.81	{668.	743.}	10.2538	0.0474301	Reff	0.888682	0.832566	{0.8247264176328937	0.8403949044782111}	6.31448	ar	8359.	6992.88	{6860.	7125.}	16.3431}
{33	R0	{2.72912	10.8159	0.1}	{2.3475337175995348	8.564288658236189	0.66}	{{2.265823369486573	8.125616894403084	0.}	{2.4473635556533533	9.163153294730964	1.}}	{13.982026528714956	20.81760502375034	655.9999999999993}	inf	2166.	1592.74	{1419.6411370313508	1780.5238337816445}	26.4664	0.135541	newly	1179.	1084.69	{1017.	1155.}	8.08567	0.0371081	Reff	0.537091	0.595203	{0.574409528551797	0.6134537600447986}	10.8198	ar	9196.	8684.59	{8489.	8903.}	5.56122}
{34	R0	{2.20928	10.1308	1.}	{2.3267844870400824	10.026639717869777	4.}	{{2.3267844870400824	10.026639717869777	4.}	{2.3267844870400824	10.026639717869777	4.}}	{5.318677896875105	1.028154559661857	300.}	inf	1753.	1940.96	{1881.7373095101048	1997.1742656256192}	10.722	0.0441298	newly	1080.	1219.19	{1181.	1259.}	12.888	0.0524905	Reff	0.754911	0.751329	{0.7381057408129185	0.7642620679778362}	1.12615	ar	8388.	8670.52	{8605.	8736.}	3.36814}
{35	R0	{2.10103	15.2673	2.}	{2.0383057324938925	13.169255122163477	3.}	{{2.0383057324938925	13.169255122163477	3.}	{2.0383057324938925	13.169255122163477	3.}}	{2.985405610872177	13.742081951861321	50.}	inf	1737.	1561.9	{1521.4862942382151	1601.6230509738352}	10.0805	0.0462479	newly	782.	799.39	{764.	835.}	3.41304	0.0145588	Reff	0.894198	0.903193	{0.8949083888403896	0.9112998725667943}	1.07741	ar	8264.	8053.62	{7957.	8135.}	2.54574}
{36	R0	{2.74914	19.2775	1.}	{2.1129194360079966	12.971914674172572	0.}	{{2.1129194360079966	12.97191467417257	0.}	{2.1129194360079966	12.97191467417257	0.}}	{23.142530536531552	32.709559464803164	100.}	inf	2701.	1798.49	{1752.3587414021295	1838.3676014542552}	33.414	0.176686	newly	946.	918.31	{879.	955.}	3.39218	0.0150846	Reff	0.859106	0.850981	{0.8425368486275522	0.860505714605991}	1.03271	ar	9301.	8319.81	{8233.	8381.}	10.5493}
{37	R0	{2.78161	16.0136	0.1}	{2.1403992967942296	9.90151110983848	1.11}	{{1.7872377356117672	6.632527556306108	1.}	{2.2267071906610534	10.727623823972806	2.}}	{23.051783075476823	38.1681126677419	1018.0000000000005}	inf	2648.	1662.89	{1001.0672602111026	1876.0209600927142}	37.202	0.214648	newly	1097.	1062.91	{920.	1140.}	5.3938	0.0247864	Reff	0.778294	0.803221	{0.7892128720176875	0.8167719650533121}	3.21935	ar	9240.	8236.28	{7281.	8538.}	10.8628}
{38	R0	{2.4454	8.33501	0.1}	{2.1445491028594277	6.4794535052591655	0.2}	{{2.1432601615210753	6.487388970750313	0.}	{2.1432601615210753	6.487388970750313	1.}}	{12.302727453200784	22.262198782495023	273.9999999999998}	inf	1846.	1432.41	{1345.2606912757783	1496.6558786052337}	22.4044	0.110823	newly	1286.	1257.98	{1199.	1313.}	3.26439	0.0144546	Reff	0.652922	0.661026	{0.6481524674815821	0.673858714332903}	1.57127	ar	8853.	8317.06	{8188.	8426.}	6.05377}
{39	R0	{2.9154	12.3861	0.1}	{2.7319373104772766	11.224689616020967	0.97}	{{2.49868612324604	9.80051642060544	1.}	{2.8056888910799582	11.689670975592549	1.}}	{6.292882263933702	9.37672377890566	876.0000000000005}	inf	2561.	2329.05	{2028.897942390694	2475.6256707828907}	9.05685	0.0446434	newly	1272.	1269.37	{1221.	1315.}	2.40959	0.0106235	Reff	0.603196	0.624333	{0.6038437576684755	0.6472634203927861}	3.57888	ar	9371.	9166.32	{8926.	9298.}	2.18419}
{40	R0	{2.40923	15.1963	0.1}	{2.048705354809717	11.632213030671446	3.}	{{2.048705354809717	11.632213030671448	3.}	{2.048705354809717	11.632213030671448	3.}}	{14.964309974152831	23.453649699785835	2900.0000000000005}	inf	2019.	1718.56	{1675.5117588117146	1760.4086899685562}	14.8807	0.0700511	newly	887.	966.74	{932.	1002.}	8.98985	0.0372305	Reff	0.893824	0.821621	{0.8128262797942093	0.8303080688286013}	8.07798	ar	8735.	8206.17	{8123.	8287.}	6.05415}
{41	R0	{2.63137	15.238	1.}	{1.8848578103663982	8.392938687365099	1.}	{{1.8848578103663982	8.392938687365099	1.}	{1.8848578103663982	8.392938687365099	1.}}	{28.36971576150833	44.920995620389164	0.}	inf	2300.	1211.37	{1163.9138941569436	1262.9435300567666}	47.3318	0.278685	newly	964.	908.06	{863.	949.}	5.98963	0.0270982	Reff	0.798621	0.777246	{0.7672010381274132	0.7861218991456462}	2.67654	ar	9150.	7641.97	{7542.	7747.}	16.4812}
{42	R0	{2.48769	19.4593	0.1}	{1.6983032713868227	8.218224285148127	1.03}	{{1.6740495506076405	7.28757425823002	1.}	{1.7133711330337826	8.802492727310405	1.}}	{31.73171611467574	57.76711245960466	930.0000000000011}	inf	2205.	863.063	{753.5164085220795	949.8315726061}	60.8588	0.409161	newly	727.	653.65	{609.	690.}	10.1362	0.0468703	Reff	0.77392	0.75611	{0.7479780863574877	0.764657832815058}	2.30131	ar	8932.	6976.	{6745.	7177.}	21.8988}
{43	R0	{2.61199	10.214	0.1}	{2.689382209893074	10.341428964598899	0.04}	{{2.7079547468873617	10.354959187406905	0.}	{2.740558233700418	10.676755649212588	0.}}	{5.3450146450737215	5.198389983051224	133.9999999999998}	inf	2530.	2565.17	{2541.311279207086	2685.643020531358}	5.87796	0.0277996	newly	1603.	1589.16	{1532.	1644.}	2.46413	0.0108796	Reff	0.846024	0.85776	{0.8370255725608919	0.8750221922363772}	1.83283	ar	9061.	9123.09	{9101.	9248.}	1.90145}
{44	R0	{2.50994	18.3382	0.1}	{1.7680329964641641	9.667655298933967	0.82}	{{1.7133711330337826	8.802492727310405	0.}	{2.0170481520914576	13.608951458552415	1.}}	{29.558754533408592	47.281329143896464	755.9999999999989}	inf	2193.	1095.92	{915.9644222618103	1700.450042726644}	50.0263	0.313347	newly	810.	734.44	{675.	836.}	10.879	0.0503914	Reff	0.937463	0.850991	{0.8427549755231107	0.8588278349618947}	9.22403	ar	8827.	7192.73	{6842.	8157.}	18.5144}
{45	R0	{2.44283	16.8338	0.1}	{2.2945693684920507	14.61293347787401	2.}	{{2.2988713313187543	14.66201936700665	2.}	{2.2988713313187543	14.66201936700665	2.}}	{6.069216093954505	13.19290072429272	1900.0000000000036}	inf	2140.	1980.13	{1941.774137120688	2036.4481461926093}	7.47072	0.0342509	newly	873.	898.07	{862.	936.}	3.65521	0.0155949	Reff	0.849616	0.8344	{0.8232473264594234	0.8446478982055441}	1.79604	ar	8878.	8623.27	{8558.	8716.}	2.86923}
{46	R0	{2.51815	18.1462	5.}	{2.459594153762452	17.561536467192635	1.08}	{{2.490919963306242	17.939116703991544	1.}	{2.490919963306242	17.939116703991544	1.}}	{2.3253517954668186	3.2219612525342294	78.4}	inf	2349.	2421.51	{2428.4288745854265	2529.1737475759946}	7.89004	0.0390829	newly	861.	922.13	{889.	969.}	8.35889	0.0351116	Reff	0.909556	0.865926	{0.8535682254182414	0.8766909913296601}	4.79685	ar	8978.	8900.2	{8931.	9035.}	1.26999}
{47	R0	{2.88885	16.8987	0.1}	{1.9341897650610798	8.560538301878687	0.}	{{1.9341897650610798	8.560538301878687	0.}	{1.9341897650610798	8.560538301878687	0.}}	{33.04637606448665	49.34203044092932	99.99999999999982}	inf	2783.	1369.32	{1314.3555515058874	1425.820784443807}	50.7969	0.308204	newly	1104.	1040.02	{989.	1090.}	5.8279	0.0263413	Reff	0.890344	0.869549	{0.8582348665670397	0.8800233240026091}	2.33553	ar	9337.	7766.56	{7662.	7884.}	16.8195}
{48	R0	{2.58709	13.8786	0.1}	{2.363152642432092	11.65091023897793	1.02}	{{2.1475410390848992	9.985752012240162	1.}	{2.4534025586769617	12.313850220327023	1.}}	{8.733965009911028	16.188063731402615	920.0000000000008}	inf	2523.	2096.6	{1702.7281711393694	2296.4634940156466}	17.0005	0.0831356	newly	1180.	1187.97	{1114.	1241.}	3.42627	0.0148619	Reff	0.854775	0.879259	{0.8643652254434189	0.8933440019832408}	2.87025	ar	9146.	8704.24	{8278.	8910.}	4.84015}
{49	R0	{2.42959	10.7132	0.1}	{2.704202204007478	12.629288007404252	0.94}	{{2.712247248788832	12.704709952671351	1.}	{2.712247248788832	12.704709952671351	1.}}	{11.357649429305484	17.99607256777036	854.0000000000001}	inf	2209.	2571.7	{2518.8816814071615	2640.4192132177404}	16.503	0.066254	newly	1386.	1341.83	{1295.	1389.}	3.54329	0.0157501	Reff	0.872223	0.872557	{0.8558314649819465	0.8867645995304136}	1.09679	ar	8863.	9154.86	{9094.	9205.}	3.30678}
{50	R0	{2.60513	13.2796	0.1}	{2.55018459932648	13.497094370550649	0.06}	{{1.74091664679232	5.834160137529047	0.}	{2.7498972822903562	15.312412951720674	0.}}	{10.3334950065159	21.01771738603531	155.9999999999998}	inf	2476.	2294.79	{1118.9614512882945	2616.937049640233}	13.1925	0.0729936	newly	1231.	1161.62	{1117.	1212.}	5.76442	0.0259923	Reff	0.977184	0.984989	{0.9152984279290128	1.016759793470629}	3.33289	ar	9095.	8821.21	{7217.	9217.}	4.21517}
