# Supplementary material for: A Likelihood Approach for Real-Time Calibration of Stochastic Compartmental Epidemic Models
Source: PLoS Comput Biol. 2017 Jan 17;13(1):e1005257. doi: 10.1371/journal.pcbi.1005257 (PMC5240920; doi:10.1371/journal.pcbi.1005257)
Supplement: S1 File — (TAR.GZ) [file pcbi.1005257.s014.tar.gz › HSPH_Online-SI-Revision/MSS10/n10-extreme/-4_42.txt]

R0
{2.48769, 19.4593, 0.1}
{2.6379275611586777, 19.630734804430894, 0.05}
{{2.6622503328415568, 19.925396356110966, 0.}, {2.6622503328415568, 19.925396356110966, 0.}}
{7.7140114407652725, 3.813672914989743, 145.99999999999983}
inf
1677.
1939.660363707754
{1915.3156573469018, 2026.0244586918411}
18.422000097923856
0.07841646839585112
newly
673.
768.28
{738., 805.}
14.157503714710254
0.05725420336756562
Reff
1.678444443
1.7070643408783996
{1.7017944487651788, 1.7307844977564906}
2.981765024280096
{{"newly 3 weeks spec", 812., 919.17, {884., 962.}, 13.740147783251231, 0.05595944390185016}, {"newly 3 weeks cumul", 2241., 2571.63, {2507., 2645.}, 15.030343596608656, 0.06080687082317967}, {"newly 5 weeks spec", 727., 782.52, {748., 829.}, 9.485557083906466, 0.04080132607080609}, {"newly 5 weeks cumul", 3835., 4230.39, {4153., 4332.}, 11.009908735332465, 0.04564047741546597}, {"newly 54 weeks cumul", 7356., 7485.9, {7496., 7610.}, 3.660957041870582, 0.017227808063124805}}
ar
8932.
9061.9
{9072., 9186.}
3.0150022391401703
Peak weeks
{20., 16., 12., 8.}
