# Supplementary material for: A Likelihood Approach for Real-Time Calibration of Stochastic Compartmental Epidemic Models
Source: PLoS Comput Biol. 2017 Jan 17;13(1):e1005257. doi: 10.1371/journal.pcbi.1005257 (PMC5240920; doi:10.1371/journal.pcbi.1005257)
Supplement: S1 File — (TAR.GZ) [file pcbi.1005257.s014.tar.gz › HSPH_Online-SI-Revision/MSS10/n10-extreme/8_9.txt]

R0
{2.51574, 16.376, 1.}
{2.5374064696687366, 16.178949266962448, 2.}
{{2.5374064696687366, 16.178949266962448, 2.}, {2.5374064696687366, 16.178949266962448, 2.}}
{0.861236442109937, 1.2032897718463194, 100.}
inf
368.
322.5018993693577
{310.5630973052848, 331.3688033979324}
12.363614301804946
0.05743332983338201
newly
131.
119.9
{107., 131.}
9.404580152671755
0.04376572480382226
Reff
0.29685732
0.3109586809106936
{0.3085140971818294, 0.3137027995347535}
4.75021498903701
{{"newly 3 weeks spec", 75., 67.07, {56., 77.}, 11.72, 0.055980087736951074}, {"newly 3 weeks cumul", 323., 275.55, {261., 290.}, 14.690402476780186, 0.06934490670168356}, {"newly 5 weeks spec", 31., 35.95, {29., 43.}, 19.903225806451612, 0.0774017043345852}, {"newly 5 weeks cumul", 408., 360.21, {341., 378.}, 11.713235294117647, 0.05437230870385774}, {"newly 48 weeks cumul", 485., 453.9, {431., 474.}, 6.445360824742268, 0.02926771974846754}}
ar
8937.
8905.9
{8883., 8926.}
0.34978180597515945
Peak weeks
{14., 10., 6., 2.}
