# Supplementary material for: A Likelihood Approach for Real-Time Calibration of Stochastic Compartmental Epidemic Models
Source: PLoS Comput Biol. 2017 Jan 17;13(1):e1005257. doi: 10.1371/journal.pcbi.1005257 (PMC5240920; doi:10.1371/journal.pcbi.1005257)
Supplement: S1 File — (TAR.GZ) [file pcbi.1005257.s014.tar.gz › HSPH_Online-SI-Revision/MSS10/n10-extreme/-8_28.txt]

R0
{2.85141, 12.6992, 1.}
{2.0333949347477964, 6.2776927716379385, 0.38}
{{1.2859588735577039, 2.536404511176407, 0.}, {2.870197108143768, 12.144648393896691, 2.}}
{29.39432160615999, 56.29419895363278, 98.}
inf
11.
9.1374227319694
{2.331878446813789, 18.955015183921205}
49.65236799582189
0.29457096274858185
newly
9.
41.92
{3., 77.}
394.44444444444446
0.488402085606595
Reff
2.8468477439999997
2.030348598108469
{1.2844412600254937, 2.8669587523017497}
29.379118033641245
{{"newly 3 weeks spec", 69., 573.56, {5., 1616.}, 779.304347826087, 0.86569318463014}, {"newly 3 weeks cumul", 105., 857.92, {14., 3405.}, 760.7619047619048, 0.6960637070183031}, {"newly 5 weeks spec", 530., 860.57, {4., 2143.}, 128.61698113207547, 0.8095513344416887}, {"newly 5 weeks cumul", 861., 2472.17, {28., 6942.}, 245.62717770034843, 0.7215573099756929}, {"newly 68 weeks cumul", 9312., 6678.76, {28., 9282.}, 28.379080756013746, 0.445407692888932}}
ar
9317.
6683.76
{33., 9287.}
28.363851025008053
Peak weeks
{10., 6., 2., -2.}
