# Supplementary material for: A Likelihood Approach for Real-Time Calibration of Stochastic Compartmental Epidemic Models
Source: PLoS Comput Biol. 2017 Jan 17;13(1):e1005257. doi: 10.1371/journal.pcbi.1005257 (PMC5240920; doi:10.1371/journal.pcbi.1005257)
Supplement: S1 File — (TAR.GZ) [file pcbi.1005257.s014.tar.gz › HSPH_Online-SI-Revision/MSS10/n10-extreme/-4_29.txt]

R0
{2.54244, 12.9085, 0.1}
{1.7719977235065307, 6.090476908471387, 0.18}
{{1.2475129884135323, 2.536404511176407, 0.}, {2.135048367215278, 8.595641466700805, 1.}}
{30.303262869270046, 52.81808956523689, 247.99999999999983}
inf
820.
409.1730704590384
{117.50987444870657, 616.2802700123714}
50.10084506597094
0.3808300569646933
newly
612.
623.74
{363., 767.}
19.124183006535947
0.08843978172613078
Reff
2.191837524
1.592143786044679
{1.1511561635736913, 1.9021710502636473}
27.360318973867546
{{"newly 3 weeks spec", 1269., 1118.46, {551., 1529.}, 27.01497241922774, 0.1505669634619451}, {"newly 3 weeks cumul", 2814., 2687.09, {1490., 3475.}, 22.81485429992893, 0.11541450976065944}, {"newly 5 weeks spec", 1154., 796.44, {302., 1140.}, 31.223570190641247, 0.22151092509902306}, {"newly 5 weeks cumul", 5251., 4502.41, {2422., 5934.}, 24.08665016187393, 0.13634939042812802}, {"newly 59 weeks cumul", 8475., 5961.97, {2983., 7809.}, 29.65227138643068, 0.18762567419257187}}
ar
9034.
6520.97
{3542., 8368.}
27.817467345583353
Peak weeks
{15., 11., 7., 3.}
