# Supplementary material for: A Likelihood Approach for Real-Time Calibration of Stochastic Compartmental Epidemic Models
Source: PLoS Comput Biol. 2017 Jan 17;13(1):e1005257. doi: 10.1371/journal.pcbi.1005257 (PMC5240920; doi:10.1371/journal.pcbi.1005257)
Supplement: S1 File — (TAR.GZ) [file pcbi.1005257.s014.tar.gz › HSPH_Online-SI-Revision/MSS10/n10-extreme/-4_33.txt]

R0
{2.72912, 10.8159, 0.1}
{2.6769119486987516, 12.333997105482583, 0.09}
{{2.2237560219848733, 9.354317891039603, 0.}, {2.860007249398242, 13.554231599600111, 0.}}
{6.458238364164816, 19.85343448609117, 174.0000000000001}
inf
759.
704.3695430224444
{518.4517478455649, 819.8788974046561}
11.079679931371595
0.05502688405585482
newly
733.
579.15
{523., 634.}
20.989085948158255
0.10340800013854935
Reff
2.398350656
2.3646020785726454
{2.0064304726605595, 2.5216700714278706}
5.785069809222687
{{"newly 3 weeks spec", 1646., 1374.44, {1281., 1447.}, 16.498177399756987, 0.0788936858426984}, {"newly 3 weeks cumul", 3764., 2972.8, {2748., 3163.}, 21.0201912858661, 0.1031806526352799}, {"newly 5 weeks spec", 1179., 1233.15, {1168., 1293.}, 5.541136556403732, 0.023373769482512626}, {"newly 5 weeks cumul", 6592., 5633.01, {5394., 5819.}, 14.547785194174757, 0.06855526441277875}, {"newly 62 weeks cumul", 8743., 8628.97, {8076., 8867.}, 2.4338327805101225, 0.01102138093060014}}
ar
9196.
9081.97
{8529., 9320.}
2.3139408438451503
Peak weeks
{12., 8., 4., 0.}
