# Supplementary material for: A Likelihood Approach for Real-Time Calibration of Stochastic Compartmental Epidemic Models
Source: PLoS Comput Biol. 2017 Jan 17;13(1):e1005257. doi: 10.1371/journal.pcbi.1005257 (PMC5240920; doi:10.1371/journal.pcbi.1005257)
Supplement: S1 File — (TAR.GZ) [file pcbi.1005257.s014.tar.gz › HSPH_Online-SI-Revision/MSS10/n10-extreme/0_26.txt]

R0
{1.89155, 6.76944, 0.1}
{1.8460243659762205, 6.698058506010472, 0.35}
{{1.74091664679232, 5.834160137529047, 0.}, {1.7535903317541157, 5.924882902281137, 1.}}
{11.80159726112703, 23.64715351514304, 411.9999999999998}
inf
989.
1110.3564630637359
{884.4577011062675, 1037.7812729845273}
22.348745788404653
0.0672752989959608
newly
913.
998.43
{912., 1105.}
9.72289156626506
0.03899961407652524
Reff
0.863870885
0.8041540798794297
{0.7923750302127712, 0.8152455575505384}
6.912700283974777
{{"newly 3 weeks spec", 523., 452.16, {385., 504.}, 22.65774378585086, 0.10502940733428798}, {"newly 3 weeks cumul", 2145., 2155.35, {1947., 2265.}, 7.9557109557109555, 0.03261971496852068}, {"newly 5 weeks spec", 188., 167.46, {118., 201.}, 32.48936170212766, 0.14362231026374883}, {"newly 5 weeks cumul", 2653., 2597.53, {2338., 2718.}, 11.539766302299284, 0.04794421942390922}, {"newly 59 weeks cumul", 2904., 2846.52, {2496., 2866.}, 14.920798898071626, 0.060511527548097716}}
ar
7348.
7290.52
{6940., 7310.}
5.896842678279804
Peak weeks
{11., 7., 3., -1.}
