# Supplementary material for: A Likelihood Approach for Real-Time Calibration of Stochastic Compartmental Epidemic Models
Source: PLoS Comput Biol. 2017 Jan 17;13(1):e1005257. doi: 10.1371/journal.pcbi.1005257 (PMC5240920; doi:10.1371/journal.pcbi.1005257)
Supplement: S1 File — (TAR.GZ) [file pcbi.1005257.s014.tar.gz › HSPH_Online-SI-Revision/MSS10/n10-extreme/-8_17.txt]

R0
{2.46795, 13.1915, 0.1}
{1.8203093546461913, 7.752158424247421, 0.88}
{{1.0673752902252702, 2.1925434311218943, 0.}, {2.8609540444243393, 15.730790683228761, 2.}}
{31.839975317575558, 52.65342499070261, 890.0000000000002}
inf
43.
12.694517759403581
{3.5683542612706187, 23.295373471165163}
70.47786567580565
0.6303338454418119
newly
22.
26.37
{6., 54.}
84.13636363636363
0.32409465524320885
Reff
2.454869865
1.81586928320036
{1.0660043665588033, 2.8537813102029155}
31.740572833232815
{{"newly 3 weeks spec", 117., 182.06, {7., 341.}, 145.0940170940171, 0.61350384233732}, {"newly 3 weeks cumul", 203., 305.27, {25., 507.}, 136.70443349753694, 0.46944140278980717}, {"newly 5 weeks spec", 499., 341.95, {12., 887.}, 76.75951903807615, 0.7781854097919968}, {"newly 5 weeks cumul", 983., 892.62, {55., 2117.}, 91.92878942014242, 0.5921841674988063}, {"newly 67 weeks cumul", 8786., 5922.38, {501., 9254.}, 34.66879125882085, 0.4068460686662972}}
ar
8796.
5932.38
{511., 9264.}
34.6293769895407
Peak weeks
{11., 7., 3., -1.}
