# Supplementary material for: A Likelihood Approach for Real-Time Calibration of Stochastic Compartmental Epidemic Models
Source: PLoS Comput Biol. 2017 Jan 17;13(1):e1005257. doi: 10.1371/journal.pcbi.1005257 (PMC5240920; doi:10.1371/journal.pcbi.1005257)
Supplement: S1 File — (TAR.GZ) [file pcbi.1005257.s014.tar.gz › HSPH_Online-SI-Revision/MSS10/n10-extreme/-8_12.txt]

R0
{2.14974, 11.8619, 0.1}
{2.162418939186649, 13.16070240241887, 1.17}
{{1.4019080009650384, 6.717336002388951, 0.}, {2.8650069932176025, 18.424943216973077, 2.}}
{17.768180568698323, 31.610986483924897, 1100.0000000000011}
inf
45.
44.45018025262299
{13.974943590641779, 72.10243915673615}
35.70616641570984
0.1800992478459239
newly
37.
32.06
{18., 47.}
27.513513513513516
0.1476720180632178
Reff
2.1314672100000003
2.1433724502205678
{1.3943603859341476, 2.841749886265785}
17.630893302699675
{{"newly 3 weeks spec", 147., 109.78, {41., 186.}, 37.904761904761905, 0.2379714631010008}, {"newly 3 weeks cumul", 271., 202.82, {90., 330.}, 34.61254612546126, 0.206028749699443}, {"newly 5 weeks spec", 376., 325.27, {96., 568.}, 40.9281914893617, 0.2672773520154567}, {"newly 5 weeks cumul", 836., 720.84, {270., 1180.}, 37.58373205741627, 0.2163623273427793}, {"newly 64 weeks cumul", 8374., 7863.68, {5027., 9268.}, 12.167422975877717, 0.07774997009508475}}
ar
8414.
7903.68
{5067., 9308.}
12.109579272640838
Peak weeks
{14., 10., 6., 2.}
