# Supplementary material for: A Likelihood Approach for Real-Time Calibration of Stochastic Compartmental Epidemic Models
Source: PLoS Comput Biol. 2017 Jan 17;13(1):e1005257. doi: 10.1371/journal.pcbi.1005257 (PMC5240920; doi:10.1371/journal.pcbi.1005257)
Supplement: S1 File — (TAR.GZ) [file pcbi.1005257.s014.tar.gz › HSPH_Online-SI-Revision/MSS10/n10-extreme/0_40.txt]

R0
{2.40923, 15.1963, 0.1}
{2.048705354809717, 11.632213030671446, 3.}
{{2.048705354809717, 11.632213030671448, 3.}, {2.048705354809717, 11.632213030671448, 3.}}
{14.964309974152831, 23.453649699785835, 2900.0000000000005}
inf
2019.
1718.5580359604926
{1675.5117588117146, 1760.4086899685562}
14.880731255052352
0.07005110711878025
newly
887.
966.74
{932., 1002.}
8.989853438556933
0.03723046043507703
Reff
0.89382433
0.8216213926881341
{0.8128262797942093, 0.8303080688286013}
8.07797851193713
{{"newly 3 weeks spec", 671., 619.95, {587., 649.}, 7.667660208643815, 0.034965927593848714}, {"newly 3 weeks cumul", 2384., 2383.17, {2324., 2433.}, 1.31753355704698, 0.005723349578136725}, {"newly 5 weeks spec", 421., 330.51, {301., 356.}, 21.494061757719717, 0.10591978944013715}, {"newly 5 weeks cumul", 3361., 3171.22, {3110., 3246.}, 5.646533769711396, 0.025299608198980063}, {"newly 56 weeks cumul", 4464., 3935.17, {3852., 4016.}, 11.84655017921147, 0.0548174884362404}}
ar
8735.
8206.17
{8123., 8287.}
6.054149971379507
Peak weeks
{14., 10., 6., 2.}
