# Supplementary material for: A Likelihood Approach for Real-Time Calibration of Stochastic Compartmental Epidemic Models
Source: PLoS Comput Biol. 2017 Jan 17;13(1):e1005257. doi: 10.1371/journal.pcbi.1005257 (PMC5240920; doi:10.1371/journal.pcbi.1005257)
Supplement: S1 File — (TAR.GZ) [file pcbi.1005257.s014.tar.gz › HSPH_Online-SI-Revision/MSS10/n10-extreme/0_2.txt]

R0
{1.79802, 12.5412, 1.}
{1.6105899571249274, 8.779517427702597, 3.35}
{{1.6081970789870486, 8.770644598420713, 3.}, {1.6118784299684004, 8.784295105008226, 4.}}
{10.424246831240628, 29.994598382111786, 235.}
inf
1208.
806.3221999852286
{758.4407819687376, 851.2883502439336}
33.25147351115659
0.1759702660642734
newly
678.
625.15
{582., 669.}
7.992625368731564
0.03669083320380046
Reff
1.00509318
0.9650138602225691
{0.9567007042854135, 0.9721910791170124}
3.9876222995991757
{{"newly 3 weeks spec", 551., 477.98, {438., 521.}, 13.2994555353902, 0.06297010726147181}, {"newly 3 weeks cumul", 1831., 1671.95, {1568., 1769.}, 8.686510103768432, 0.03991962931229236}, {"newly 5 weeks spec", 397., 305.1, {267., 336.}, 23.148614609571787, 0.11597560883702952}, {"newly 5 weeks cumul", 2702., 2366.87, {2230., 2483.}, 12.40303478904515, 0.057855130447599386}, {"newly 54 weeks cumul", 4210., 3230.1, {3098., 3359.}, 23.275534441805224, 0.11531781776590727}}
ar
7412.
6432.1
{6300., 6561.}
13.220453318942255
Peak weeks
{16., 12., 8., 4.}
