# Supplementary material for: A Likelihood Approach for Real-Time Calibration of Stochastic Compartmental Epidemic Models
Source: PLoS Comput Biol. 2017 Jan 17;13(1):e1005257. doi: 10.1371/journal.pcbi.1005257 (PMC5240920; doi:10.1371/journal.pcbi.1005257)
Supplement: S1 File — (TAR.GZ) [file pcbi.1005257.s014.tar.gz › HSPH_Online-SI-Revision/MSS10/n10-extreme/0_38.txt]

R0
{2.4454, 8.33501, 0.1}
{2.1445491028594277, 6.4794535052591655, 0.2}
{{2.1432601615210753, 6.487388970750313, 0.}, {2.1432601615210753, 6.487388970750313, 1.}}
{12.302727453200784, 22.262198782495023, 273.9999999999998}
inf
1846.
1432.41419399996
{1345.2606912757783, 1496.6558786052337}
22.404431527629455
0.11082317824742663
newly
1286.
1257.98
{1199., 1313.}
3.264385692068429
0.014454561079941404
Reff
0.6529218
0.6610260659089454
{0.6481524674815821, 0.673858714332903}
1.5712688577054823
{{"newly 3 weeks spec", 526., 405.14, {358., 442.}, 22.977186311787072, 0.11485522707310053}, {"newly 3 weeks cumul", 2700., 2408.15, {2313., 2493.}, 10.809259259259258, 0.049890405463535605}, {"newly 5 weeks spec", 147., 106.44, {87., 126.}, 27.591836734693878, 0.14474266966053592}, {"newly 5 weeks cumul", 3166., 2726.94, {2592., 2824.}, 13.867972204674668, 0.06509199865430634}, {"newly 59 weeks cumul", 3369., 2833.06, {2704., 2942.}, 15.907984565152864, 0.07552876672908267}}
ar
8853.
8317.06
{8188., 8426.}
6.05376708460409
Peak weeks
{11., 7., 3., -1.}
