# Supplementary material for: A Likelihood Approach for Real-Time Calibration of Stochastic Compartmental Epidemic Models
Source: PLoS Comput Biol. 2017 Jan 17;13(1):e1005257. doi: 10.1371/journal.pcbi.1005257 (PMC5240920; doi:10.1371/journal.pcbi.1005257)
Supplement: S1 File — (TAR.GZ) [file pcbi.1005257.s014.tar.gz › HSPH_Online-SI-Revision/MSS10/n10-extreme/0_22.txt]

R0
{2.82208, 10.7544, 0.1}
{2.454866331267514, 8.95337034088984, 1.66}
{{2.2070383151164594, 7.2961208067073, 0.}, {2.568403209802383, 9.752236032164507, 3.}}
{13.012163678297078, 16.74690972169681, 1582.0000000000014}
inf
2783.
2140.3557719251385
{1788.9768643949392, 2420.4177148661706}
23.091779664924942
0.11708380459828248
newly
1622.
1491.1
{1424., 1545.}
8.070283600493218
0.036735351642310364
Reff
0.73232976
0.7907230001939091
{0.7695164450608838, 0.8071371407772776}
7.97362655232102
{{"newly 3 weeks spec", 723., 678.47, {589., 752.}, 7.890733056708161, 0.036557950756809336}, {"newly 3 weeks cumul", 3471., 3228.18, {3104., 3366.}, 6.995678478824546, 0.03172898115300386}, {"newly 5 weeks spec", 278., 240.66, {183., 288.}, 15.582733812949641, 0.07724543056850393}, {"newly 5 weeks cumul", 4204., 3877.68, {3603., 4067.}, 7.76546146527117, 0.03555167604151231}, {"newly 60 weeks cumul", 4711., 4207.68, {3816., 4468.}, 10.683931224793037, 0.04982745212013329}}
ar
9333.
8829.68
{8438., 9090.}
5.392906889531769
Peak weeks
{10., 6., 2., -2.}
