# Supplementary material for: A Likelihood Approach for Real-Time Calibration of Stochastic Compartmental Epidemic Models
Source: PLoS Comput Biol. 2017 Jan 17;13(1):e1005257. doi: 10.1371/journal.pcbi.1005257 (PMC5240920; doi:10.1371/journal.pcbi.1005257)
Supplement: S1 File — (TAR.GZ) [file pcbi.1005257.s014.tar.gz › HSPH_Online-SI-Revision/MSS10/n10-extreme/0_46.txt]

R0
{2.51815, 18.1462, 5.}
{2.459594153762452, 17.561536467192635, 1.08}
{{2.490919963306242, 17.939116703991544, 1.}, {2.490919963306242, 17.939116703991544, 1.}}
{2.3253517954668186, 3.2219612525342294, 78.4}
inf
2349.
2421.5099906198375
{2428.4288745854265, 2529.1737475759946}
7.890038605365564
0.03908288467854137
newly
861.
922.13
{889., 969.}
8.358885017421603
0.0351116039696013
Reff
0.90955578
0.8659257529947024
{0.8535682254182414, 0.8766909913296601}
4.796850062928301
{{"newly 3 weeks spec", 631., 688.81, {661., 723.}, 11.24405705229794, 0.047121081677867334}, {"newly 3 weeks cumul", 2297., 2429.25, {2397., 2490.}, 7.584240313452329, 0.0324745575041835}, {"newly 5 weeks spec", 464., 441.81, {414., 473.}, 6.032327586206897, 0.029632536519725007}, {"newly 5 weeks cumul", 3301., 3429.35, {3412., 3518.}, 6.156619206301121, 0.0270317981424638}, {"newly 53 weeks cumul", 4939., 4861.2, {4892., 4996.}, 2.3085644867382062, 0.012201752240952164}}
ar
8978.
8900.2
{8931., 9035.}
1.269993316997104
Peak weeks
{17., 13., 9., 5.}
