# Supplementary material for: A Likelihood Approach for Real-Time Calibration of Stochastic Compartmental Epidemic Models
Source: PLoS Comput Biol. 2017 Jan 17;13(1):e1005257. doi: 10.1371/journal.pcbi.1005257 (PMC5240920; doi:10.1371/journal.pcbi.1005257)
Supplement: S1 File — (TAR.GZ) [file pcbi.1005257.s014.tar.gz › HSPH_Online-SI-Revision/MSS10/n10-extreme/4_24.txt]

R0
{2.64944, 19.054, 1.}
{2.7679489972490843, 19.604144617928377, 1.}
{{2.7679489972490843, 19.604144617928377, 1.}, {2.7679489972490843, 19.604144617928377, 1.}}
{4.472982866156036, 2.887292001303549, 0.}
inf
1099.
1271.0740043566711
{1251.5047804731748, 1286.3141996974246}
15.6573252371857
0.06314827947853642
newly
382.
402.05
{382., 422.}
5.5837696335078535
0.023369165013171454
Reff
0.35317035199999997
0.3213383945521368
{0.3163893552198945, 0.3260457404953875}
9.01320206172436
{{"newly 3 weeks spec", 218., 241.53, {223., 262.}, 11.169724770642201, 0.04528752320579642}, {"newly 3 weeks cumul", 857., 954.2, {931., 976.}, 11.341890315052508, 0.04658083133403841}, {"newly 5 weeks spec", 150., 140.5, {127., 154.}, 8.146666666666667, 0.0375092574518097}, {"newly 5 weeks cumul", 1186., 1278.81, {1250., 1306.}, 7.825463743676223, 0.03266645095749682}, {"newly 49 weeks cumul", 1579., 1708.69, {1678., 1748.}, 8.21342621912603, 0.03423096149556981}}
ar
9147.
9276.69
{9246., 9316.}
1.4178419153820925
Peak weeks
{17., 13., 9., 5.}
