# Supplementary material for: A Likelihood Approach for Real-Time Calibration of Stochastic Compartmental Epidemic Models
Source: PLoS Comput Biol. 2017 Jan 17;13(1):e1005257. doi: 10.1371/journal.pcbi.1005257 (PMC5240920; doi:10.1371/journal.pcbi.1005257)
Supplement: S1 File — (TAR.GZ) [file pcbi.1005257.s014.tar.gz › HSPH_Online-SI-Revision/MSS10/n10-extreme/8_10.txt]

R0
{2.56405, 18.1787, 2.}
{2.4141935921685533, 18.743031941381002, 4.}
{{2.4141935921685533, 18.743031941381, 4.}, {2.4141935921685533, 18.743031941381, 4.}}
{5.8445197180806385, 3.1043580750053583, 100.}
inf
542.
507.66836211336545
{494.9879895684935, 523.1615454918938}
6.334250532589405
0.028504810586434583
newly
185.
165.73
{151., 180.}
10.697297297297299
0.04994888819901357
Reff
0.30768599999999996
0.29799155307968295
{0.29421862042984015, 0.3008441493237712}
3.150759839679773
{{"newly 3 weeks spec", 97., 97.25, {86., 110.}, 7.701030927835052, 0.03342625438413118}, {"newly 3 weeks cumul", 429., 390.06, {372., 409.}, 9.076923076923077, 0.041579341347931696}, {"newly 5 weeks spec", 65., 57.35, {46., 69.}, 15.276923076923078, 0.07379846479758492}, {"newly 5 weeks cumul", 590., 522.07, {501., 545.}, 11.513559322033899, 0.053339580751963725}, {"newly 48 weeks cumul", 747., 699.85, {673., 723.}, 6.336010709504685, 0.028598570494306533}}
ar
9005.
8957.85
{8931., 8981.}
0.5255968906163242
Peak weeks
{14., 10., 6., 2.}
