# Supplementary material for: A Likelihood Approach for Real-Time Calibration of Stochastic Compartmental Epidemic Models
Source: PLoS Comput Biol. 2017 Jan 17;13(1):e1005257. doi: 10.1371/journal.pcbi.1005257 (PMC5240920; doi:10.1371/journal.pcbi.1005257)
Supplement: S1 File — (TAR.GZ) [file pcbi.1005257.s014.tar.gz › HSPH_Online-SI-Revision/MSS10/n10-extreme/-8_50.txt]

R0
{2.60513, 13.2796, 0.1}
{2.046331794894988, 13.191313977258032, 1.26}
{{1.2859588735577039, 4.255638270399572, 0.}, {2.7498972822903562, 19.035535431936196, 2.}}
{24.062207753705835, 32.296627885076056, 1206.0000000000014}
inf
24.
21.00278522066425
{7.985273900251471, 37.82966706325942}
43.03997795388877
0.23672995612504075
newly
29.
16.47
{4., 31.}
49.55172413793104
0.36976893911120073
Reff
2.594448967
2.0380897702510534
{1.2829296241380845, 2.7379282437256043}
24.012498577425877
{{"newly 3 weeks spec", 88., 55.86, {10., 123.}, 58.61363636363637, 0.4650728794874881}, {"newly 3 weeks cumul", 156., 104.77, {26., 215.}, 53.81410256410256, 0.3806033658491228}, {"newly 5 weeks spec", 376., 175.51, {12., 402.}, 62.64627659574468, 0.6578741506781445}, {"newly 5 weeks cumul", 733., 383.7, {54., 876.}, 60.04092769440655, 0.5257539435698371}, {"newly 65 weeks cumul", 9078., 7208.71, {3571., 9135.}, 21.17856356025556, 0.24378715970521395}}
ar
9095.
7225.71
{3588., 9152.}
21.138977460142936
Peak weeks
{13., 9., 5., 1.}
