# Supplementary material for: A Likelihood Approach for Real-Time Calibration of Stochastic Compartmental Epidemic Models
Source: PLoS Comput Biol. 2017 Jan 17;13(1):e1005257. doi: 10.1371/journal.pcbi.1005257 (PMC5240920; doi:10.1371/journal.pcbi.1005257)
Supplement: S1 File — (TAR.GZ) [file pcbi.1005257.s014.tar.gz › HSPH_Online-SI-Revision/MSS10/n10-extreme/-4_2.txt]

R0
{1.79802, 12.5412, 1.}
{1.761010617305216, 10.740917369161359, 2.04}
{{1.2475129884135323, 3.071572184530769, 0.}, {2.0149773146620737, 14.460713521589831, 3.}}
{17.503406272579745, 33.94619285613516, 162.}
inf
658.
596.8046872943593
{149.50813057791652, 850.7517849098526}
40.00698570828184
0.2517544164831999
newly
408.
439.87
{335., 506.}
15.654411764705884
0.0668034393016804
Reff
1.516090464
1.4855060407244758
{1.105553900593344, 1.6742644429145739}
14.777009829469145
{{"newly 3 weeks spec", 604., 610.7, {372., 734.}, 19.516556291390728, 0.0917039245368824}, {"newly 3 weeks cumul", 1548., 1597.42, {1159., 1835.}, 15.704134366925064, 0.07134782750025141}, {"newly 5 weeks spec", 678., 629.15, {301., 796.}, 23.255162241887906, 0.12670498823747525}, {"newly 5 weeks cumul", 2970., 2867.09, {1910., 3383.}, 16.66835016835017, 0.08189048015833165}, {"newly 58 weeks cumul", 6502., 5726.87, {2711., 7191.}, 23.82205475238388, 0.13755004583603622}}
ar
7412.
6636.87
{3621., 8101.}
20.897328656233135
Peak weeks
{16., 12., 8., 4.}
