# Supplementary material for: A Likelihood Approach for Real-Time Calibration of Stochastic Compartmental Epidemic Models
Source: PLoS Comput Biol. 2017 Jan 17;13(1):e1005257. doi: 10.1371/journal.pcbi.1005257 (PMC5240920; doi:10.1371/journal.pcbi.1005257)
Supplement: S1 File — (TAR.GZ) [file pcbi.1005257.s014.tar.gz › HSPH_Online-SI-Revision/MSS10/n10-extreme/-8_22.txt]

R0
{2.82208, 10.7544, 0.1}
{1.8662436365001762, 11.462649026141527, 0.64}
{{1.1288174342573698, 5.712324425863045, 0.}, {2.8650069932176025, 18.70835728845887, 2.}}
{34.87272911924533, 33.50097997649312, 652.}
inf
4.
3.929555765421101
{1.4443520104614436, 6.84584867432568}
48.495859352189655
0.22691024163162765
newly
9.
5.9
{1., 8.}
88.44444444444444
0.6474820322152075
Reff
2.820386752
1.8650571277739767
{1.1284059146157055, 2.8629518433332857}
34.867252457863316
{{"newly 3 weeks spec", 42., 64.46, {0., 56.}, 190.71428571428572, 1.0918608583453215}, {"newly 3 weeks cumul", 65., 92.29, {2., 88.}, 171.4923076923077, 0.8002901343035398}, {"newly 5 weeks spec", 339., 152.66, {0., 360.}, 103.38643067846607, 1.6776170953973508}, {"newly 5 weeks cumul", 532., 349.45, {2., 605.}, 118.7312030075188, 1.2435383931159867}, {"newly 68 weeks cumul", 9331., 5075.09, {2., 9286.}, 45.69553102561355, 1.0791210049404836}}
ar
9333.
5093.67
{4., 9288.}
45.50808957462766
Peak weeks
{10., 6., 2., -2.}
