# Supplementary material for: A Likelihood Approach for Real-Time Calibration of Stochastic Compartmental Epidemic Models
Source: PLoS Comput Biol. 2017 Jan 17;13(1):e1005257. doi: 10.1371/journal.pcbi.1005257 (PMC5240920; doi:10.1371/journal.pcbi.1005257)
Supplement: S1 File — (TAR.GZ) [file pcbi.1005257.s014.tar.gz › HSPH_Online-SI-Revision/MSS10/n10-extreme/4_1.txt]

R0
{2.68692, 12.5884, 1.}
{2.5307492529137074, 11.659714383439354, 0.}
{{2.5307492529137074, 11.659714383439354, 0.}, {2.5307492529137074, 11.659714383439354, 0.}}
{5.812258909319694, 7.377312577934019, 100.}
inf
669.
607.7363074856422
{592.6921979087792, 621.1623086828995}
9.15750261799072
0.04179544562240624
newly
306.
296.87
{280., 313.}
4.049019607843137
0.018141812823399276
Reff
0.305502804
0.30325049446243324
{0.29891534518182294, 0.30697597464920495}
0.9992520235628376
{{"newly 3 weeks spec", 135., 125.66, {109., 141.}, 9.57037037037037, 0.04423761008915297}, {"newly 3 weeks cumul", 629., 614.03, {588., 632.}, 2.875993640699523, 0.012749863431594503}, {"newly 5 weeks spec", 61., 50.87, {41., 60.}, 17.885245901639344, 0.08905945473585794}, {"newly 5 weeks cumul", 793., 744.29, {715., 764.}, 6.14249684741488, 0.027661052092390167}, {"newly 54 weeks cumul", 895., 833.77, {805., 861.}, 6.841340782122905, 0.030940323381877913}}
ar
9089.
9027.77
{8999., 9055.}
0.6736714710089119
Peak weeks
{12., 8., 4., 0.}
