# Supplementary material for: A Likelihood Approach for Real-Time Calibration of Stochastic Compartmental Epidemic Models
Source: PLoS Comput Biol. 2017 Jan 17;13(1):e1005257. doi: 10.1371/journal.pcbi.1005257 (PMC5240920; doi:10.1371/journal.pcbi.1005257)
Supplement: S1 File — (TAR.GZ) [file pcbi.1005257.s014.tar.gz › HSPH_Online-SI-Revision/MSS10/n10-extreme/8_27.txt]

R0
{2.63149, 15.6979, 0.1}
{2.545799436985534, 15.184854519745613, 2.}
{{2.545799436985534, 15.184854519745613, 2.}, {2.545799436985534, 15.184854519745613, 2.}}
{3.2563514592290224, 3.26824276020607, 1900.0000000000036}
inf
374.
307.74405380857075
{298.5941582349442, 315.6924879149883}
17.715493634072022
0.08479186656344752
newly
136.
119.5
{106., 131.}
12.455882352941176
0.059041426175282435
Reff
0.26235955299999997
0.27068363891856617
{0.26846436798681333, 0.2729659738177489}
3.1727779009313384
{{"newly 3 weeks spec", 65., 60.95, {51., 71.}, 10.476923076923077, 0.048427948440539034}, {"newly 3 weeks cumul", 303., 265.86, {251., 278.}, 12.257425742574258, 0.05716601411322923}, {"newly 5 weeks spec", 45., 30.65, {24., 38.}, 32.28888888888889, 0.17743683109712197}, {"newly 5 weeks cumul", 394., 339.87, {322., 357.}, 13.738578680203046, 0.06452239054092791}, {"newly 49 weeks cumul", 475., 414.83, {390., 435.}, 12.66736842105263, 0.059167005344883714}}
ar
9104.
9043.83
{9019., 9064.}
0.6609182776801406
Peak weeks
{13., 9., 5., 1.}
