# Supplementary material for: A Likelihood Approach for Real-Time Calibration of Stochastic Compartmental Epidemic Models
Source: PLoS Comput Biol. 2017 Jan 17;13(1):e1005257. doi: 10.1371/journal.pcbi.1005257 (PMC5240920; doi:10.1371/journal.pcbi.1005257)
Supplement: S1 File — (TAR.GZ) [file pcbi.1005257.s014.tar.gz › HSPH_Online-SI-Revision/MSS10/n10-extreme/4_15.txt]

R0
{1.91368, 10.1082, 1.}
{1.7782566561969824, 9.068069057040354, 1.}
{{1.7782566561969824, 9.068069057040354, 1.}, {1.7782566561969824, 9.068069057040354, 1.}}
{7.076592941506296, 10.289971933278387, 0.}
inf
436.
279.44226030569314
{257.3484667847115, 301.30851963714485}
35.907738461997
0.19408152038571194
newly
261.
182.47
{164., 201.}
30.08812260536399
0.15689189983991836
Reff
0.58175872
0.5684300077529381
{0.564541428877063, 0.5723516438901737}
2.291106568555092
{{"newly 3 weeks spec", 149., 89.25, {75., 103.}, 40.100671140939596, 0.22604267485633567}, {"newly 3 weeks cumul", 603., 400.31, {361., 436.}, 33.61359867330017, 0.17906909390468673}, {"newly 5 weeks spec", 76., 45.28, {34., 58.}, 40.421052631578945, 0.23662835085321024}, {"newly 5 weeks cumul", 785., 509.38, {462., 557.}, 35.11082802547771, 0.18909856116040963}, {"newly 50 weeks cumul", 962., 610.43, {545., 662.}, 36.54573804573805, 0.19884921056249283}}
ar
7486.
7134.43
{7069., 7186.}
4.6963665508950045
Peak weeks
{16., 12., 8., 4.}
