# Supplementary material for: A Likelihood Approach for Real-Time Calibration of Stochastic Compartmental Epidemic Models
Source: PLoS Comput Biol. 2017 Jan 17;13(1):e1005257. doi: 10.1371/journal.pcbi.1005257 (PMC5240920; doi:10.1371/journal.pcbi.1005257)
Supplement: S1 File — (TAR.GZ) [file pcbi.1005257.s014.tar.gz › HSPH_Online-SI-Revision/MSS10/n10-extreme/-4_15.txt]

R0
{1.91368, 10.1082, 1.}
{2.33071915286193, 16.51978928521151, 1.96}
{{2.358661759485612, 16.906227500495127, 2.}, {2.358661759485612, 16.906227500495127, 2.}}
{22.458237121417106, 64.56187203892324, 96.}
inf
746.
1208.0073639369498
{1164.4098151725636, 1286.3078215328112}
63.02501431717995
0.21117846738220702
newly
600.
597.44
{555., 635.}
3.9
0.01704881015522719
Reff
1.566155712
1.7983013467315865
{1.7998769528598062, 1.8280448565404848}
15.397912122633615
{{"newly 3 weeks spec", 832., 863.95, {815., 910.}, 4.830528846153846, 0.02031549088892401}, {"newly 3 weeks cumul", 2173., 2221.58, {2116., 2311.}, 3.294983893235159, 0.013995917003036942}, {"newly 5 weeks spec", 838., 846.22, {794., 887.}, 3.6992840095465396, 0.016000303904537085}, {"newly 5 weeks cumul", 3908., 3962.88, {3840., 4081.}, 2.365916069600819, 0.01013683062206448}, {"newly 58 weeks cumul", 6416., 7593.7, {7553., 7743.}, 18.760910224438902, 0.07457048483605888}}
ar
7486.
8663.72
{8623., 8813.}
16.07961528185947
Peak weeks
{16., 12., 8., 4.}
