# Supplementary material for: A Likelihood Approach for Real-Time Calibration of Stochastic Compartmental Epidemic Models
Source: PLoS Comput Biol. 2017 Jan 17;13(1):e1005257. doi: 10.1371/journal.pcbi.1005257 (PMC5240920; doi:10.1371/journal.pcbi.1005257)
Supplement: S1 File — (TAR.GZ) [file pcbi.1005257.s014.tar.gz › HSPH_Online-SI-Revision/MSS10/n10-extreme/-4_16.txt]

R0
{2.48727, 14.882, 0.1}
{2.715034149719279, 14.988728060520634, 0.86}
{{2.3611419692639313, 11.655735269361205, 0.}, {2.9337059654737256, 17.190296951269445, 1.}}
{10.48720521657888, 14.483288212091248, 787.9999999999993}
inf
818.
798.9080570315011
{664.8510526804636, 905.3748367821909}
9.514440328897948
0.04323221841046785
newly
517.
509.63
{456., 582.}
8.218568665377177
0.03581561848500685
Reff
2.151737277
2.352135619238677
{2.093632558305584, 2.5311449424718586}
10.19939387447366
{{"newly 3 weeks spec", 1062., 1109.98, {1006., 1227.}, 7.348399246704331, 0.03046123371055322}, {"newly 3 weeks cumul", 2353., 2449.21, {2210., 2743.}, 7.194645133871653, 0.029784443757972446}, {"newly 5 weeks spec", 1082., 1151.54, {1101., 1201.}, 6.484288354898337, 0.027076451985357436}, {"newly 5 weeks cumul", 4527., 4821.68, {4472., 5177.}, 6.9984537221117735, 0.028843544162217554}, {"newly 61 weeks cumul", 8363., 8612.7, {8307., 8858.}, 3.4078679899557573, 0.01447996321346979}}
ar
8894.
9143.7
{8838., 9389.}
3.204407465707218
Peak weeks
{13., 9., 5., 1.}
