# Supplementary material for: A Likelihood Approach for Real-Time Calibration of Stochastic Compartmental Epidemic Models
Source: PLoS Comput Biol. 2017 Jan 17;13(1):e1005257. doi: 10.1371/journal.pcbi.1005257 (PMC5240920; doi:10.1371/journal.pcbi.1005257)
Supplement: S1 File — (TAR.GZ) [file pcbi.1005257.s014.tar.gz › HSPH_Online-SI-Revision/MSS10/n10-extreme/-4_3.txt]

R0
{2.6174, 10.1105, 0.1}
{2.8235146911615914, 9.72234965470085, 0.09}
{{2.1729150129335517, 6.164531238962226, 0.}, {2.9909158977866483, 10.599086909080782, 0.}}
{12.61422333254954, 7.774164898843057, 173.9999999999999}
inf
487.
484.7802418957466
{325.02809402103287, 580.4480391797964}
14.291595753575686
0.06910965632754619
newly
540.
626.48
{520., 727.}
18.237037037037037
0.07128494339190983
Reff
2.41376628
2.602363236265219
{2.0413644432844937, 2.740153591008842}
12.121962469625066
{{"newly 3 weeks spec", 1586., 1928.77, {1796., 2035.}, 21.612232030264817, 0.0843956342202187}, {"newly 3 weeks cumul", 3187., 3945.29, {3584., 4258.}, 23.84217132099153, 0.09176399124790746}, {"newly 5 weeks spec", 1325., 1258.16, {1107., 1368.}, 6.579622641509434, 0.030646576394666076}, {"newly 5 weeks cumul", 6258., 6957.35, {6673., 7189.}, 11.209491850431448, 0.04594959467023809}, {"newly 64 weeks cumul", 8818., 8921.05, {8136., 9128.}, 3.5916307552733047, 0.01576304648755167}}
ar
9109.
9212.05
{8427., 9419.}
3.4768909869359974
Peak weeks
{10., 6., 2., -2.}
