# Supplementary material for: A Likelihood Approach for Real-Time Calibration of Stochastic Compartmental Epidemic Models
Source: PLoS Comput Biol. 2017 Jan 17;13(1):e1005257. doi: 10.1371/journal.pcbi.1005257 (PMC5240920; doi:10.1371/journal.pcbi.1005257)
Supplement: S1 File — (TAR.GZ) [file pcbi.1005257.s014.tar.gz › HSPH_Online-SI-Revision/MSS10/n10-extreme/-4_25.txt]

R0
{2.53191, 10.9214, 0.1}
{1.8163421501485735, 5.525979895417542, 0.06}
{{1.5350086131272387, 4.025106042930574, 0.}, {1.9861998558789997, 6.284166383588136, 0.}}
{28.261978105518203, 49.40227539127273, 147.99999999999986}
inf
473.
274.00947849364576
{172.3259673366598, 364.6915634157905}
42.069877696903646
0.25378902435646017
newly
441.
535.16
{388., 671.}
27.691609977324262
0.1054119274168883
Reff
2.3237869979999997
1.7022195608264152
{1.437415016210252, 1.8607814604499284}
26.748038340370456
{{"newly 3 weeks spec", 1376., 1414.93, {1059., 1696.}, 15.385901162790697, 0.06644577383038673}, {"newly 3 weeks cumul", 2783., 2983.68, {2323., 3642.}, 16.34495149119655, 0.06809043779841295}, {"newly 5 weeks spec", 1327., 1038.26, {736., 1206.}, 21.758854559155992, 0.11334628842636149}, {"newly 5 weeks cumul", 5644., 5407.11, {4334., 6264.}, 11.063253012048193, 0.05130804866265464}, {"newly 60 weeks cumul", 8660., 6891.35, {5559., 7648.}, 20.42321016166282, 0.10262491746523449}}
ar
9009.
7240.35
{5908., 7997.}
19.63203463203463
Peak weeks
{14., 10., 6., 2.}
