# Supplementary material for: A Likelihood Approach for Real-Time Calibration of Stochastic Compartmental Epidemic Models
Source: PLoS Comput Biol. 2017 Jan 17;13(1):e1005257. doi: 10.1371/journal.pcbi.1005257 (PMC5240920; doi:10.1371/journal.pcbi.1005257)
Supplement: S1 File — (TAR.GZ) [file pcbi.1005257.s014.tar.gz › HSPH_Online-SI-Revision/MSS10/n10-extreme/-4_9.txt]

R0
{2.51574, 16.376, 1.}
{2.7847837563734164, 18.264777008653176, 1.97}
{{2.768488354407476, 18.108947064202468, 2.}, {2.866558517514642, 18.981348513639745, 2.}}
{12.371235631635818, 14.769276773520476, 99.}
inf
1086.
1325.6681283190214
{1137.8334865669897, 1467.14644071255}
24.28673730396256
0.09950403337147311
newly
556.
619.53
{562., 680.}
12.739208633093524
0.05208710993529355
Reff
2.017120332
2.16288580595951
{2.149012066671543, 2.212968234779572}
8.741620371770313
{{"newly 3 weeks spec", 987., 1000.16, {938., 1063.}, 4.8591691995947315, 0.022142752349708295}, {"newly 3 weeks cumul", 2373., 2467.28, {2316., 2621.}, 6.1677201854193004, 0.02697150744448434}, {"newly 5 weeks spec", 932., 961.47, {925., 1006.}, 4.646995708154506, 0.02088880516899437}, {"newly 5 weeks cumul", 4333., 4466.4, {4269., 4661.}, 4.685898915301177, 0.020909855011613673}, {"newly 60 weeks cumul", 8041., 8290.09, {8226., 8445.}, 4.640094515607512, 0.021303587523077424}}
ar
8937.
9186.09
{9122., 9341.}
4.174890902987579
Peak weeks
{14., 10., 6., 2.}
