# Supplementary material for: A Likelihood Approach for Real-Time Calibration of Stochastic Compartmental Epidemic Models
Source: PLoS Comput Biol. 2017 Jan 17;13(1):e1005257. doi: 10.1371/journal.pcbi.1005257 (PMC5240920; doi:10.1371/journal.pcbi.1005257)
Supplement: S1 File — (TAR.GZ) [file pcbi.1005257.s014.tar.gz › HSPH_Online-SI-Revision/MSS10/n10-extreme/8_3.txt]

R0
{2.6174, 10.1105, 0.1}
{2.6428252411079907, 10.058742075957406, 3.87}
{{2.6047096912546244, 9.672744540562508, 3.}, {2.6485206680975746, 10.116419868602623, 4.}}
{1.097452486505263, 0.6138024371807139, 3769.9999999999945}
inf
48.
69.95447547058939
{61.58081636628049, 75.72797135274232}
45.738490563727886
0.16199263280122417
newly
29.
37.33
{31., 44.}
29.27586206896552
0.10793412862353778
Reff
0.2381834
0.23468826088497913
{0.23342312468339332, 0.23596378008288169}
1.467415073855191
{{"newly 3 weeks spec", 12., 13.51, {8., 19.}, 29.916666666666668, 0.12808296294238028}, {"newly 3 weeks cumul", 49., 73.36, {62., 82.}, 49.714285714285715, 0.17281846578181453}, {"newly 5 weeks spec", 3., 4.34, {2., 8.}, 68.66666666666667, 0.2582184597072436}, {"newly 5 weeks cumul", 60., 85.76, {72., 96.}, 42.93333333333333, 0.15243513390505567}, {"newly 52 weeks cumul", 67., 92.83, {79., 107.}, 38.64179104477612, 0.13904456600329568}}
ar
9109.
9134.83
{9121., 9149.}
0.28422439345702055
Peak weeks
{10., 6., 2., -2.}
