# Supplementary material for: A Likelihood Approach for Real-Time Calibration of Stochastic Compartmental Epidemic Models
Source: PLoS Comput Biol. 2017 Jan 17;13(1):e1005257. doi: 10.1371/journal.pcbi.1005257 (PMC5240920; doi:10.1371/journal.pcbi.1005257)
Supplement: S1 File — (TAR.GZ) [file pcbi.1005257.s014.tar.gz › HSPH_Online-SI-Revision/MSS10/n10-extreme/8_6.txt]

R0
{2.94778, 16.0002, 0.1}
{2.969471652468095, 15.962962037374432, 0.}
{{2.969471652468095, 15.962962037374432, 0.}, {2.969471652468095, 15.962962037374432, 0.}}
{0.7358640220130145, 0.23273435723033392, 99.99999999999982}
inf
276.
250.59654805906047
{243.89614023463764, 258.5024845842854}
9.20414925396355
0.04206297416826418
newly
93.
93.26
{83., 103.}
6.903225806451613
0.02989700077933671
Reff
0.21960960999999998
0.22876912115021866
{0.22610106877799543, 0.23073290320385859}
4.17081527088848
{{"newly 3 weeks spec", 52., 46.13, {39., 56.}, 14.288461538461538, 0.06877079183957324}, {"newly 3 weeks cumul", 218., 204.95, {195., 216.}, 6.224770642201835, 0.02823005368060825}, {"newly 5 weeks spec", 24., 24.02, {16., 30.}, 17.333333333333332, 0.07755315861425399}, {"newly 5 weeks cumul", 283., 262.2, {250., 274.}, 7.420494699646643, 0.033772325308564166}, {"newly 50 weeks cumul", 342., 320.7, {305., 340.}, 6.39766081871345, 0.029026962075050775}}
ar
9321.
9299.7
{9284., 9319.}
0.23473876193541462
Peak weeks
{12., 8., 4., 0.}
