# Supplementary material for: A Likelihood Approach for Real-Time Calibration of Stochastic Compartmental Epidemic Models
Source: PLoS Comput Biol. 2017 Jan 17;13(1):e1005257. doi: 10.1371/journal.pcbi.1005257 (PMC5240920; doi:10.1371/journal.pcbi.1005257)
Supplement: S1 File — (TAR.GZ) [file pcbi.1005257.s014.tar.gz › HSPH_Online-SI-Revision/MSS10/n10-extreme/4_46.txt]

R0
{2.51815, 18.1462, 5.}
{2.1129194360079966, 12.971914674172572, 0.}
{{2.1129194360079966, 12.97191467417257, 0.}, {2.1129194360079966, 12.97191467417257, 0.}}
{16.09239179524664, 28.514429058576614, 100.}
inf
1305.
953.7741251461167
{928.8711398018932, 978.7124006310642}
26.913860142060003
0.13625747008222563
newly
464.
442.24
{418., 466.}
5.400862068965518
0.024282065359000033
Reff
0.458051485
0.4585512431506218
{0.452701701489416, 0.463512179099493}
0.720995040352353
{{"newly 3 weeks spec", 267., 235.35, {216., 254.}, 11.92134831460674, 0.05602617677738488}, {"newly 3 weeks cumul", 1078., 1002.81, {972., 1033.}, 6.974953617810761, 0.03152490290311264}, {"newly 5 weeks spec", 173., 118.4, {102., 131.}, 31.560693641618496, 0.16708963512046981}, {"newly 5 weeks cumul", 1493., 1289.29, {1250., 1324.}, 13.644340254521099, 0.06381462237820026}, {"newly 49 weeks cumul", 2102., 1560.64, {1504., 1610.}, 25.754519505233112, 0.1294811566166019}}
ar
8978.
8436.64
{8380., 8486.}
6.029850746268656
Peak weeks
{17., 13., 9., 5.}
