# Supplementary material for: A Likelihood Approach for Real-Time Calibration of Stochastic Compartmental Epidemic Models
Source: PLoS Comput Biol. 2017 Jan 17;13(1):e1005257. doi: 10.1371/journal.pcbi.1005257 (PMC5240920; doi:10.1371/journal.pcbi.1005257)
Supplement: S1 File — (TAR.GZ) [file pcbi.1005257.s014.tar.gz › HSPH_Online-SI-Revision/MSS10/n10-extreme/8_18.txt]

R0
{2.96603, 16.7543, 0.1}
{2.8833029213607997, 17.184732873157827, 2.}
{{2.8833029213607997, 17.184732873157827, 2.}, {2.8833029213607997, 17.184732873157827, 2.}}
{2.7891517833332857, 2.5690889691471837, 1900.0000000000036}
inf
304.
379.1743206525313
{374.02362997399905, 384.6024509572944}
24.72839495149055
0.0959336503770876
newly
107.
131.57
{118., 144.}
22.962616822429908
0.08848036864777964
Reff
0.209994924
0.18246281299747052
{0.18088918898560546, 0.18393227267611845}
13.110845956700116
{{"newly 3 weeks spec", 58., 67.26, {56., 78.}, 17.344827586206897, 0.0674771199176823}, {"newly 3 weeks cumul", 249., 291.51, {279., 306.}, 17.072289156626507, 0.06818907794423477}, {"newly 5 weeks spec", 33., 34.83, {27., 42.}, 15.121212121212121, 0.06355141884919151}, {"newly 5 weeks cumul", 331., 374.73, {364., 385.}, 13.211480362537765, 0.05375978085596869}, {"newly 49 weeks cumul", 406., 456.89, {444., 468.}, 12.53448275862069, 0.05116056954432711}}
ar
9394.
9444.89
{9432., 9456.}
0.5417287630402384
Peak weeks
{13., 9., 5., 1.}
