# Supplementary material for: A Likelihood Approach for Real-Time Calibration of Stochastic Compartmental Epidemic Models
Source: PLoS Comput Biol. 2017 Jan 17;13(1):e1005257. doi: 10.1371/journal.pcbi.1005257 (PMC5240920; doi:10.1371/journal.pcbi.1005257)
Supplement: S1 File — (TAR.GZ) [file pcbi.1005257.s014.tar.gz › HSPH_Online-SI-Revision/MSS10/n10-extreme/-8_45.txt]

R0
{2.44283, 16.8338, 0.1}
{2.3391876739114705, 12.666595606744513, 0.83}
{{1.5350086131272387, 4.025106042930574, 0.}, {2.9855802774044053, 18.108947064202468, 2.}}
{17.375290754155756, 30.14259692201217, 799.9999999999994}
inf
169.
142.75148656367827
{65.03229024736297, 214.79635484693196}
29.27197809696222
0.18864806431089615
newly
105.
122.89
{74., 173.}
32.42857142857143
0.12457824595811472
Reff
2.3739421939999996
2.2768728404784837
{1.5002918385933313, 2.8856229065305365}
17.038828530507207
{{"newly 3 weeks spec", 293., 458.47, {259., 779.}, 63.23890784982935, 0.19966448324397854}, {"newly 3 weeks cumul", 562., 826.47, {496., 1280.}, 54.36120996441281, 0.17676442463371522}, {"newly 5 weeks spec", 606., 937.26, {673., 1222.}, 57.66006600660066, 0.2017806263916573}, {"newly 5 weeks cumul", 1576., 2488.27, {1646., 3623.}, 61.306472081218274, 0.2009026881629824}, {"newly 63 weeks cumul", 8765., 8199.36, {5961., 9265.}, 10.16839703365659, 0.05198855343443606}}
ar
8878.
8312.36
{6074., 9378.}
10.03897274160847
Peak weeks
{15., 11., 7., 3.}
