# Supplementary material for: A Likelihood Approach for Real-Time Calibration of Stochastic Compartmental Epidemic Models
Source: PLoS Comput Biol. 2017 Jan 17;13(1):e1005257. doi: 10.1371/journal.pcbi.1005257 (PMC5240920; doi:10.1371/journal.pcbi.1005257)
Supplement: S1 File — (TAR.GZ) [file pcbi.1005257.s014.tar.gz › HSPH_Online-SI-Revision/MSS10/n10-extreme/-4_32.txt]

R0
{2.21727, 15.5439, 0.1}
{2.3746234515713582, 19.396567253381107, 0.}
{{2.3746234515713582, 19.396567253381107, 0.}, {2.3746234515713582, 19.396567253381107, 0.}}
{7.096720362037933, 24.785718213454217, 99.99999999999982}
inf
1094.
1280.5553751656491
{1234.2645582102004, 1322.9417234604234}
17.052593708011788
0.06822996163976655
newly
577.
528.48
{499., 561.}
8.48526863084922
0.038898400576178896
Reff
1.7270316030000001
1.8052943295404262
{1.7940277113057335, 1.8160861247962168}
4.531632565639077
{{"newly 3 weeks spec", 826., 745.75, {702., 791.}, 9.75181598062954, 0.04500130034694139}, {"newly 3 weeks cumul", 2183., 1930.63, {1862., 2005.}, 11.560696289509849, 0.05353965696363105}, {"newly 5 weeks spec", 784., 770.56, {732., 815.}, 3.7142857142857144, 0.01638791300646179}, {"newly 5 weeks cumul", 3849., 3489.47, {3404., 3583.}, 9.340867757859185, 0.04267855336477675}, {"newly 54 weeks cumul", 7242., 7645.96, {7569., 7722.}, 5.578017122341895, 0.023560358202890787}}
ar
8359.
8762.96
{8686., 8839.}
4.832635482713243
Peak weeks
{20., 16., 12., 8.}
