# Supplementary material for: A Likelihood Approach for Real-Time Calibration of Stochastic Compartmental Epidemic Models
Source: PLoS Comput Biol. 2017 Jan 17;13(1):e1005257. doi: 10.1371/journal.pcbi.1005257 (PMC5240920; doi:10.1371/journal.pcbi.1005257)
Supplement: S1 File — (TAR.GZ) [file pcbi.1005257.s014.tar.gz › HSPH_Online-SI-Revision/MSS10/n10-extreme/4_34.txt]

R0
{2.20928, 10.1308, 1.}
{2.104046720693985, 8.580662207889286, 3.}
{{2.104046720693985, 8.580662207889286, 3.}, {2.104046720693985, 8.580662207889286, 3.}}
{4.7632386707893675, 15.301237731578102, 200.}
inf
446.
271.0977710348955
{250.41789374814834, 290.7297499588367}
39.21574640473195
0.21686099518722976
newly
238.
174.73
{158., 193.}
26.584033613445378
0.13548056980947706
Reff
0.406065664
0.423524033393163
{0.4193483967921556, 0.42760808987816634}
4.299395625127996
{{"newly 3 weeks spec", 107., 66.7, {54., 81.}, 37.66355140186916, 0.2105289896278142}, {"newly 3 weeks cumul", 518., 350.87, {326., 378.}, 32.26447876447877, 0.17001272731261785}, {"newly 5 weeks spec", 37., 24.43, {17., 31.}, 34.83783783783784, 0.1967916872517226}, {"newly 5 weeks cumul", 629., 415.01, {383., 449.}, 34.02066772655008, 0.1815385404386546}, {"newly 56 weeks cumul", 672., 451.34, {416., 497.}, 32.836309523809526, 0.17399381984843734}}
ar
8388.
8167.34
{8132., 8213.}
2.6306628516928945
Peak weeks
{10., 6., 2., -2.}
