# Supplementary material for: A Likelihood Approach for Real-Time Calibration of Stochastic Compartmental Epidemic Models
Source: PLoS Comput Biol. 2017 Jan 17;13(1):e1005257. doi: 10.1371/journal.pcbi.1005257 (PMC5240920; doi:10.1371/journal.pcbi.1005257)
Supplement: S1 File — (TAR.GZ) [file pcbi.1005257.s014.tar.gz › HSPH_Online-SI-Revision/MSS10/n10-extreme/0_44.txt]

R0
{2.50994, 18.3382, 0.1}
{1.7680329964641641, 9.667655298933967, 0.82}
{{1.7133711330337826, 8.802492727310405, 0.}, {2.0170481520914576, 13.608951458552415, 1.}}
{29.558754533408592, 47.281329143896464, 755.9999999999989}
inf
2193.
1095.9235461564656
{915.9644222618103, 1700.450042726644}
50.026286084976476
0.31334728145215673
newly
810.
734.44
{675., 836.}
10.879012345679012
0.05039138027172603
Reff
0.93746259
0.8509907778104704
{0.8427549755231107, 0.8588278349618947}
9.224028042498142
{{"newly 3 weeks spec", 659., 479., {417., 596.}, 27.314112291350533, 0.1418436407925757}, {"newly 3 weeks cumul", 2196., 1826.19, {1677., 2148.}, 16.964025500910747, 0.08236143426488221}, {"newly 5 weeks spec", 414., 272.51, {221., 356.}, 34.18115942028985, 0.18850805907180207}, {"newly 5 weeks cumul", 3184., 2463.47, {2259., 3017.}, 22.62971105527638, 0.11378521119907871}, {"newly 51 weeks cumul", 4755., 3120.73, {2770., 4085.}, 34.36950578338591, 0.18705840583742991}}
ar
8827.
7192.73
{6842., 8157.}
18.514444318568028
Peak weeks
{19., 15., 11., 7.}
