# Supplementary material for: A Likelihood Approach for Real-Time Calibration of Stochastic Compartmental Epidemic Models
Source: PLoS Comput Biol. 2017 Jan 17;13(1):e1005257. doi: 10.1371/journal.pcbi.1005257 (PMC5240920; doi:10.1371/journal.pcbi.1005257)
Supplement: S1 File — (TAR.GZ) [file pcbi.1005257.s014.tar.gz › HSPH_Online-SI-Revision/MSS10/n10-extreme/0_6.txt]

R0
{2.94778, 16.0002, 0.1}
{2.4977393762685893, 13.145248866384351, 1.35}
{{2.156772957816457, 10.136281728889465, 0.}, {2.6879988903499785, 14.827942600218648, 2.}}
{15.267103506076124, 17.843221544828538, 1306.}
inf
2859.
2338.4283396869496
{1758.0422463985979, 2680.3551355272175}
18.20817279863765
0.09443541661824707
newly
1175.
1158.06
{1106., 1196.}
2.5055319148936173
0.011059357886770864
Reff
0.8147663919999999
0.8103351397021262
{0.7894996279463077, 0.8343355189503047}
1.8259468657850542
{{"newly 3 weeks spec", 808., 712.17, {628., 774.}, 11.912128712871286, 0.05642904107848135}, {"newly 3 weeks cumul", 2954., 2810.9, {2641., 2920.}, 4.868652674339878, 0.022013924848465004}, {"newly 5 weeks spec", 362., 367.09, {288., 423.}, 13.002762430939226, 0.057043392221765556}, {"newly 5 weeks cumul", 3891., 3695.9, {3385., 3879.}, 5.0763299922898995, 0.02326612000006987}, {"newly 58 weeks cumul", 4944., 4517.15, {3957., 4851.}, 8.633697411003237, 0.04081202704719757}}
ar
9321.
8894.15
{8334., 9228.}
4.5794442656367345
Peak weeks
{12., 8., 4., 0.}
