# Supplementary material for: A Likelihood Approach for Real-Time Calibration of Stochastic Compartmental Epidemic Models
Source: PLoS Comput Biol. 2017 Jan 17;13(1):e1005257. doi: 10.1371/journal.pcbi.1005257 (PMC5240920; doi:10.1371/journal.pcbi.1005257)
Supplement: S1 File — (TAR.GZ) [file pcbi.1005257.s014.tar.gz › HSPH_Online-SI-Revision/MSS10/n10-extreme/-4_6.txt]

R0
{2.94778, 16.0002, 0.1}
{1.5880492451639783, 4.962052981335043, 0.21}
{{1.447620276919082, 3.838406665124058, 0.}, {1.9341897650610798, 8.560538301878687, 0.}}
{46.12728069381101, 68.98755652219948, 292.00000000000034}
inf
820.
295.2592624112126
{165.25171096900652, 416.21210498077744}
64.73539443971235
0.49182609999623017
newly
489.
566.65
{399., 738.}
24.877300613496935
0.09742431871860656
Reff
2.5347960219999996
1.4445000459386004
{1.3308579224132404, 1.718728712785981}
43.01316423879883
{{"newly 3 weeks spec", 1137., 1024.93, {798., 1227.}, 13.343007915567282, 0.06521545533759801}, {"newly 3 weeks cumul", 2504., 2460.27, {1887., 3067.}, 13.906948881789138, 0.06333351048040285}, {"newly 5 weeks spec", 1175., 749.46, {587., 1020.}, 36.21617021276596, 0.20410405390087227}, {"newly 5 weeks cumul", 4971., 4168.12, {3488., 4813.}, 16.28364514182257, 0.0802855388048198}, {"newly 62 weeks cumul", 8740., 5489.02, {4786., 6996.}, 37.19656750572082, 0.2075351018594832}}
ar
9321.
6070.02
{5367., 7577.}
34.87801738010943
Peak weeks
{12., 8., 4., 0.}
