# Supplementary material for: A Likelihood Approach for Real-Time Calibration of Stochastic Compartmental Epidemic Models
Source: PLoS Comput Biol. 2017 Jan 17;13(1):e1005257. doi: 10.1371/journal.pcbi.1005257 (PMC5240920; doi:10.1371/journal.pcbi.1005257)
Supplement: S1 File — (TAR.GZ) [file pcbi.1005257.s014.tar.gz › HSPH_Online-SI-Revision/MSS10/n10-extreme/8_12.txt]

R0
{2.14974, 11.8619, 0.1}
{2.735170594771412, 19.60250897909718, 2.}
{{2.7351705947714122, 19.60250897909718, 2.}, {2.7351705947714122, 19.60250897909718, 2.}}
{27.232623236829166, 65.25606335491932, 1900.0000000000036}
inf
247.
694.2224100591924
{683.7233438337307, 705.1834606732655}
181.06170447740578
0.4487662610649275
newly
113.
220.37
{205., 236.}
95.01769911504425
0.28948785937612376
Reff
0.367390566
0.34511769611476306
{0.34202233899541906, 0.3478997892401862}
6.062450140659565
{{"newly 3 weeks spec", 56., 132.73, {118., 145.}, 137.01785714285714, 0.3732412532391292}, {"newly 3 weeks cumul", 258., 525.61, {508., 544.}, 103.7248062015504, 0.308884642948108}, {"newly 5 weeks spec", 30., 83.1, {70., 97.}, 177., 0.4393593915663796}, {"newly 5 weeks cumul", 326., 715.85, {691., 740.}, 119.58588957055214, 0.34145753233974674}, {"newly 48 weeks cumul", 370., 992.32, {960., 1024.}, 168.1945945945946, 0.42831434758516074}}
ar
8414.
9036.32
{9004., 9068.}
7.396244354647016
Peak weeks
{14., 10., 6., 2.}
