# Supplementary material for: A Likelihood Approach for Real-Time Calibration of Stochastic Compartmental Epidemic Models
Source: PLoS Comput Biol. 2017 Jan 17;13(1):e1005257. doi: 10.1371/journal.pcbi.1005257 (PMC5240920; doi:10.1371/journal.pcbi.1005257)
Supplement: S1 File — (TAR.GZ) [file pcbi.1005257.s014.tar.gz › HSPH_Online-SI-Revision/MSS10/n10-extreme/-8_4.txt]

R0
{2.27532, 14.3149, 0.1}
{2.3079131969740603, 14.228213505721923, 1.19}
{{1.8758441025778265, 9.635327676012277, 0.}, {2.8650069932176025, 18.424943216973077, 2.}}
{16.61036973713201, 26.41072078741039, 1116.0000000000011}
inf
174.
182.57168838565144
{94.77080773462833, 285.48771555456983}
32.894380588578684
0.1832166107777346
newly
107.
118.24
{82., 158.}
25.1588785046729
0.11050353404050822
Reff
2.20250976
2.228799018951287
{1.8263183830125904, 2.753171604488351}
16.036290123587413
{{"newly 3 weeks spec", 319., 356.1, {209., 495.}, 31.655172413793103, 0.14424340721804235}, {"newly 3 weeks cumul", 641., 686.41, {452., 915.}, 27.093603744149767, 0.12634312351416213}, {"newly 5 weeks spec", 626., 737.28, {511., 979.}, 30.383386581469647, 0.130238988051224}, {"newly 5 weeks cumul", 1754., 1972.94, {1305., 2649.}, 28.44697833523375, 0.12675087812983016}, {"newly 62 weeks cumul", 8332., 8121.44, {7350., 9190.}, 10.186029764762361, 0.05263244102963017}}
ar
8478.
8267.44
{7496., 9336.}
10.010615711252655
Peak weeks
{16., 12., 8., 4.}
