# Supplementary material for: A Likelihood Approach for Real-Time Calibration of Stochastic Compartmental Epidemic Models
Source: PLoS Comput Biol. 2017 Jan 17;13(1):e1005257. doi: 10.1371/journal.pcbi.1005257 (PMC5240920; doi:10.1371/journal.pcbi.1005257)
Supplement: S1 File — (TAR.GZ) [file pcbi.1005257.s014.tar.gz › HSPH_Online-SI-Revision/MSS10/n10-extreme/-8_7.txt]

R0
{2.17562, 11.7184, 1.}
{1.4961335367209925, 4.614350757692775, 0.35}
{{1.0673752902252702, 1.8988304692280522, 0.}, {2.5809222232959828, 12.543640133437464, 2.}}
{38.2789783588755, 69.72078374188074, 97.}
inf
23.
13.968445481226883
{3.1857021505908207, 23.677194963623542}
46.415045113052706
0.3408565676665907
newly
18.
47.37
{9., 95.}
187.16666666666666
0.39544970027167636
Reff
2.1684404539999997
1.492312910650261
{1.0652805439475452, 2.5715505946786594}
38.22582008473066
{{"newly 3 weeks spec", 131., 295.54, {3., 986.}, 200.68702290076337, 0.7284576626410046}, {"newly 3 weeks cumul", 207., 475.42, {24., 1297.}, 192.2512077294686, 0.5018925890103252}, {"newly 5 weeks spec", 469., 445.75, {0., 1228.}, 87.16204690831556, 0.9528719271545552}, {"newly 5 weeks cumul", 924., 1341.87, {24., 4517.}, 125.81060606060606, 0.6233620857326077}, {"newly 67 weeks cumul", 8335., 4004.43, {24., 9004.}, 54.7125374925015, 0.7630205310983074}}
ar
8345.
4014.43
{34., 9014.}
54.646974236069504
Peak weeks
{11., 7., 3., -1.}
