# Supplementary material for: A Likelihood Approach for Real-Time Calibration of Stochastic Compartmental Epidemic Models
Source: PLoS Comput Biol. 2017 Jan 17;13(1):e1005257. doi: 10.1371/journal.pcbi.1005257 (PMC5240920; doi:10.1371/journal.pcbi.1005257)
Supplement: S1 File — (TAR.GZ) [file pcbi.1005257.s014.tar.gz › HSPH_Online-SI-Revision/MSS10/n10-extreme/4_10.txt]

R0
{2.56405, 18.1787, 2.}
{2.46975731652944, 17.505674189763596, 3.}
{{2.4697573165294395, 17.505674189763596, 3.}, {2.4697573165294395, 17.505674189763596, 3.}}
{3.6774900438977562, 3.702276896788017, 50.}
inf
1437.
1132.0403136951918
{1106.3375370240801, 1163.4445828437301}
21.221968427613657
0.10366562159769459
newly
467.
407.46
{385., 427.}
12.749464668094218
0.05963447148058397
Reff
0.441785815
0.5008568272878046
{0.49303317987212636, 0.5067720421363826}
13.370961738055016
{{"newly 3 weeks spec", 311., 259.25, {239., 280.}, 16.639871382636656, 0.07984538799491218}, {"newly 3 weeks cumul", 1154., 997.48, {970., 1029.}, 13.563258232235702, 0.06342293996468545}, {"newly 5 weeks spec", 185., 161.52, {144., 177.}, 12.92972972972973, 0.061503951541274804}, {"newly 5 weeks cumul", 1603., 1364.43, {1322., 1397.}, 14.88271990018715, 0.07007763612511192}, {"newly 52 weeks cumul", 2165., 1890.13, {1842., 1933.}, 12.69607390300231, 0.05905137049867511}}
ar
9005.
8730.13
{8682., 8773.}
3.052415324819545
Peak weeks
{14., 10., 6., 2.}
