# Supplementary material for: A Likelihood Approach for Real-Time Calibration of Stochastic Compartmental Epidemic Models
Source: PLoS Comput Biol. 2017 Jan 17;13(1):e1005257. doi: 10.1371/journal.pcbi.1005257 (PMC5240920; doi:10.1371/journal.pcbi.1005257)
Supplement: S1 File — (TAR.GZ) [file pcbi.1005257.s014.tar.gz › HSPH_Online-SI-Revision/MSS10/n10-extreme/-8_9.txt]

R0
{2.51574, 16.376, 1.}
{2.3575030516692226, 11.661368169386865, 0.58}
{{1.9341897650610798, 8.317816182673226, 0.}, {2.688031762546329, 17.190296951269445, 2.}}
{9.949363088733765, 30.606766223247522, 66.}
inf
112.
86.93712870046346
{51.692364825141375, 119.02971656598064}
27.383405992435478
0.15171071445738274
newly
55.
82.76
{53., 116.}
54.94545454545454
0.17853159888016026
Reff
2.47171455
2.3216765058934
{1.9038251465106046, 2.631635246313463}
9.828146443089407
{{"newly 3 weeks spec", 245., 358.83, {211., 540.}, 51.76734693877551, 0.16387967358892375}, {"newly 3 weeks cumul", 451., 619.35, {386., 915.}, 43.611973392461195, 0.14438470498844766}, {"newly 5 weeks spec", 556., 967.33, {637., 1265.}, 74.45143884892086, 0.23025191208013482}, {"newly 5 weeks cumul", 1389., 2228.17, {1366., 3105.}, 61.600431965442766, 0.1938439179759305}, {"newly 64 weeks cumul", 8874., 8519.58, {7588., 8986.}, 5.192472391255353, 0.02445788882961419}}
ar
8937.
8582.58
{7651., 9049.}
5.155868859796352
Peak weeks
{14., 10., 6., 2.}
