# Supplementary material for: A Likelihood Approach for Real-Time Calibration of Stochastic Compartmental Epidemic Models
Source: PLoS Comput Biol. 2017 Jan 17;13(1):e1005257. doi: 10.1371/journal.pcbi.1005257 (PMC5240920; doi:10.1371/journal.pcbi.1005257)
Supplement: S1 File — (TAR.GZ) [file pcbi.1005257.s014.tar.gz › HSPH_Online-SI-Revision/MSS10/n10-extreme/n10-extreme_NEW_table8.txt]

{1	R0	{2.68692	12.5884	1.}	{2.5307492529137074	11.659714383439354	0.}	{{2.5307492529137074	11.659714383439354	0.}	{2.5307492529137074	11.659714383439354	0.}}	{5.812258909319694	7.377312577934019	100.}	inf	138.	70.8799	{65.4144480343275	75.75752889330761}	48.6377	0.290181	newly	61.	33.92	{27.	41.}	44.3934	0.26016	Reff	0.251496	0.253865	{0.252289597716746	0.25521799314930593}	0.947003	ar	9089.	9020.85	{9008.	9031.}	0.749807}
{2	R0	{1.79802	12.5412	1.}	{1.7160786564976696	9.752079577353893	0.}	{{1.7160786564976696	9.752079577353893	0.}	{1.7160786564976696	9.752079577353893	0.}}	{4.557309902132924	22.239661457006562	100.}	inf	348.	302.065	{285.32651214271664	317.5751922326208}	13.1998	0.0617969	newly	172.	181.66	{166.	199.}	7.66279	0.0318261	Reff	0.525561	0.509493	{0.5067932960005525	0.5123433726553316}	3.05742	ar	7412.	7314.29	{7257.	7373.}	1.33662}
{3	R0	{2.6174	10.1105	0.1}	{2.6428252411079907	10.058742075957406	3.87}	{{2.6047096912546244	9.672744540562508	3.}	{2.6485206680975746	10.116419868602623	4.}}	{1.097452486505263	0.6138024371807139	3769.9999999999945}	inf	48.	69.9545	{61.58081636628049	75.72797135274232}	45.7385	0.161993	newly	29.	37.33	{31.	44.}	29.2759	0.107934	Reff	0.238183	0.234688	{0.23342312468339332	0.23596378008288169}	1.46742	ar	9109.	9134.83	{9121.	9149.}	0.284224}
{4	R0	{2.27532	14.3149	0.1}	{2.0325121796325027	13.717885182025007	3.}	{{2.0325121796325027	13.717885182025007	3.}	{2.0325121796325027	13.717885182025007	3.}}	{10.671370197049066	4.170583224297715	2900.0000000000005}	inf	238.	190.703	{182.33707429427068	199.38215403503364}	19.8727	0.0964534	newly	95.	83.07	{71.	94.}	13.3158	0.0638619	Reff	0.382254	0.351075	{0.34924149378763797	0.3527304637504913}	8.1565	ar	8478.	8370.35	{8346.	8393.}	1.26976}
{5	R0	{2.96649	18.0674	2.}	{2.963978972154416	17.734805102427828	2.}	{{2.9639789721544165	17.734805102427828	2.}	{2.9639789721544165	17.734805102427828	2.}}	{0.08464642879575945	1.8408564462632786	0.}	inf	369.	294.197	{288.3525188589974	299.65223248892653}	20.2719	0.09844	newly	132.	100.32	{91.	108.}	24.	0.120281	Reff	0.177989	0.20001	{0.19831322391571832	0.20165461613771515}	12.372	ar	9476.	9393.55	{9378.	9410.}	0.870093}
{6	R0	{2.94778	16.0002	0.1}	{2.969471652468095	15.962962037374432	0.}	{{2.969471652468095	15.962962037374432	0.}	{2.969471652468095	15.962962037374432	0.}}	{0.7358640220130145	0.23273435723033392	99.99999999999982}	inf	276.	250.597	{243.89614023463764	258.5024845842854}	9.20415	0.042063	newly	93.	93.26	{83.	103.}	6.90323	0.029897	Reff	0.21961	0.228769	{0.22610106877799543	0.23073290320385859}	4.17082	ar	9321.	9299.7	{9284.	9319.}	0.234739}
{7	R0	{2.17562	11.7184	1.}	{2.2204786981160933	13.43792867169929	5.}	{{2.2144921235093458	13.289239920372957	5.}	{2.2251824353071092	13.554755547741408	5.}}	{2.061881124281512	14.67374958782162	400.}	inf	199.	333.664	{318.7164821680617	352.5735606714161}	67.6702	0.224164	newly	97.	147.28	{130.	160.}	51.8351	0.179948	Reff	0.392917	0.371121	{0.36584444190975274	0.3750354864465265}	5.54731	ar	8345.	8512.2	{8476.	8543.}	2.00359}
{8	R0	{2.7904	17.8966	2.}	{2.6046508340022765	15.592785521613514	1.}	{{2.604650834002276	15.592785521613514	1.}	{2.604650834002276	15.592785521613514	1.}}	{6.656721831913845	12.872917081381296	50.}	inf	456.	402.855	{392.85783269720196	412.0662354232718}	11.6545	0.0538969	newly	172.	152.85	{138.	165.}	11.2616	0.0527682	Reff	0.233277	0.231591	{0.22910253035803577	0.23411817932235007}	0.942815	ar	9285.	9223.27	{9202.	9245.}	0.665051}
{9	R0	{2.51574	16.376	1.}	{2.5374064696687366	16.178949266962448	2.}	{{2.5374064696687366	16.178949266962448	2.}	{2.5374064696687366	16.178949266962448	2.}}	{0.861236442109937	1.2032897718463194	100.}	inf	368.	322.502	{310.5630973052848	331.3688033979324}	12.3636	0.0574333	newly	131.	119.9	{107.	131.}	9.40458	0.0437657	Reff	0.296857	0.310959	{0.3085140971818294	0.3137027995347535}	4.75021	ar	8937.	8905.9	{8883.	8926.}	0.349782}
{10	R0	{2.56405	18.1787	2.}	{2.4141935921685533	18.743031941381002	4.}	{{2.4141935921685533	18.743031941381	4.}	{2.4141935921685533	18.743031941381	4.}}	{5.8445197180806385	3.1043580750053583	100.}	inf	542.	507.668	{494.9879895684935	523.1615454918938}	6.33425	0.0285048	newly	185.	165.73	{151.	180.}	10.6973	0.0499489	Reff	0.307686	0.297992	{0.29421862042984015	0.3008441493237712}	3.15076	ar	9005.	8957.85	{8931.	8981.}	0.525597}
{11	R0	{2.475	17.1709	1.}	{1.8139122734282926	11.34925766403439	1.}	{{1.8139122734282926	11.34925766403439	1.}	{1.8139122734282926	11.34925766403439	1.}}	{26.71061521501848	33.90411880545347	0.}	inf	441.	77.5555	{68.07674788770419	85.94950475183941}	82.4137	0.756701	newly	155.	38.96	{31.	46.}	74.8645	0.605258	Reff	0.328185	0.30645	{0.30488613743045734	0.30807056824205686}	6.62267	ar	8870.	8344.85	{8323.	8364.}	5.92052}
{12	R0	{2.14974	11.8619	0.1}	{2.735170594771412	19.60250897909718	2.}	{{2.7351705947714122	19.60250897909718	2.}	{2.7351705947714122	19.60250897909718	2.}}	{27.232623236829166	65.25606335491932	1900.0000000000036}	inf	247.	694.222	{683.7233438337307	705.1834606732655}	181.062	0.448766	newly	113.	220.37	{205.	236.}	95.0177	0.289488	Reff	0.367391	0.345118	{0.34202233899541906	0.3478997892401862}	6.06245	ar	8414.	9036.32	{9004.	9068.}	7.39624}
{13	R0	{2.20385	14.4767	0.1}	{2.4647711978689544	18.903164627837022	1.}	{{2.4647711978689544	18.903164627837022	1.}	{2.4647711978689544	18.903164627837022	1.}}	{11.839335611269098	30.576475493980215	900.0000000000007}	inf	257.	462.291	{449.4492643572048	474.2274722353068}	79.8799	0.254897	newly	114.	152.95	{138.	165.}	34.1667	0.126703	Reff	0.397134	0.393552	{0.39058794193713525	0.3965727772123218}	0.92304	ar	8347.	8665.96	{8621.	8709.}	3.82125}
{14	R0	{2.35671	13.8357	1.}	{2.302411602610527	14.827126454072966	4.}	{{2.286041199680428	14.590051941473398	4.}	{2.411967376065804	16.413702038393147	4.}}	{2.9136090213298225	7.165712281076969	300.}	inf	237.	254.969	{234.18767400925572	327.54196592438893}	8.19857	0.0317841	newly	104.	102.75	{90.	115.}	7.54808	0.0331847	Reff	0.328997	0.317155	{0.3144227059634435	0.31974623944117103}	3.59942	ar	8719.	8733.41	{8694.	8825.}	0.333869}
{15	R0	{1.91368	10.1082	1.}	{1.7544519451538982	7.551537492617928	3.}	{{1.7544519451538982	7.551537492617928	3.}	{1.7544519451538982	7.551537492617928	3.}}	{8.320516222466756	25.292955297501745	200.}	inf	135.	49.7493	{39.13420234494515	60.255043822468}	63.1487	0.440596	newly	76.	36.44	{26.	46.}	52.0526	0.329083	Reff	0.503681	0.476729	{0.4748853020732799	0.47858752900233237}	5.35101	ar	7486.	7328.38	{7303.	7354.}	2.10553}
{16	R0	{2.48727	14.882	0.1}	{2.545799436985534	15.184854519745613	2.}	{{2.545799436985534	15.184854519745613	2.}	{2.545799436985534	15.184854519745613	2.}}	{2.3531597689649306	2.035039105937471	1900.0000000000036}	inf	327.	446.71	{436.3774515719924	456.3556878849304}	36.6086	0.135412	newly	131.	174.94	{160.	188.}	33.542	0.12477	Reff	0.299467	0.276038	{0.27355599808531955	0.2786497114253762}	7.82351	ar	8894.	9067.88	{9046.	9091.}	1.95503}
{17	R0	{2.46795	13.1915	0.1}	{2.422206350790624	13.56941969679049	4.}	{{2.422206350790624	13.56941969679049	4.}	{2.422206350790624	13.56941969679049	4.}}	{1.8535079401679897	2.864872810449847	3899.999999999995}	inf	235.	320.129	{309.31113664463555	330.9680896419486}	36.2251	0.134118	newly	107.	138.75	{127.	153.}	29.6729	0.11172	Reff	0.326757	0.30008	{0.2973232660596223	0.3026221493791967}	8.16402	ar	8796.	8888.01	{8868.	8908.}	1.04604}
{18	R0	{2.96603	16.7543	0.1}	{2.8833029213607997	17.184732873157827	2.}	{{2.8833029213607997	17.184732873157827	2.}	{2.8833029213607997	17.184732873157827	2.}}	{2.7891517833332857	2.5690889691471837	1900.0000000000036}	inf	304.	379.174	{374.02362997399905	384.6024509572944}	24.7284	0.0959337	newly	107.	131.57	{118.	144.}	22.9626	0.0884804	Reff	0.209995	0.182463	{0.18088918898560546	0.18393227267611845}	13.1108	ar	9394.	9444.89	{9432.	9456.}	0.541729}
{19	R0	{2.25216	9.90465	0.1}	{2.446745923261061	11.65277755588075	3.}	{{2.446745923261061	11.65277755588075	3.}	{2.446745923261061	11.65277755588075	3.}}	{8.63996888591667	17.64956415300646	2900.0000000000005}	inf	114.	290.523	{279.62950937876485	299.774964713597}	154.845	0.406139	newly	62.	142.93	{131.	155.}	130.532	0.361746	Reff	0.321383	0.30596	{0.3036738301349007	0.3082593241583831}	4.79903	ar	8631.	8865.04	{8841.	8891.}	2.71162}
{20	R0	{2.70837	18.1923	0.1}	{2.4751387223747816	14.52911980777108	1.}	{{2.4751387223747816	14.529119807771082	1.}	{2.4751387223747816	14.529119807771082	1.}}	{8.611499818164383	20.13588272087048	900.0000000000007}	inf	470.	368.775	{358.30194190100883	378.51629917012906}	21.5373	0.105433	newly	154.	148.54	{138.	161.}	5.94805	0.0266791	Reff	0.256212	0.259203	{0.2567616107590163	0.2617812522073665}	1.18607	ar	9183.	9072.07	{9049.	9094.}	1.20799}
{21	R0	{2.30288	15.5877	1.}	{2.1113248302059797	12.644034230307993	0.}	{{2.1113248302059797	12.644034230307994	0.}	{2.1113248302059797	12.644034230307994	0.}}	{8.318069972991223	18.88454210494175	100.}	inf	338.	412.684	{402.8265130303471	423.5773800106117}	22.0957	0.0866191	newly	137.	188.61	{176.	200.}	37.6715	0.138185	Reff	0.344741	0.300297	{0.29796162344009325	0.30227543314954464}	12.892	ar	8674.	8742.47	{8717.	8768.}	0.789371}
{22	R0	{2.82208	10.7544	0.1}	{2.803866611213589	10.653607962959324	0.}	{{2.803866611213589	10.653607962959324	0.}	{2.803866611213589	10.653607962959324	0.}}	{0.6453888191125454	0.9372167395733516	99.99999999999982}	inf	91.	100.547	{94.69963287101382	105.51024182733636}	10.4907	0.0429742	newly	39.	51.49	{44.	60.}	32.0769	0.117667	Reff	0.196981	0.193033	{0.1913350733146129	0.19450874354869033}	2.00426	ar	9333.	9336.44	{9326.	9349.}	0.0777885}
{23	R0	{1.69923	10.1366	1.}	{2.2396422681646264	17.67553096699843	4.}	{{2.2396422681646264	17.67553096699843	4.}	{2.2396422681646264	17.67553096699843	4.}}	{31.803362003061764	74.37336944338765	300.}	inf	136.	812.702	{794.0009153927322	829.4442902305482}	497.575	0.776325	newly	84.	292.14	{270.	310.}	247.786	0.540654	Reff	0.525912	0.541612	{0.5377835194520414	0.5457273739795395}	2.98539	ar	7055.	8282.32	{8221.	8354.}	17.3965}
{24	R0	{2.64944	19.054	1.}	{2.7679489972490843	19.604144617928377	1.}	{{2.7679489972490843	19.604144617928377	1.}	{2.7679489972490843	19.604144617928377	1.}}	{4.472982866156036	2.887292001303549	0.}	inf	411.	561.1	{550.180757291082	569.6036616752754}	36.5207	0.135159	newly	150.	175.36	{159.	187.}	16.9067	0.0670453	Reff	0.26097	0.231096	{0.22833461528106752	0.2337226697813327}	11.4472	ar	9147.	9313.29	{9293.	9333.}	1.81797}
{25	R0	{2.53191	10.9214	0.1}	{2.3761532096493867	9.119937777591744	4.}	{{2.376153209649387	9.119937777591744	4.}	{2.376153209649387	9.119937777591744	4.}}	{6.151750668491863	16.494792081676845	3899.999999999995}	inf	104.	43.4663	{38.04643983927963	48.684380697230154}	58.2055	0.380654	newly	53.	25.29	{19.	31.}	52.283	0.328216	Reff	0.259774	0.258177	{0.25693590994922666	0.2594634915633613}	0.625447	ar	9009.	8928.36	{8918.	8939.}	0.895105}
{26	R0	{1.89155	6.76944	0.1}	{1.8354412220061755	5.79910955699076	5.}	{{1.8354369824829275	5.784747299036749	5.}	{1.8354369824829275	5.784747299036749	5.}}	{2.9662857441687644	14.467387330384746	4899.999999999992}	inf	18.	7.86657	{2.7553104988419364	11.054206963157412}	68.1773	0.492689	newly	10.	6.86	{2.	10.}	52.6	0.325654	Reff	0.5058	0.492657	{0.49203939892111337	0.4935600815754617}	2.59858	ar	7348.	7323.17	{7312.	7330.}	0.399156}
{27	R0	{2.63149	15.6979	0.1}	{2.545799436985534	15.184854519745613	2.}	{{2.545799436985534	15.184854519745613	2.}	{2.545799436985534	15.184854519745613	2.}}	{3.2563514592290224	3.26824276020607	1900.0000000000036}	inf	374.	307.744	{298.5941582349442	315.6924879149883}	17.7155	0.0847919	newly	136.	119.5	{106.	131.}	12.4559	0.0590414	Reff	0.26236	0.270684	{0.26846436798681333	0.2729659738177489}	3.17278	ar	9104.	9043.83	{9019.	9064.}	0.660918}
{28	R0	{2.85141	12.6992	1.}	{2.7953085937563897	12.124913025640392	2.}	{{2.7953085937563897	12.124913025640392	2.}	{2.7953085937563897	12.124913025640392	2.}}	{1.967497001259386	4.522229544850125	100.}	inf	136.	101.525	{95.49115334698399	107.02614031247322}	25.3493	0.127443	newly	59.	47.71	{40.	56.}	19.339	0.0958689	Reff	0.201595	0.207265	{0.20572612992305447	0.2088977113291032}	2.81281	ar	9317.	9285.61	{9273.	9297.}	0.336911}
{29	R0	{2.54244	12.9085	0.1}	{2.9679727621509486	18.404206084399277	0.}	{{2.967972762150949	18.404206084399277	0.}	{2.967972762150949	18.404206084399277	0.}}	{16.737180116382298	42.57431990083494	99.99999999999982}	inf	177.	472.934	{464.28792309502205	481.1996052018203}	167.194	0.426783	newly	83.	155.54	{142.	166.}	87.3976	0.27193	Reff	0.256278	0.211339	{0.20878410600387587	0.2138779722353925}	17.5352	ar	9034.	9403.19	{9385.	9421.}	4.08667}
{30	R0	{2.10982	11.7636	1.}	{2.022354617409758	10.680403447063318	0.}	{{2.0223546174097575	10.68040344706332	0.}	{2.0223546174097575	10.68040344706332	0.}}	{4.145632451595041	9.20803625536979	100.}	inf	182.	155.88	{144.94637281135147	166.32205741207326}	14.3519	0.0677777	newly	78.	84.41	{75.	94.}	10.4231	0.0426187	Reff	0.400444	0.389125	{0.38700091429375594	0.3913051018588925}	2.82648	ar	8224.	8172.98	{8143.	8202.}	0.620379}
{31	R0	{2.76312	15.5396	0.1}	{2.628791121257352	15.118265320632085	3.}	{{2.6287911212573514	15.118265320632084	3.}	{2.6287911212573514	15.118265320632084	3.}}	{4.861492759729886	2.7113611635300554	2900.0000000000005}	inf	308.	261.55	{253.87426129174128	268.11137366142066}	15.0811	0.0711108	newly	111.	101.02	{91.	114.}	10.1261	0.0474654	Reff	0.234589	0.235395	{0.23357152615718355	0.23737010037036127}	0.577347	ar	9220.	9183.24	{9161.	9200.}	0.398698}
{32	R0	{2.21727	15.5439	0.1}	{1.872935606020472	19.026912107628153	3.}	{{1.872935606020472	19.026912107628156	3.}	{1.872935606020472	19.026912107628156	3.}}	{15.529655566508769	22.407581801402195	2900.0000000000005}	inf	307.	532.141	{521.7052700633785	541.6973331435684}	73.336	0.238844	newly	111.	173.26	{160.	188.}	56.0901	0.192505	Reff	0.413964	0.30751	{0.3055061387453764	0.30942850531531774}	25.7159	ar	8359.	8573.91	{8542.	8605.}	2.571}
{33	R0	{2.72912	10.8159	0.1}	{2.818602566260426	12.02925655548884	1.}	{{2.8186025662604264	12.029256555488843	1.}	{2.8186025662604264	12.029256555488843	1.}}	{3.2788065845556926	11.218267139016111	900.0000000000007}	inf	49.	110.806	{106.23301229968092	115.44246801958434}	126.136	0.35413	newly	25.	51.32	{44.	59.}	105.28	0.309244	Reff	0.222969	0.212859	{0.21148027440564374	0.2141164440801343}	4.53428	ar	9196.	9275.74	{9265.	9288.}	0.867116}
{34	R0	{2.20928	10.1308	1.}	{2.126841041109147	8.234153890492834	1.}	{{2.126841041109147	8.234153890492834	1.}	{2.126841041109147	8.234153890492834	1.}}	{3.7314853205955414	18.721582792150336	0.}	inf	59.	96.9442	{87.33784785552598	106.06385104393848}	64.3123	0.214567	newly	37.	62.7	{54.	72.}	69.4595	0.226634	Reff	0.360775	0.339243	{0.33728228980456537	0.3411607189328235}	5.96837	ar	8388.	8455.6	{8436.	8477.}	0.805913}
{35	R0	{2.10103	15.2673	2.}	{2.0383057324938925	13.169255122163477	3.}	{{2.0383057324938925	13.169255122163477	3.}	{2.0383057324938925	13.169255122163477	3.}}	{2.985405610872177	13.742081951861321	50.}	inf	355.	170.331	{160.13984161319877	180.34757989895115}	52.0194	0.319482	newly	143.	77.95	{67.	86.}	45.4895	0.265555	Reff	0.409701	0.435111	{0.433021589526486	0.43715495886599054}	6.20207	ar	8264.	7992.7	{7959.	8029.}	3.28291}
{36	R0	{2.74914	19.2775	1.}	{2.567573651565689	17.00497046656988	0.}	{{2.567573651565689	17.00497046656988	0.}	{2.567573651565689	17.00497046656988	0.}}	{6.604478070753444	11.788507500610141	100.}	inf	508.	648.161	{638.1266270517335	656.8359795384476}	27.5908	0.105794	newly	161.	225.9	{209.	241.}	40.3106	0.146463	Reff	0.249622	0.197148	{0.19491626133550077	0.19966607100571665}	21.0212	ar	9301.	9371.68	{9353.	9392.}	0.759918}
{37	R0	{2.78161	16.0136	0.1}	{2.7498972822903567	15.312412951720674	0.}	{{2.7498972822903562	15.312412951720674	0.}	{2.7498972822903562	15.312412951720674	0.}}	{1.1400849763138579	4.378697159160491	99.99999999999982}	inf	295.	111.83	{103.33117561489053	118.4457302966257}	62.0916	0.421839	newly	117.	43.77	{36.	51.}	62.5897	0.431295	Reff	0.232264	0.279986	{0.27816275459865775	0.2823005732802128}	20.5464	ar	9240.	9022.68	{9005.	9036.}	2.35195}
{38	R0	{2.4454	8.33501	0.1}	{2.41784142092738	8.02694776115736	4.}	{{2.41784142092738	8.02694776115736	4.}	{2.41784142092738	8.02694776115736	4.}}	{1.1269558793088905	3.6960032302617662	3899.999999999995}	inf	27.	2.39661	{1.1853939907941822	3.4848458809156}	91.1237	1.08461	newly	18.	1.53	{0.	3.}	91.5	1.25464	Reff	0.282933	0.285693	{0.28539927998738446	0.28598432116583894}	0.975561	ar	8853.	8819.48	{8817.	8822.}	0.378629}
{39	R0	{2.9154	12.3861	0.1}	{2.988396235257568	12.832596717548185	0.}	{{2.988396235257568	12.832596717548185	0.}	{2.988396235257568	12.832596717548185	0.}}	{2.503815437249363	3.604820868135937	99.99999999999982}	inf	88.	35.7955	{31.653979927894397	40.07888468039528}	59.3233	0.392448	newly	42.	15.25	{11.	19.}	63.6905	0.450335	Reff	0.190376	0.210743	{0.20940567441991606	0.2119564321443487}	10.6985	ar	9371.	9304.52	{9297.	9312.}	0.709423}
{40	R0	{2.40923	15.1963	0.1}	{2.1675543711966103	14.826109752160917	4.}	{{2.1675543711966103	14.826109752160917	4.}	{2.1675543711966103	14.826109752160917	4.}}	{10.03123939197956	2.4360551439434825	3899.999999999995}	inf	294.	198.472	{190.4447018550054	206.27601652793965}	32.4926	0.170855	newly	115.	79.48	{69.	90.}	30.887	0.162743	Reff	0.339701	0.326331	{0.3245961855847752	0.328045250450872}	3.93581	ar	8735.	8586.63	{8564.	8609.}	1.69857}
{41	R0	{2.63137	15.238	1.}	{2.4679351130915936	14.11924452581618	0.}	{{2.4679351130915936	14.119244525816178	0.}	{2.4679351130915936	14.119244525816178	0.}}	{6.211018857416721	7.341878686073115	100.}	inf	281.	240.084	{232.24009353015026	248.60910746858644}	14.5608	0.0685052	newly	89.	99.46	{89.	111.}	12.5169	0.0500938	Reff	0.24998	0.244552	{0.24237763895209746	0.24647263394792326}	2.1716	ar	9150.	9084.22	{9066.	9101.}	0.718907}
{42	R0	{2.48769	19.4593	0.1}	{2.0123833312038966	15.017330278288185	1.}	{{2.0123833312038966	15.017330278288185	1.}	{2.0123833312038966	15.017330278288185	1.}}	{19.10634640152524	22.826975902071577	900.0000000000007}	inf	467.	307.384	{299.0123060529122	317.7087626912462}	34.1791	0.181752	newly	165.	121.16	{110.	132.}	26.5697	0.135238	Reff	0.312454	0.284876	{0.28279826178423145	0.2865418824856359}	8.82613	ar	8932.	8697.78	{8675.	8720.}	2.62226}
{43	R0	{2.61199	10.214	0.1}	{2.5268065074851886	9.21900313569952	1.}	{{2.5268065074851886	9.21900313569952	1.}	{2.5268065074851886	9.21900313569952	1.}}	{3.261248799375634	9.741500531627954	900.0000000000007}	inf	68.	17.8058	{12.611047787777352	22.377202346604463}	73.815	0.591643	newly	40.	10.38	{6.	15.}	74.05	0.608343	Reff	0.251796	0.256267	{0.2550665298642789	0.2574289983819539}	1.77581	ar	9061.	8992.15	{8983.	9000.}	0.75985}
{44	R0	{2.50994	18.3382	0.1}	{2.0123833312038966	15.017330278288185	1.}	{{2.0123833312038966	15.017330278288185	1.}	{2.0123833312038966	15.017330278288185	1.}}	{19.823448719734447	18.109027721978205	900.0000000000007}	inf	483.	346.209	{335.0638762703329	356.48554770503506}	28.3211	0.144727	newly	173.	137.13	{124.	148.}	20.7341	0.102052	Reff	0.350137	0.308255	{0.3061727606758544	0.310476402908186}	11.9615	ar	8827.	8612.15	{8583.	8640.}	2.43401}
{45	R0	{2.44283	16.8338	0.1}	{2.2988713313187543	14.662019367006652	2.}	{{2.2988713313187543	14.66201936700665	2.}	{2.2988713313187543	14.66201936700665	2.}}	{5.893110395780517	12.90130946662873	1900.0000000000036}	inf	399.	168.666	{158.79776164883515	179.37295908106353}	57.7279	0.374378	newly	142.	68.83	{59.	78.}	51.5282	0.316863	Reff	0.308285	0.343068	{0.34058380554667056	0.34529350715172846}	11.2828	ar	8878.	8593.1	{8569.	8618.}	3.20906}
{46	R0	{2.51815	18.1462	5.}	{2.490919963306242	17.939116703991544	1.}	{{2.490919963306242	17.939116703991544	1.}	{2.490919963306242	17.939116703991544	1.}}	{1.0813508605030548	1.1411937265568322	80.}	inf	537.	733.435	{720.498859172535	746.3899113654634}	36.5801	0.135345	newly	173.	247.33	{228.	265.}	42.9653	0.154583	Reff	0.31905	0.266669	{0.26308683989621073	0.26970721195333075}	16.4177	ar	8978.	9156.27	{9127.	9183.}	1.98563}
{47	R0	{2.88885	16.8987	0.1}	{2.969781381955778	18.885731528232647	0.}	{{2.9697813819557775	18.885731528232647	0.}	{2.9697813819557775	18.885731528232647	0.}}	{2.8015086264699485	11.758487506332722	99.99999999999982}	inf	414.	443.624	{435.4064279686572	452.07074322134395}	7.15559	0.0299729	newly	129.	142.02	{127.	154.}	10.9767	0.0446128	Reff	0.22533	0.222845	{0.2202480183419114	0.22524951437680535}	1.15971	ar	9337.	9365.3	{9348.	9381.}	0.305666}
{48	R0	{2.58709	13.8786	0.1}	{2.687998890349978	14.827942600218648	2.}	{{2.6879988903499785	14.827942600218648	2.}	{2.6879988903499785	14.827942600218648	2.}}	{3.9004785434592106	6.840334041031855	1900.0000000000036}	inf	256.	294.996	{286.4242383216115	302.6907863447195}	15.2328	0.0614561	newly	109.	116.27	{105.	129.}	8.65138	0.0355845	Reff	0.243704	0.242727	{0.24053094768967076	0.24500718510651245}	0.667959	ar	9146.	9188.48	{9171.	9211.}	0.465121}
{49	R0	{2.42959	10.7132	0.1}	{2.613409287849452	12.543640133437464	2.}	{{2.613409287849452	12.543640133437464	2.}	{2.613409287849452	12.543640133437464	2.}}	{7.565856290545003	17.08583927712974	1900.0000000000036}	inf	116.	207.433	{199.34350994721535	216.74277328840617}	78.8215	0.252224	newly	60.	95.18	{85.	105.}	58.6333	0.199127	Reff	0.288149	0.286055	{0.283565170545802	0.2879108546754056}	0.771945	ar	8863.	8982.05	{8961.	9000.}	1.34322}
{50	R0	{2.60513	13.2796	0.1}	{2.985580277404405	18.108947064202468	1.}	{{2.9855802774044053	18.108947064202468	1.}	{2.9855802774044053	18.108947064202468	1.}}	{14.603888381938946	36.366660623832544	900.0000000000007}	inf	243.	429.961	{419.9788885190119	438.44892947606786}	76.9386	0.247768	newly	108.	144.53	{133.	157.}	33.8241	0.125607	Reff	0.256605	0.238261	{0.23569380026490042	0.2411368003221814}	7.14882	ar	9095.	9323.71	{9300.	9347.}	2.51468}
