# Supplementary material for: A Likelihood Approach for Real-Time Calibration of Stochastic Compartmental Epidemic Models
Source: PLoS Comput Biol. 2017 Jan 17;13(1):e1005257. doi: 10.1371/journal.pcbi.1005257 (PMC5240920; doi:10.1371/journal.pcbi.1005257)
Supplement: S1 File — (TAR.GZ) [file pcbi.1005257.s014.tar.gz › HSPH_Online-SI-Revision/MSS10/n10-extreme/-4_26.txt]

R0
{1.89155, 6.76944, 0.1}
{1.9948211235342097, 7.932494950082181, 0.93}
{{1.2475129884135323, 2.536404511176407, 0.}, {2.9991114435826907, 15.620746668668303, 2.}}
{35.423582389766054, 74.5306320735112, 941.9999999999994}
inf
395.
447.26183295619404
{116.43005986769163, 851.7581623321198}
72.42914557519205
0.3310271706580903
newly
577.
538.54
{340., 720.}
18.7105719237435
0.09358507994191019
Reff
1.7199864150000002
1.7820701021350864
{1.166432117069449, 2.5679710374289355}
31.716935878273386
{{"newly 3 weeks spec", 1193., 1046.35, {604., 1307.}, 18.803855825649624, 0.10456726463513771}, {"newly 3 weeks cumul", 2728., 2433.31, {1604., 3021.}, 16.58907624633431, 0.09013175272119389}, {"newly 5 weeks spec", 913., 852.42, {326., 1236.}, 34.525739320920046, 0.1808983138301658}, {"newly 5 weeks cumul", 4845., 4312.06, {2682., 5436.}, 19.74282765737874, 0.10605693710741505}, {"newly 63 weeks cumul", 6836., 6274.09, {3066., 8866.}, 31.73478642480983, 0.15981714523847657}}
ar
7348.
6786.09
{3578., 9378.}
29.523543821448012
Peak weeks
{11., 7., 3., -1.}
