# Supplementary material for: A Likelihood Approach for Real-Time Calibration of Stochastic Compartmental Epidemic Models
Source: PLoS Comput Biol. 2017 Jan 17;13(1):e1005257. doi: 10.1371/journal.pcbi.1005257 (PMC5240920; doi:10.1371/journal.pcbi.1005257)
Supplement: S1 File — (TAR.GZ) [file pcbi.1005257.s014.tar.gz › HSPH_Online-SI-Revision/MSS10/n10-extreme/8_11.txt]

R0
{2.475, 17.1709, 1.}
{1.8139122734282926, 11.34925766403439, 1.}
{{1.8139122734282926, 11.34925766403439, 1.}, {1.8139122734282926, 11.34925766403439, 1.}}
{26.71061521501848, 33.90411880545347, 0.}
inf
441.
77.55553049351343
{68.07674788770419, 85.94950475183941}
82.41371190623278
0.7567012050030177
newly
155.
38.96
{31., 46.}
74.86451612903225
0.6052580262621386
Reff
0.328185
0.30645040585133665
{0.30488613743045734, 0.30807056824205686}
6.622665310316834
{{"newly 3 weeks spec", 96., 16.43, {12., 22.}, 82.88541666666667, 0.783112847593546}, {"newly 3 weeks cumul", 365., 81.22, {69., 92.}, 77.74794520547945, 0.6555272083776329}, {"newly 5 weeks spec", 43., 6.96, {3., 12.}, 83.81395348837209, 0.8628592669988904}, {"newly 5 weeks cumul", 474., 98.77, {82., 113.}, 79.16244725738396, 0.684452662335003}, {"newly 43 weeks cumul", 637., 111.85, {90., 131.}, 82.44113029827315, 0.7597331603686132}}
ar
8870.
8344.85
{8323., 8364.}
5.920518602029312
Peak weeks
{19., 15., 11., 7.}
