# Supplementary material for: A Likelihood Approach for Real-Time Calibration of Stochastic Compartmental Epidemic Models
Source: PLoS Comput Biol. 2017 Jan 17;13(1):e1005257. doi: 10.1371/journal.pcbi.1005257 (PMC5240920; doi:10.1371/journal.pcbi.1005257)
Supplement: S1 File — (TAR.GZ) [file pcbi.1005257.s014.tar.gz › HSPH_Online-SI-Revision/MSS10/n10-extreme/4_21.txt]

R0
{2.30288, 15.5877, 1.}
{2.1129194360079966, 12.971914674172572, 0.}
{{2.1129194360079966, 12.97191467417257, 0.}, {2.1129194360079966, 12.97191467417257, 0.}}
{8.248825991454328, 16.781085893540606, 100.}
inf
1029.
491.0942168591812
{474.0044997562909, 509.98162290448363}
52.27461449376276
0.321423091881578
newly
405.
228.98
{210., 243.}
43.461728395061726
0.24849128405892743
Reff
0.44192267199999996
0.5191243981638684
{0.5150719787832284, 0.5225567590085431}
17.469510177986184
{{"newly 3 weeks spec", 230., 135.28, {121., 151.}, 41.18260869565217, 0.23229179586978227}, {"newly 3 weeks cumul", 931., 542.12, {520., 568.}, 41.77013963480129, 0.2351461097623643}, {"newly 5 weeks spec", 137., 74.93, {60., 89.}, 45.306569343065696, 0.26691194386326045}, {"newly 5 weeks cumul", 1250., 719.55, {685., 754.}, 42.436, 0.24011577563226744}, {"newly 49 weeks cumul", 1622., 933.17, {870., 990.}, 42.46794081381011, 0.24057498005912656}}
ar
8674.
7985.17
{7922., 8042.}
7.941318884021213
Peak weeks
{17., 13., 9., 5.}
