# Supplementary material for: A Likelihood Approach for Real-Time Calibration of Stochastic Compartmental Epidemic Models
Source: PLoS Comput Biol. 2017 Jan 17;13(1):e1005257. doi: 10.1371/journal.pcbi.1005257 (PMC5240920; doi:10.1371/journal.pcbi.1005257)
Supplement: S1 File — (TAR.GZ) [file pcbi.1005257.s014.tar.gz › HSPH_Online-SI-Revision/MSS10/n10-extreme/4_13.txt]

R0
{2.20385, 14.4767, 0.1}
{2.4647711978689544, 18.903164627837022, 1.}
{{2.4647711978689544, 18.903164627837022, 1.}, {2.4647711978689544, 18.903164627837022, 1.}}
{11.839335611269098, 30.576475493980215, 900.0000000000007}
inf
760.
918.2760001802457
{896.3741574091782, 938.6330001691113}
20.82578949740071
0.08209675291066892
newly
319.
308.97
{286., 331.}
5.156739811912225
0.023033806046492
Reff
0.47823545
0.4958439372817456
{0.49078849608298925, 0.5009955382582117}
3.6819703101778924
{{"newly 3 weeks spec", 180., 206.11, {187., 228.}, 14.694444444444445, 0.05844782782869956}, {"newly 3 weeks cumul", 742., 770.06, {742., 794.}, 4.048517520215634, 0.017137419633688967}, {"newly 5 weeks spec", 114., 130.9, {114., 145.}, 15.666666666666666, 0.0619984636502537}, {"newly 5 weeks cumul", 985., 1065.93, {1036., 1098.}, 8.216243654822335, 0.0341578439588978}, {"newly 48 weeks cumul", 1277., 1550.3, {1493., 1605.}, 21.401722787783868, 0.08406257647386095}}
ar
8347.
8620.3
{8563., 8675.}
3.2742302623697137
Peak weeks
{18., 14., 10., 6.}
