# Supplementary material for: A Likelihood Approach for Real-Time Calibration of Stochastic Compartmental Epidemic Models
Source: PLoS Comput Biol. 2017 Jan 17;13(1):e1005257. doi: 10.1371/journal.pcbi.1005257 (PMC5240920; doi:10.1371/journal.pcbi.1005257)
Supplement: S1 File — (TAR.GZ) [file pcbi.1005257.s014.tar.gz › HSPH_Online-SI-Revision/MSS10/n10-extreme/-8_48.txt]

R0
{2.58709, 13.8786, 0.1}
{2.3317160073504963, 10.752872910375675, 0.96}
{{1.2475129884135323, 3.071572184530769, 0.}, {2.9812527685453505, 17.184732873157827, 2.}}
{18.685861235335686, 33.17336219731125, 940.0000000000006}
inf
46.
31.39986680336597
{7.898321204768354, 55.929098013758505}
42.04999900497126
0.30808321279907036
newly
26.
34.43
{11., 65.}
65.03846153846153
0.2400557836525457
Reff
2.570015206
2.318972086530507
{1.2448207639664937, 2.963213340727759}
18.616524502224255
{{"newly 3 weeks spec", 115., 207.23, {30., 492.}, 119.52173913043478, 0.4212695118338754}, {"newly 3 weeks cumul", 204., 329.66, {76., 737.}, 98.97058823529412, 0.3180058723910131}, {"newly 5 weeks spec", 483., 705.52, {69., 1534.}, 90.67908902691511, 0.5253026587995722}, {"newly 5 weeks cumul", 959., 1467.61, {189., 3353.}, 96.07194994786235, 0.38218924124403997}, {"newly 66 weeks cumul", 9126., 7595.3, {2577., 9364.}, 18.14069690992768, 0.2556272841356154}}
ar
9146.
7615.3
{2597., 9384.}
18.101027771703475
Peak weeks
{12., 8., 4., 0.}
