# Supplementary material for: A Likelihood Approach for Real-Time Calibration of Stochastic Compartmental Epidemic Models
Source: PLoS Comput Biol. 2017 Jan 17;13(1):e1005257. doi: 10.1371/journal.pcbi.1005257 (PMC5240920; doi:10.1371/journal.pcbi.1005257)
Supplement: S1 File — (TAR.GZ) [file pcbi.1005257.s014.tar.gz › HSPH_Online-SI-Revision/MSS10/n10-extreme/0_45.txt]

R0
{2.44283, 16.8338, 0.1}
{2.2945693684920507, 14.61293347787401, 2.}
{{2.2988713313187543, 14.66201936700665, 2.}, {2.2988713313187543, 14.66201936700665, 2.}}
{6.069216093954505, 13.19290072429272, 1900.0000000000036}
inf
2140.
1980.1266861624445
{1941.774137120688, 2036.4481461926093}
7.470715599885723
0.034250941597442595
newly
873.
898.07
{862., 936.}
3.6552119129438716
0.015594915431319367
Reff
0.849616274
0.834400145092507
{0.8232473264594234, 0.8446478982055441}
1.796039795464914
{{"newly 3 weeks spec", 602., 629.31, {598., 659.}, 5.29734219269103, 0.02232399895420689}, {"newly 3 weeks cumul", 2275., 2302.66, {2249., 2357.}, 1.949010989010989, 0.008423419112969044}, {"newly 5 weeks spec", 418., 378.11, {351., 403.}, 9.705741626794259, 0.04502205090086715}, {"newly 5 weeks cumul", 3189., 3174.35, {3110., 3237.}, 1.3574788334901222, 0.005982646941832197}, {"newly 55 weeks cumul", 4496., 4241.27, {4176., 4334.}, 5.665702846975089, 0.025496578863031364}}
ar
8878.
8623.27
{8558., 8716.}
2.869227303446722
Peak weeks
{15., 11., 7., 3.}
