# Supplementary material for: A Likelihood Approach for Real-Time Calibration of Stochastic Compartmental Epidemic Models
Source: PLoS Comput Biol. 2017 Jan 17;13(1):e1005257. doi: 10.1371/journal.pcbi.1005257 (PMC5240920; doi:10.1371/journal.pcbi.1005257)
Supplement: S1 File — (TAR.GZ) [file pcbi.1005257.s014.tar.gz › HSPH_Online-SI-Revision/MSS10/n10-extreme/8_26.txt]

R0
{1.89155, 6.76944, 0.1}
{1.8354412220061755, 5.79910955699076, 5.}
{{1.8354369824829275, 5.784747299036749, 5.}, {1.8354369824829275, 5.784747299036749, 5.}}
{2.9662857441687644, 14.467387330384746, 4899.999999999992}
inf
18.
7.8665693080889465
{2.7553104988419364, 11.054206963157412}
68.17729985906507
0.4926890078860894
newly
10.
6.86
{2., 10.}
52.6
0.32565419211898006
Reff
0.5058004700000001
0.49265686477883963
{0.49203939892111337, 0.4935600815754617}
2.5985751300627493
{{"newly 3 weeks spec", 8., 2.08, {0., 5.}, 83.25, 1.0726497773853299}, {"newly 3 weeks cumul", 30., 13.04, {4., 20.}, 67.66666666666667, 0.5124261301388473}, {"newly 5 weeks spec", 1., 0.46, {0., 1.}, 110., 0.8658433122436752}, {"newly 5 weeks cumul", 36., 14.56, {4., 22.}, 70.61111111111111, 0.5572325603654381}, {"newly 51 weeks cumul", 40., 15.17, {4., 22.}, 73.325, 0.5961135125540937}}
ar
7348.
7323.17
{7312., 7330.}
0.39915623298856834
Peak weeks
{11., 7., 3., -1.}
