# Supplementary material for: A Likelihood Approach for Real-Time Calibration of Stochastic Compartmental Epidemic Models
Source: PLoS Comput Biol. 2017 Jan 17;13(1):e1005257. doi: 10.1371/journal.pcbi.1005257 (PMC5240920; doi:10.1371/journal.pcbi.1005257)
Supplement: S1 File — (TAR.GZ) [file pcbi.1005257.s014.tar.gz › HSPH_Online-SI-Revision/MSS10/n10-extreme/8_16.txt]

R0
{2.48727, 14.882, 0.1}
{2.545799436985534, 15.184854519745613, 2.}
{{2.545799436985534, 15.184854519745613, 2.}, {2.545799436985534, 15.184854519745613, 2.}}
{2.3531597689649306, 2.035039105937471, 1900.0000000000036}
inf
327.
446.71012753076303
{436.3774515719924, 456.3556878849304}
36.60860169136484
0.13541192078880143
newly
131.
174.94
{160., 188.}
33.541984732824424
0.12476969914729107
Reff
0.299467308
0.2760384546861301
{0.27355599808531955, 0.2786497114253762}
7.823509507712272
{{"newly 3 weeks spec", 68., 89.6, {79., 98.}, 31.764705882352942, 0.11774212339770534}, {"newly 3 weeks cumul", 284., 388.99, {372., 406.}, 36.96830985915493, 0.13638747857549294}, {"newly 5 weeks spec", 35., 44.23, {36., 52.}, 27.97142857142857, 0.10429793429609509}, {"newly 5 weeks cumul", 368., 493.89, {479., 508.}, 34.20923913043478, 0.12760823796006968}, {"newly 49 weeks cumul", 425., 598.88, {577., 622.}, 40.91294117647059, 0.14875165791423306}}
ar
8894.
9067.88
{9046., 9091.}
1.9550258601304251
Peak weeks
{13., 9., 5., 1.}
