# Supplementary material for: A Likelihood Approach for Real-Time Calibration of Stochastic Compartmental Epidemic Models
Source: PLoS Comput Biol. 2017 Jan 17;13(1):e1005257. doi: 10.1371/journal.pcbi.1005257 (PMC5240920; doi:10.1371/journal.pcbi.1005257)
Supplement: S1 File — (TAR.GZ) [file pcbi.1005257.s014.tar.gz › HSPH_Online-SI-Revision/MSS10/n10-extreme/0_17.txt]

R0
{2.46795, 13.1915, 0.1}
{1.7056618881570897, 6.192839739722851, 1.98}
{{1.6975649617542756, 6.15906921233351, 2.}, {1.6975649617542756, 6.15906921233351, 2.}}
{30.88750225259471, 53.05431725184513, 1884.0000000000032}
inf
2177.
950.0056702402403
{864.5823675203601, 1028.5290954687043}
56.36170554707209
0.3634929736651691
newly
1116.
966.12
{897., 1041.}
13.7831541218638
0.06505824496300999
Reff
0.94226331
0.8597814070683922
{0.8463097731775037, 0.8710216000015385}
8.753593826295528
{{"newly 3 weeks spec", 715., 477.53, {430., 522.}, 33.332867132867136, 0.1789199125873489}, {"newly 3 weeks cumul", 2771., 2160.57, {2002., 2295.}, 22.156983038614218, 0.1096950458477046}, {"newly 5 weeks spec", 457., 186.24, {162., 215.}, 59.2472647702407, 0.39579757083781286}, {"newly 5 weeks cumul", 3767., 2652.61, {2469., 2800.}, 29.6179984072206, 0.15376521006509244}, {"newly 59 weeks cumul", 4791., 2923.78, {2723., 3140.}, 38.97349196409935, 0.2160284043857888}}
ar
8796.
6928.78
{6728., 7145.}
21.22805820827649
Peak weeks
{11., 7., 3., -1.}
