# Supplementary material for: A Likelihood Approach for Real-Time Calibration of Stochastic Compartmental Epidemic Models
Source: PLoS Comput Biol. 2017 Jan 17;13(1):e1005257. doi: 10.1371/journal.pcbi.1005257 (PMC5240920; doi:10.1371/journal.pcbi.1005257)
Supplement: S1 File — (TAR.GZ) [file pcbi.1005257.s014.tar.gz › HSPH_Online-SI-Revision/MSS10/n10-extreme/8_28.txt]

R0
{2.85141, 12.6992, 1.}
{2.7953085937563897, 12.124913025640392, 2.}
{{2.7953085937563897, 12.124913025640392, 2.}, {2.7953085937563897, 12.124913025640392, 2.}}
{1.967497001259386, 4.522229544850125, 100.}
inf
136.
101.52492178250861
{95.49115334698399, 107.02614031247322}
25.34932221874367
0.12744300064163844
newly
59.
47.71
{40., 56.}
19.338983050847457
0.09586888902675497
Reff
0.201594687
0.20726516581975446
{0.20572612992305447, 0.2088977113291032}
2.8128116391056057
{{"newly 3 weeks spec", 25., 18.64, {12., 25.}, 26.8, 0.1486193382859491}, {"newly 3 weeks cumul", 120., 95.85, {86., 104.}, 20.125, 0.09872743445344966}, {"newly 5 weeks spec", 9., 7.79, {4., 12.}, 31.88888888888889, 0.17297197073952894}, {"newly 5 weeks cumul", 146., 115.84, {106., 125.}, 20.65753424657534, 0.10138582671762064}, {"newly 52 weeks cumul", 160., 128.61, {116., 140.}, 19.61875, 0.0958886776035164}}
ar
9317.
9285.61
{9273., 9297.}
0.3369110228614361
Peak weeks
{10., 6., 2., -2.}
