# Supplementary material for: A Likelihood Approach for Real-Time Calibration of Stochastic Compartmental Epidemic Models
Source: PLoS Comput Biol. 2017 Jan 17;13(1):e1005257. doi: 10.1371/journal.pcbi.1005257 (PMC5240920; doi:10.1371/journal.pcbi.1005257)
Supplement: S1 File — (TAR.GZ) [file pcbi.1005257.s014.tar.gz › HSPH_Online-SI-Revision/MSS10/n10-extreme/4_9.txt]

R0
{2.51574, 16.376, 1.}
{2.6321500424116198, 17.060861204931722, 2.}
{{2.5374064696687366, 16.178949266962448, 2.}, {2.768488354407476, 18.329953993716778, 2.}}
{4.627268414526924, 5.60198503856885, 100.}
inf
1116.
1205.4860265241728
{1051.712351659402, 1415.417260439278}
13.208556794196422
0.052531326040549414
newly
427.
432.37
{390., 483.}
7.590163934426229
0.03245845968241425
Reff
0.39723534600000004
0.3901731593738431
{0.35389944517551164, 0.4165231150726574}
6.493922918306789
{{"newly 3 weeks spec", 224., 252.18, {218., 291.}, 13.732142857142858, 0.054138935132125}, {"newly 3 weeks cumul", 973., 1017.91, {932., 1124.}, 7.501541623843782, 0.030957442093094777}, {"newly 5 weeks spec", 131., 140.33, {117., 166.}, 12.557251908396946, 0.0511422060788306}, {"newly 5 weeks cumul", 1278., 1348.35, {1229., 1496.}, 7.888106416275431, 0.03224438363818209}, {"newly 52 weeks cumul", 1632., 1742.66, {1566., 1949.}, 8.866421568627452, 0.03581319438187843}}
ar
8937.
9047.66
{8871., 9254.}
1.619111558688598
Peak weeks
{14., 10., 6., 2.}
