# Supplementary material for: A Likelihood Approach for Real-Time Calibration of Stochastic Compartmental Epidemic Models
Source: PLoS Comput Biol. 2017 Jan 17;13(1):e1005257. doi: 10.1371/journal.pcbi.1005257 (PMC5240920; doi:10.1371/journal.pcbi.1005257)
Supplement: S1 File — (TAR.GZ) [file pcbi.1005257.s014.tar.gz › HSPH_Online-SI-Revision/MSS10/n10-extreme/-8_33.txt]

R0
{2.72912, 10.8159, 0.1}
{2.1155459882154837, 13.205224807363633, 1.23}
{{1.2859588735577039, 3.9851320994271866, 0.}, {2.8650069932176025, 18.424943216973077, 2.}}
{24.014658491841907, 42.64417670325757, 1180.}
inf
10.
14.41028711884341
{4.135331665817919, 25.006438563512027}
76.6813283837951
0.2784818060188259
newly
16.
15.46
{2., 32.}
80.75
0.4401388030865339
Reff
2.723934672
2.110346587095589
{1.2842578667459439, 2.8566558845924637}
24.017999931564468
{{"newly 3 weeks spec", 126., 69.91, {4., 134.}, 86.56349206349206, 0.7931820864467924}, {"newly 3 weeks cumul", 184., 119.1, {10., 230.}, 84.46739130434783, 0.6257503663601002}, {"newly 5 weeks spec", 733., 194.97, {4., 417.}, 79.99863574351978, 1.0668826691032818}, {"newly 5 weeks cumul", 1177., 435.25, {22., 1082.}, 78.83517417162277, 0.8544054841797493}, {"newly 66 weeks cumul", 9187., 7380.11, {3795., 9271.}, 20.0562751714379, 0.2182570960919822}}
ar
9196.
7400.05
{3841., 9280.}
19.917681600695953
Peak weeks
{12., 8., 4., 0.}
