# Supplementary material for: A Likelihood Approach for Real-Time Calibration of Stochastic Compartmental Epidemic Models
Source: PLoS Comput Biol. 2017 Jan 17;13(1):e1005257. doi: 10.1371/journal.pcbi.1005257 (PMC5240920; doi:10.1371/journal.pcbi.1005257)
Supplement: S1 File — (TAR.GZ) [file pcbi.1005257.s014.tar.gz › HSPH_Online-SI-Revision/MSS10/n10-extreme/4_42.txt]

R0
{2.48769, 19.4593, 0.1}
{2.0170481520914576, 13.608951458552415, 0.}
{{2.0170481520914576, 13.608951458552415, 0.}, {2.0170481520914576, 13.608951458552415, 0.}}
{18.918830236425897, 30.064537477954456, 99.99999999999982}
inf
1184.
780.1870175324048
{763.0853939552935, 801.2804194232813}
34.1058262219253
0.18122797960618103
newly
394.
345.99
{326., 367.}
12.18527918781726
0.05686172790472668
Reff
0.413205309
0.4164827210700709
{0.41222766188339494, 0.419893239619929}
0.8923989807576623
{{"newly 3 weeks spec", 235., 182.98, {166., 201.}, 22.136170212765958, 0.10999715610523653}, {"newly 3 weeks cumul", 936., 780.68, {747., 813.}, 16.594017094017094, 0.07901380134131393}, {"newly 5 weeks spec", 165., 94.12, {82., 106.}, 42.95757575757576, 0.24611495851108883}, {"newly 5 weeks cumul", 1287., 1006.08, {972., 1038.}, 21.827505827505828, 0.10708409486878706}, {"newly 46 weeks cumul", 1777., 1234.79, {1188., 1276.}, 30.51266178953292, 0.15825243150765236}}
ar
8932.
8389.79
{8343., 8431.}
6.070420958351993
Peak weeks
{20., 16., 12., 8.}
