# Supplementary material for: A Likelihood Approach for Real-Time Calibration of Stochastic Compartmental Epidemic Models
Source: PLoS Comput Biol. 2017 Jan 17;13(1):e1005257. doi: 10.1371/journal.pcbi.1005257 (PMC5240920; doi:10.1371/journal.pcbi.1005257)
Supplement: S1 File — (TAR.GZ) [file pcbi.1005257.s014.tar.gz › HSPH_Online-SI-Revision/MSS10/n10-extreme/4_26.txt]

R0
{1.89155, 6.76944, 0.1}
{1.787237735611767, 6.632527556306108, 2.}
{{1.7872377356117672, 6.632527556306108, 2.}, {1.7872377356117672, 6.632527556306108, 2.}}
{5.514644835623301, 2.0225076770588353, 1900.0000000000036}
inf
234.
188.8800430056286
{172.52954612636586, 205.35137133986336}
19.282032903577555
0.09415883125454032
newly
188.
154.61
{135., 172.}
17.877659574468087
0.08737949993763376
Reff
0.540415835
0.5186778300412342
{0.5154342714548465, 0.5215867350478551}
4.022458919762347
{{"newly 3 weeks spec", 82., 54.53, {43., 66.}, 33.5, 0.18329642667809626}, {"newly 3 weeks cumul", 370., 303.39, {272., 334.}, 18.002702702702702, 0.08752651983374958}, {"newly 5 weeks spec", 10., 18.98, {11., 28.}, 92.2, 0.26468799628054}, {"newly 5 weeks cumul", 409., 354.04, {312., 389.}, 13.706601466992666, 0.06534770581890179}, {"newly 55 weeks cumul", 439., 380., {327., 420.}, 13.799544419134396, 0.06619770919604415}}
ar
7348.
7289.
{7236., 7329.}
0.8244420250408274
Peak weeks
{11., 7., 3., -1.}
