# Supplementary material for: A Likelihood Approach for Real-Time Calibration of Stochastic Compartmental Epidemic Models
Source: PLoS Comput Biol. 2017 Jan 17;13(1):e1005257. doi: 10.1371/journal.pcbi.1005257 (PMC5240920; doi:10.1371/journal.pcbi.1005257)
Supplement: S1 File — (TAR.GZ) [file pcbi.1005257.s014.tar.gz › HSPH_Online-SI-Revision/MSS10/n10-extreme/8_24.txt]

R0
{2.64944, 19.054, 1.}
{2.7679489972490843, 19.604144617928377, 1.}
{{2.7679489972490843, 19.604144617928377, 1.}, {2.7679489972490843, 19.604144617928377, 1.}}
{4.472982866156036, 2.887292001303549, 0.}
inf
411.
561.0999617142696
{550.180757291082, 569.6036616752754}
36.52067194994406
0.13515868116499985
newly
150.
175.36
{159., 187.}
16.906666666666666
0.06704531383611895
Reff
0.26096984
0.23109607237762225
{0.22833461528106752, 0.2337226697813327}
11.447210766722197
{{"newly 3 weeks spec", 62., 100.23, {89., 111.}, 61.66129032258065, 0.20685943690491246}, {"newly 3 weeks cumul", 297., 407.71, {389., 424.}, 37.27609427609428, 0.13738218036686692}, {"newly 5 weeks spec", 38., 55.98, {46., 64.}, 47.31578947368421, 0.16495472764950275}, {"newly 5 weeks cumul", 391., 537.91, {523., 557.}, 37.57289002557545, 0.13841198445444783}, {"newly 45 weeks cumul", 543., 709.29, {689., 729.}, 30.624309392265193, 0.11592026442253137}}
ar
9147.
9313.29
{9293., 9333.}
1.8179731059363726
Peak weeks
{17., 13., 9., 5.}
