# Supplementary material for: A Likelihood Approach for Real-Time Calibration of Stochastic Compartmental Epidemic Models
Source: PLoS Comput Biol. 2017 Jan 17;13(1):e1005257. doi: 10.1371/journal.pcbi.1005257 (PMC5240920; doi:10.1371/journal.pcbi.1005257)
Supplement: S1 File — (TAR.GZ) [file pcbi.1005257.s014.tar.gz › HSPH_Online-SI-Revision/MSS10/n10-extreme/-8_8.txt]

R0
{2.7904, 17.8966, 2.}
{2.054003341761464, 9.65376444942039, 0.68}
{{1.2475129884135323, 2.536404511176407, 0.}, {2.866558517514642, 18.108947064202468, 2.}}
{27.81170447067512, 46.89773454901098, 66.}
inf
98.
68.19953394788332
{23.662764461799497, 119.63130284246274}
40.031554654112036
0.2756013611442788
newly
46.
82.43
{38., 136.}
87.5
0.25235053749692105
Reff
2.7457536
2.025597419610534
{1.236057719792443, 2.8129009636490356}
27.594800048412477
{{"newly 3 weeks spec", 187., 329.86, {133., 625.}, 92.68449197860963, 0.3158634685187234}, {"newly 3 weeks cumul", 315., 584.89, {234., 1063.}, 97.67301587301587, 0.28366771611084224}, {"newly 5 weeks spec", 589., 802.57, {347., 1291.}, 56.05263157894737, 0.288769604517311}, {"newly 5 weeks cumul", 1255., 1945.57, {924., 3337.}, 70.40557768924303, 0.25951572460114514}, {"newly 64 weeks cumul", 9223., 7182.72, {3581., 9284.}, 22.358451696844845, 0.2050093884498942}}
ar
9285.
7244.72
{3643., 9346.}
22.20915455035003
Peak weeks
{14., 10., 6., 2.}
