# Supplementary material for: A Likelihood Approach for Real-Time Calibration of Stochastic Compartmental Epidemic Models
Source: PLoS Comput Biol. 2017 Jan 17;13(1):e1005257. doi: 10.1371/journal.pcbi.1005257 (PMC5240920; doi:10.1371/journal.pcbi.1005257)
Supplement: S1 File — (TAR.GZ) [file pcbi.1005257.s014.tar.gz › HSPH_Online-SI-Revision/MSS10/n10-extreme/-8_49.txt]

R0
{2.42959, 10.7132, 0.1}
{1.8496196716320277, 12.050300605679517, 0.67}
{{1.143444917043749, 6.005963315407907, 0.}, {2.643339735878447, 17.728747888878047, 2.}}
{27.80782176246997, 32.528117982289764, 668.0000000000002}
inf
18.
5.720924783941207
{1.6309607465854778, 13.59845154441968}
68.37070325360104
0.6147603343989868
newly
13.
5.86
{1., 12.}
73.23076923076923
0.6843578765086583
Reff
2.4242449020000003
1.8476834511782523
{1.1425620060248685, 2.6386710613309967}
27.75411894646319
{{"newly 3 weeks spec", 85., 28.09, {0., 49.}, 91.61176470588235, 1.209470332046655}, {"newly 3 weeks cumul", 133., 46.35, {3., 82.}, 87.73684210526316, 0.9422728010896998}, {"newly 5 weeks spec", 380., 98.15, {0., 196.}, 92.86578947368422, 1.5376944536584725}, {"newly 5 weeks cumul", 694., 203.38, {5., 372.}, 92.48414985590779, 1.2047942946013792}, {"newly 67 weeks cumul", 8859., 5804.2, {6., 9072.}, 35.599729089061974, 0.7412338606613773}}
ar
8863.
5812.41
{10., 9076.}
35.5361615705743
Peak weeks
{11., 7., 3., -1.}
