# Supplementary material for: A Likelihood Approach for Real-Time Calibration of Stochastic Compartmental Epidemic Models
Source: PLoS Comput Biol. 2017 Jan 17;13(1):e1005257. doi: 10.1371/journal.pcbi.1005257 (PMC5240920; doi:10.1371/journal.pcbi.1005257)
Supplement: S1 File — (TAR.GZ) [file pcbi.1005257.s014.tar.gz › HSPH_Online-SI-Revision/MSS10/n10-extreme/0_48.txt]

R0
{2.58709, 13.8786, 0.1}
{2.363152642432092, 11.65091023897793, 1.02}
{{2.1475410390848992, 9.985752012240162, 1.}, {2.4534025586769617, 12.313850220327023, 1.}}
{8.733965009911028, 16.188063731402615, 920.0000000000008}
inf
2523.
2096.595589409493
{1702.7281711393694, 2296.4634940156466}
17.000520898215875
0.08313557774385902
newly
1180.
1187.97
{1114., 1241.}
3.426271186440678
0.01486194478043072
Reff
0.8547745360000001
0.8792593049463494
{0.8643652254434189, 0.8933440019832408}
2.8702543752516205
{{"newly 3 weeks spec", 746., 736.22, {682., 790.}, 4.512064343163539, 0.019894915464412764}, {"newly 3 weeks cumul", 2942., 2894.86, {2715., 3007.}, 2.8796736913664174, 0.012798738579349425}, {"newly 5 weeks spec", 435., 368.5, {322., 405.}, 15.28735632183908, 0.07377339524898847}, {"newly 5 weeks cumul", 3949., 3790.23, {3486., 3939.}, 4.107622182831096, 0.018570930765713305}, {"newly 58 weeks cumul", 4973., 4531.24, {4105., 4737.}, 8.901669012668409, 0.04099477206495489}}
ar
9146.
8704.24
{8278., 8910.}
4.840148698884758
Peak weeks
{12., 8., 4., 0.}
