# Supplementary material for: A Likelihood Approach for Real-Time Calibration of Stochastic Compartmental Epidemic Models
Source: PLoS Comput Biol. 2017 Jan 17;13(1):e1005257. doi: 10.1371/journal.pcbi.1005257 (PMC5240920; doi:10.1371/journal.pcbi.1005257)
Supplement: S1 File — (TAR.GZ) [file pcbi.1005257.s014.tar.gz › HSPH_Online-SI-Revision/MSS10/n10-extreme/8_25.txt]

R0
{2.53191, 10.9214, 0.1}
{2.3761532096493867, 9.119937777591744, 4.}
{{2.376153209649387, 9.119937777591744, 4.}, {2.376153209649387, 9.119937777591744, 4.}}
{6.151750668491863, 16.494792081676845, 3899.999999999995}
inf
104.
43.46631702546159
{38.04643983927963, 48.684380697230154}
58.20546439859463
0.38065421343189515
newly
53.
25.29
{19., 31.}
52.283018867924525
0.328216377935585
Reff
0.25977396599999997
0.258177049819212
{0.25693590994922666, 0.2594634915633613}
0.6254471320180868
{{"newly 3 weeks spec", 17., 8.04, {4., 12.}, 52.705882352941174, 0.3710341446771126}, {"newly 3 weeks cumul", 104., 48.21, {42., 55.}, 53.64423076923077, 0.3366676548644558}, {"newly 5 weeks spec", 9., 2.81, {0., 5.}, 68.77777777777777, 0.6919262762274595}, {"newly 5 weeks cumul", 127., 55.07, {46., 66.}, 56.63779527559055, 0.3659422944762371}, {"newly 48 weeks cumul", 139., 58.36, {48., 69.}, 58.014388489208635, 0.38078522500559187}}
ar
9009.
8928.36
{8918., 8939.}
0.8951048951048951
Peak weeks
{14., 10., 6., 2.}
