# Supplementary material for: A Likelihood Approach for Real-Time Calibration of Stochastic Compartmental Epidemic Models
Source: PLoS Comput Biol. 2017 Jan 17;13(1):e1005257. doi: 10.1371/journal.pcbi.1005257 (PMC5240920; doi:10.1371/journal.pcbi.1005257)
Supplement: S1 File — (TAR.GZ) [file pcbi.1005257.s014.tar.gz › HSPH_Online-SI-Revision/MSS10/n10-extreme/8_40.txt]

R0
{2.40923, 15.1963, 0.1}
{2.1675543711966103, 14.826109752160917, 4.}
{{2.1675543711966103, 14.826109752160917, 4.}, {2.1675543711966103, 14.826109752160917, 4.}}
{10.03123939197956, 2.4360551439434825, 3899.999999999995}
inf
294.
198.4718372267376
{190.4447018550054, 206.27601652793965}
32.492572371857975
0.170854829569483
newly
115.
79.48
{69., 90.}
30.88695652173913
0.16274343537530828
Reff
0.33970142999999997
0.32633141501787905
{0.3245961855847752, 0.328045250450872}
3.935813570793874
{{"newly 3 weeks spec", 73., 42.22, {35., 52.}, 42.16438356164384, 0.24403698233601318}, {"newly 3 weeks cumul", 282., 179.98, {167., 192.}, 36.177304964539005, 0.19579859724133064}, {"newly 5 weeks spec", 30., 22.96, {15., 30.}, 25., 0.13440371180753397}, {"newly 5 weeks cumul", 357., 232.66, {215., 250.}, 34.82913165266106, 0.1865881766340447}, {"newly 48 weeks cumul", 439., 290.63, {268., 313.}, 33.79726651480638, 0.17989412205384284}}
ar
8735.
8586.63
{8564., 8609.}
1.6985689753863764
Peak weeks
{14., 10., 6., 2.}
