# Supplementary material for: A Likelihood Approach for Real-Time Calibration of Stochastic Compartmental Epidemic Models
Source: PLoS Comput Biol. 2017 Jan 17;13(1):e1005257. doi: 10.1371/journal.pcbi.1005257 (PMC5240920; doi:10.1371/journal.pcbi.1005257)
Supplement: S1 File — (TAR.GZ) [file pcbi.1005257.s014.tar.gz › HSPH_Online-SI-Revision/MSS10/n10-extreme/-8_43.txt]

R0
{2.61199, 10.214, 0.1}
{1.8375583348401963, 13.634518671884782, 0.36}
{{1.1315003858982657, 6.2491961657429975, 0.}, {2.647212721467795, 19.066472615280453, 1.}}
{31.562700170126945, 46.540336233076275, 400.0000000000001}
inf
1.
3.0096724910295234
{1.2276473028668988, 5.357468981877901}
200.96724910295234
0.4042764691618833
newly
2.
3.19
{0., 6.}
122.50000000000001
0.4569913185587962
Reff
2.6114676020000003
1.8367758909350653
{1.1312483275199818, 2.6465239903995426}
31.570580487909936
{{"newly 3 weeks spec", 32., 27.61, {0., 28.}, 139.34375, 1.1850259818168987}, {"newly 3 weeks cumul", 43., 39.08, {1., 42.}, 129.4418604651163, 0.8391488306555276}, {"newly 5 weeks spec", 315., 107.9, {0., 93.}, 108.11428571428571, 1.8835387289747172}, {"newly 5 weeks cumul", 461., 213.99, {2., 174.}, 114.44468546637744, 1.4061600939839258}, {"newly 68 weeks cumul", 9060., 5243.7, {2., 9148.}, 42.68984547461368, 1.041148691361113}}
ar
9061.
5314.86
{3., 9149.}
41.910826619578415
Peak weeks
{10., 6., 2., -2.}
