# Supplementary material for: A Likelihood Approach for Real-Time Calibration of Stochastic Compartmental Epidemic Models
Source: PLoS Comput Biol. 2017 Jan 17;13(1):e1005257. doi: 10.1371/journal.pcbi.1005257 (PMC5240920; doi:10.1371/journal.pcbi.1005257)
Supplement: S1 File — (TAR.GZ) [file pcbi.1005257.s014.tar.gz › HSPH_Online-SI-Revision/MSS10/n10-extreme/4_6.txt]

R0
{2.94778, 16.0002, 0.1}
{2.687998890349978, 14.827942600218648, 2.}
{{2.6879988903499785, 14.827942600218648, 2.}, {2.6879988903499785, 14.827942600218648, 2.}}
{8.812771293991444, 7.326517167168875, 1900.0000000000036}
inf
1090.
910.7302774535968
{895.0010617116268, 929.2894733273633}
16.44676353636726
0.07809070072800116
newly
362.
366.55
{347., 387.}
3.522099447513812
0.015122726546452357
Reff
0.29595711199999997
0.31806277011894485
{0.31239320061418396, 0.3222357762267805}
7.469209970850345
{{"newly 3 weeks spec", 232., 185.86, {167., 201.}, 19.887931034482758, 0.0974522450271635}, {"newly 3 weeks cumul", 932., 813.87, {786., 840.}, 12.67489270386266, 0.05900372443500599}, {"newly 5 weeks spec", 93., 90.45, {80., 104.}, 8.935483870967742, 0.03996983002889347}, {"newly 5 weeks cumul", 1166., 1034.94, {1006., 1064.}, 11.240137221269297, 0.051888587712560864}, {"newly 54 weeks cumul", 1415., 1245.12, {1216., 1276.}, 12.00565371024735, 0.05563884304383148}}
ar
9321.
9151.12
{9122., 9182.}
1.8225512284089689
Peak weeks
{12., 8., 4., 0.}
