# Supplementary material for: A Likelihood Approach for Real-Time Calibration of Stochastic Compartmental Epidemic Models
Source: PLoS Comput Biol. 2017 Jan 17;13(1):e1005257. doi: 10.1371/journal.pcbi.1005257 (PMC5240920; doi:10.1371/journal.pcbi.1005257)
Supplement: S1 File — (TAR.GZ) [file pcbi.1005257.s014.tar.gz › HSPH_Online-SI-Revision/MSS10/n10-extreme/4_50.txt]

R0
{2.60513, 13.2796, 0.1}
{2.7498972822903567, 15.312412951720674, 0.}
{{2.7498972822903562, 15.312412951720674, 0.}, {2.7498972822903562, 15.312412951720674, 0.}}
{5.557007991553447, 15.307787521617158, 99.99999999999982}
inf
1051.
1025.6997446459102
{1002.9687416854786, 1045.0295892141703}
2.4512653996251874
0.010822547806788835
newly
465.
406.94
{387., 426.}
12.486021505376343
0.05826948289429748
Reff
0.354037167
0.3806683510072063
{0.3752836041628147, 0.38670018927047867}
7.522143574040659
{{"newly 3 weeks spec", 221., 219.43, {202., 235.}, 4.855203619909502, 0.021309040598787344}, {"newly 3 weeks cumul", 1020., 926.11, {902., 949.}, 9.204901960784314, 0.04203034107791609}, {"newly 5 weeks spec", 108., 116., {99., 129.}, 10.796296296296296, 0.04472590372429311}, {"newly 5 weeks cumul", 1290., 1202.73, {1175., 1230.}, 6.765116279069767, 0.03048941598572973}, {"newly 53 weeks cumul", 1505., 1488.48, {1451., 1514.}, 1.521594684385382, 0.006681715236810204}}
ar
9095.
9078.48
{9041., 9104.}
0.2517866959868059
Peak weeks
{13., 9., 5., 1.}
