# Supplementary material for: A Likelihood Approach for Real-Time Calibration of Stochastic Compartmental Epidemic Models
Source: PLoS Comput Biol. 2017 Jan 17;13(1):e1005257. doi: 10.1371/journal.pcbi.1005257 (PMC5240920; doi:10.1371/journal.pcbi.1005257)
Supplement: S1 File — (TAR.GZ) [file pcbi.1005257.s014.tar.gz › HSPH_Online-SI-Revision/MSS10/n10-extreme/-8_23.txt]

R0
{1.69923, 10.1366, 1.}
{1.2494684702356473, 3.349602442639083, 0.12}
{{1.08062623920542, 2.536404511176407, 0.}, {1.2859588735577039, 3.9851320994271866, 0.}}
{26.759650877679796, 67.74361069589526, 94.}
inf
114.
40.20610469606075
{9.07845445810068, 67.26122080014517}
64.84921176650077
0.5608221970789272
newly
88.
111.01
{23., 200.}
62.89772727272728
0.2772037452744454
Reff
1.654540251
1.2257440661946444
{1.0589610753482344, 1.2623889817242986}
26.20585711723315
{{"newly 3 weeks spec", 289., 257.05, {40., 504.}, 52.32871972318339, 0.39492383426565925}, {"newly 3 weeks cumul", 567., 544.23, {107., 1021.}, 51.65255731922399, 0.31120433271703374}, {"newly 5 weeks spec", 502., 374.09, {54., 619.}, 43.63147410358566, 0.42035271151415077}, {"newly 5 weeks cumul", 1436., 1248.86, {243., 2202.}, 46.899721448467965, 0.319566405670762}, {"newly 63 weeks cumul", 6906., 3258.55, {976., 4170.}, 53.05516941789748, 0.4367047953392035}}
ar
7055.
3407.55
{1125., 4319.}
51.934656272147414
Peak weeks
{15., 11., 7., 3.}
