# Supplementary material for: A Likelihood Approach for Real-Time Calibration of Stochastic Compartmental Epidemic Models
Source: PLoS Comput Biol. 2017 Jan 17;13(1):e1005257. doi: 10.1371/journal.pcbi.1005257 (PMC5240920; doi:10.1371/journal.pcbi.1005257)
Supplement: S1 File — (TAR.GZ) [file pcbi.1005257.s014.tar.gz › HSPH_Online-SI-Revision/MSS10/n10-extreme/8_43.txt]

R0
{2.61199, 10.214, 0.1}
{2.5268065074851886, 9.21900313569952, 1.}
{{2.5268065074851886, 9.21900313569952, 1.}, {2.5268065074851886, 9.21900313569952, 1.}}
{3.261248799375634, 9.741500531627954, 900.0000000000007}
inf
68.
17.805802540748846
{12.611047787777352, 22.377202346604463}
73.81499626360464
0.5916433587119196
newly
40.
10.38
{6., 15.}
74.05000000000001
0.6083426653187761
Reff
0.251795836
0.256267249799376
{0.2550665298642789, 0.2574289983819539}
1.7758092708792395
{{"newly 3 weeks spec", 15., 3.32, {1., 6.}, 77.86666666666666, 0.7780020934185776}, {"newly 3 weeks cumul", 71., 19.57, {13., 26.}, 72.43661971830986, 0.5730684089981963}, {"newly 5 weeks spec", 6., 0.96, {0., 2.}, 84., 1.1010788885582246}, {"newly 5 weeks cumul", 88., 22.44, {15., 30.}, 74.5, 0.6080795613162593}, {"newly 52 weeks cumul", 93., 24.15, {15., 32.}, 74.03225806451613, 0.6028439020129177}}
ar
9061.
8992.15
{8983., 9000.}
0.7598499061913696
Peak weeks
{10., 6., 2., -2.}
