# Supplementary material for: A Likelihood Approach for Real-Time Calibration of Stochastic Compartmental Epidemic Models
Source: PLoS Comput Biol. 2017 Jan 17;13(1):e1005257. doi: 10.1371/journal.pcbi.1005257 (PMC5240920; doi:10.1371/journal.pcbi.1005257)
Supplement: S1 File — (TAR.GZ) [file pcbi.1005257.s014.tar.gz › HSPH_Online-SI-Revision/MSS10/n10-extreme/-4_49.txt]

R0
{2.42959, 10.7132, 0.1}
{2.4788563681447853, 11.028533281117939, 0.78}
{{2.126841041109147, 8.234153890492834, 0.}, {2.7559799997489782, 12.704709952671351, 2.}}
{13.055423388104442, 21.394716102259384, 749.9999999999997}
inf
413.
440.1627830486876
{282.67120041450823, 554.4438421877406}
24.230907782325993
0.11111602008853282
newly
380.
419.2
{346., 503.}
14.505263157894738
0.05806912236307302
Reff
2.251986971
2.2871657160146692
{1.9743901039832708, 2.519850344436568}
12.063282213700045
{{"newly 3 weeks spec", 1202., 1225.17, {1062., 1376.}, 9.110648918469218, 0.0405627822034541}, {"newly 3 weeks cumul", 2426., 2457.05, {2021., 2847.}, 9.33924154987634, 0.04074402061319724}, {"newly 5 weeks spec", 1386., 1293.98, {1210., 1380.}, 6.933621933621934, 0.03520631686363714}, {"newly 5 weeks cumul", 5269., 5159.86, {4616., 5647.}, 5.968115391914974, 0.028099490116259798}, {"newly 63 weeks cumul", 8545., 8395.72, {7913., 8896.}, 6.250438853130485, 0.030709419332180524}}
ar
8863.
8713.72
{8231., 9214.}
6.026176238294031
Peak weeks
{11., 7., 3., -1.}
