# Supplementary material for: A Likelihood Approach for Real-Time Calibration of Stochastic Compartmental Epidemic Models
Source: PLoS Comput Biol. 2017 Jan 17;13(1):e1005257. doi: 10.1371/journal.pcbi.1005257 (PMC5240920; doi:10.1371/journal.pcbi.1005257)
Supplement: S1 File — (TAR.GZ) [file pcbi.1005257.s014.tar.gz › HSPH_Online-SI-Revision/MSS10/n10-extreme/-8_3.txt]

R0
{2.6174, 10.1105, 0.1}
{1.915337698844865, 13.883641225875905, 0.35}
{{1.1322706812606227, 6.8779343777246496, 0.}, {2.7739390534220116, 19.60250897909718, 1.}}
{29.675788929303497, 48.71811685780212, 394.0000000000001}
inf
4.
3.0559706318013014
{1.239813461095764, 6.001759419625159}
51.62589148883262
0.2879397809073476
newly
3.
3.74
{0., 12.}
117.33333333333333
0.5978916175190332
Reff
2.6160913
1.9145052374861944
{1.1319407864602797, 2.7728557741988995}
29.671087975609066
{{"newly 3 weeks spec", 63., 30.61, {0., 35.}, 111.53968253968254, 1.4405494064189464}, {"newly 3 weeks cumul", 84., 43.89, {1., 56.}, 107.41666666666667, 1.1065216407515124}, {"newly 5 weeks spec", 540., 169.35, {0., 316.}, 102.53888888888889, 2.0034131124199686}, {"newly 5 weeks cumul", 830., 305.07, {2., 436.}, 105.91204819277108, 1.6071729150332985}, {"newly 68 weeks cumul", 9108., 5210.08, {2., 9248.}, 43.429732103645144, 1.1528891357931454}}
ar
9109.
5227.46
{3., 9249.}
43.245142167087494
Peak weeks
{10., 6., 2., -2.}
