# Supplementary material for: A Likelihood Approach for Real-Time Calibration of Stochastic Compartmental Epidemic Models
Source: PLoS Comput Biol. 2017 Jan 17;13(1):e1005257. doi: 10.1371/journal.pcbi.1005257 (PMC5240920; doi:10.1371/journal.pcbi.1005257)
Supplement: S1 File — (TAR.GZ) [file pcbi.1005257.s014.tar.gz › HSPH_Online-SI-Revision/MSS10/n10-extreme/4_30.txt]

R0
{2.10982, 11.7636, 1.}
{1.9665837786572755, 10.240866987314298, 1.}
{{1.9665837786572755, 10.240866987314298, 1.}, {1.9665837786572755, 10.240866987314298, 1.}}
{6.7890256677216305, 12.94444738588274, 0.}
inf
703.
518.4634504429163
{495.1808517538575, 540.7012029821071}
26.249864801861104
0.13243998904015794
newly
366.
296.14
{273., 314.}
19.08743169398907
0.092611909659773
Reff
0.486735474
0.4899815362290675
{0.4855821455694346, 0.4944953096545113}
0.7651102296977064
{{"newly 3 weeks spec", 187., 142.8, {125., 159.}, 23.636363636363637, 0.11901302069199256}, {"newly 3 weeks cumul", 802., 646.64, {606., 678.}, 19.371571072319203, 0.09386405140478052}, {"newly 5 weeks spec", 78., 63.89, {52., 75.}, 19.064102564102566, 0.09574405099199618}, {"newly 5 weeks cumul", 1008., 804.2, {758., 847.}, 20.21825396825397, 0.09845530970205837}, {"newly 51 weeks cumul", 1234., 934.58, {883., 986.}, 24.26418152350081, 0.12107776833244469}}
ar
8224.
7924.58
{7873., 7976.}
3.6408073929961087
Peak weeks
{15., 11., 7., 3.}
