# Supplementary material for: A Likelihood Approach for Real-Time Calibration of Stochastic Compartmental Epidemic Models
Source: PLoS Comput Biol. 2017 Jan 17;13(1):e1005257. doi: 10.1371/journal.pcbi.1005257 (PMC5240920; doi:10.1371/journal.pcbi.1005257)
Supplement: S1 File — (TAR.GZ) [file pcbi.1005257.s014.tar.gz › HSPH_Online-SI-Revision/MSS10/n10-extreme/-8_13.txt]

R0
{2.20385, 14.4767, 0.1}
{1.9067276114816798, 11.780297154040554, 0.1}
{{1.6773188903402634, 9.440728681867576, 0.}, {2.3010836062410327, 15.555046835046682, 0.}}
{16.276350084812087, 23.89734521018625, 181.9999999999999}
inf
171.
110.91381463589485
{69.05575885533139, 171.84440507623486}
36.28598710261741
0.21852228919518887
newly
105.
88.07
{57., 111.}
23.152380952380952
0.11602570903512552
Reff
2.13685296
1.859292831841164
{1.6365284624795484, 2.2323951227425516}
15.831288751719585
{{"newly 3 weeks spec", 356., 224.25, {124., 305.}, 41.23876404494382, 0.24410259558961792}, {"newly 3 weeks cumul", 666., 456.13, {285., 578.}, 36.15765765765766, 0.20306241704652248}, {"newly 5 weeks spec", 681., 462.76, {280., 625.}, 33.33920704845815, 0.19323824778922213}, {"newly 5 weeks cumul", 1797., 1256.96, {752., 1690.}, 32.933778519755144, 0.1864341664389397}, {"newly 60 weeks cumul", 8214., 7324.46, {6543., 8494.}, 12.54054054054054, 0.062306640183353496}}
ar
8347.
7457.46
{6676., 8627.}
12.340721217203786
Peak weeks
{18., 14., 10., 6.}
