# Supplementary material for: A Likelihood Approach for Real-Time Calibration of Stochastic Compartmental Epidemic Models
Source: PLoS Comput Biol. 2017 Jan 17;13(1):e1005257. doi: 10.1371/journal.pcbi.1005257 (PMC5240920; doi:10.1371/journal.pcbi.1005257)
Supplement: S1 File — (TAR.GZ) [file pcbi.1005257.s014.tar.gz › HSPH_Online-SI-Revision/MSS10/n10-extreme/0_23.txt]

R0
{1.69923, 10.1366, 1.}
{1.57016579290423, 6.890155037426848, 1.4}
{{1.447620276919082, 4.005709827057316, 0.}, {1.6219064204834366, 8.124605803958907, 2.}}
{7.595452475284094, 32.02696133391029, 100.}
inf
1080.
706.7339452361025
{360.48403523901834, 888.1340437977424}
34.561671737397944
0.20952216639289648
newly
667.
660.36
{558., 722.}
6.935532233883059
0.031118508599618143
Reff
0.9060294360000001
0.8941774660262606
{0.8675673954496169, 0.9104182500797495}
1.5296205219732604
{{"newly 3 weeks spec", 587., 405.61, {249., 491.}, 30.901192504258944, 0.17465471047967632}, {"newly 3 weeks cumul", 1900., 1601.08, {1186., 1824.}, 15.732631578947368, 0.07919310761578723}, {"newly 5 weeks spec", 330., 212.2, {90., 283.}, 35.696969696969695, 0.2308397741593173}, {"newly 5 weeks cumul", 2657., 2109.84, {1467., 2464.}, 20.593150169363945, 0.1080255960938117}, {"newly 55 weeks cumul", 3467., 2576.6, {1656., 3082.}, 25.68214594750505, 0.14219600674998098}}
ar
7055.
6164.6
{5244., 6670.}
12.620836286321758
Peak weeks
{15., 11., 7., 3.}
