# Supplementary material for: A Likelihood Approach for Real-Time Calibration of Stochastic Compartmental Epidemic Models
Source: PLoS Comput Biol. 2017 Jan 17;13(1):e1005257. doi: 10.1371/journal.pcbi.1005257 (PMC5240920; doi:10.1371/journal.pcbi.1005257)
Supplement: S1 File — (TAR.GZ) [file pcbi.1005257.s014.tar.gz › HSPH_Online-SI-Revision/MSS10/n10-extreme/n10-extreme_NEW2_table0.txt]

{1	"newly 3 weeks spec"	724.	631.49	{594.	669.}	12.777624309392266	0.059951026835007644	"newly 3 weeks cumul"	3019.	2758.49	{2665.	2838.}	8.629016230539914	0.039326340943071234	"newly 5 weeks spec"	306.	263.73	{231.	300.}	14.401960784313726	0.06909132329985095	"newly 5 weeks cumul"	3848.	3432.51	{3351.	3515.}	10.797557172557173	0.04974470390038403	"newly 58 weeks cumul"	4437.	3871.59	{3748.	4053.}	12.743069641649763	0.05943510081640266}
{2	"newly 3 weeks spec"	551.	477.98	{438.	521.}	13.2994555353902	0.06297010726147181	"newly 3 weeks cumul"	1831.	1671.95	{1568.	1769.}	8.686510103768432	0.03991962931229236	"newly 5 weeks spec"	397.	305.1	{267.	336.}	23.148614609571787	0.11597560883702952	"newly 5 weeks cumul"	2702.	2366.87	{2230.	2483.}	12.40303478904515	0.057855130447599386	"newly 54 weeks cumul"	4210.	3230.1	{3098.	3359.}	23.275534441805224	0.11531781776590727}
{3	"newly 3 weeks spec"	586.	617.47	{579.	660.}	6.513651877133106	0.02727407850941951	"newly 3 weeks cumul"	2929.	2947.87	{2866.	3009.}	1.6548310003414135	0.007165272243462315	"newly 5 weeks spec"	256.	232.93	{203.	261.}	10.34765625	0.04873987099739731	"newly 5 weeks cumul"	3549.	3562.39	{3426.	3638.}	1.7703578472809243	0.007711281375590668	"newly 60 weeks cumul"	3885.	3902.76	{3698.	3985.}	2.166795366795367	0.009455113830901021}
{4	"newly 3 weeks spec"	581.	470.49	{436.	509.}	19.02065404475043	0.09240247682061224	"newly 3 weeks cumul"	2166.	1830.05	{1759.	1892.}	15.510156971375809	0.07345388511317749	"newly 5 weeks spec"	320.	257.18	{229.	287.}	19.6875	0.09671539321863422	"newly 5 weeks cumul"	2954.	2443.27	{2363.	2539.}	17.28943805010156	0.08267957299847398	"newly 54 weeks cumul"	3942.	3048.46	{2936.	3161.}	22.667174023338408	0.11191812564280701}
{5	"newly 3 weeks spec"	669.	638.32	{595.	681.}	5.518684603886397	0.02502679829764217	"newly 3 weeks cumul"	2580.	2464.35	{2403.	2531.}	4.52906976744186	0.020321414973828878	"newly 5 weeks spec"	386.	357.88	{320.	401.}	9.33160621761658	0.04328907374213065	"newly 5 weeks cumul"	3457.	3303.61	{3186.	3413.}	4.569568990454151	0.02057426055362819	"newly 57 weeks cumul"	4587.	4212.76	{3964.	4467.}	8.158709396119468	0.037728871261870515}
{6	"newly 3 weeks spec"	808.	712.17	{628.	774.}	11.912128712871286	0.05642904107848135	"newly 3 weeks cumul"	2954.	2810.9	{2641.	2920.}	4.868652674339878	0.022013924848465004	"newly 5 weeks spec"	362.	367.09	{288.	423.}	13.002762430939226	0.057043392221765556	"newly 5 weeks cumul"	3891.	3695.9	{3385.	3879.}	5.0763299922898995	0.02326612000006987	"newly 58 weeks cumul"	4944.	4517.15	{3957.	4851.}	8.633697411003237	0.04081202704719757}
{7	"newly 3 weeks spec"	755.	663.	{108.	902.}	32.982781456953646	0.25168424438054465	"newly 3 weeks cumul"	2728.	2592.58	{1160.	3171.}	25.634897360703814	0.14205626247963318	"newly 5 weeks spec"	406.	366.2	{16.	526.}	43.81773399014779	0.5211214611473184	"newly 5 weeks cumul"	3682.	3451.39	{1204.	4340.}	29.762900597501357	0.17518517268834713	"newly 59 weeks cumul"	4694.	4383.35	{1259.	5647.}	33.932893054963785	0.21072773395672648}
{8	"newly 3 weeks spec"	735.	616.	{546.	724.}	16.99591836734694	0.08247065358328202	"newly 3 weeks cumul"	2632.	2363.06	{2196.	2731.}	11.725683890577507	0.05440478018552522	"newly 5 weeks spec"	475.	325.59	{280.	411.}	31.454736842105262	0.16775824879223122	"newly 5 weeks cumul"	3719.	3142.99	{2933.	3711.}	15.816348480774401	0.07601440534987548	"newly 56 weeks cumul"	5155.	3860.19	{3567.	4799.}	25.117555771096022	0.12798366242107448}
{9	"newly 3 weeks spec"	675.	701.48	{666.	736.}	4.545185185185185	0.019113166033826085	"newly 3 weeks cumul"	2453.	2507.88	{2466.	2551.}	2.3701589889930696	0.010149479505950958	"newly 5 weeks spec"	427.	440.78	{413.	464.}	4.622950819672131	0.019529499665204505	"newly 5 weeks cumul"	3435.	3516.77	{3456.	3563.}	2.423580786026201	0.010373596183125992	"newly 56 weeks cumul"	4640.	4906.1	{4860.	4964.}	5.74698275862069	0.024233622097100244}
{10	"newly 3 weeks spec"	697.	683.28	{624.	736.}	5.139167862266858	0.02287201326483731	"newly 3 weeks cumul"	2508.	2350.98	{2264.	2426.}	6.260765550239235	0.028216392482477537	"newly 5 weeks spec"	467.	450.09	{353.	510.}	9.552462526766595	0.04464008954159447	"newly 5 weeks cumul"	3582.	3366.63	{3139.	3492.}	6.015912897822446	0.027328826388153593	"newly 56 weeks cumul"	5280.	4829.8	{4083.	5160.}	8.526515151515152	0.0407172213835309}
{11	"newly 3 weeks spec"	649.	291.43	{198.	441.}	55.09553158705701	0.3662593202977414	"newly 3 weeks cumul"	2299.	1450.89	{1185.	1810.}	36.890387124836884	0.20502601178819244	"newly 5 weeks spec"	447.	107.57	{55.	207.}	75.9351230425056	0.6778508330543453	"newly 5 weeks cumul"	3330.	1732.68	{1365.	2334.}	47.96756756756757	0.291994504780512	"newly 51 weeks cumul"	4840.	1883.56	{1437.	2722.}	61.083471074380164	0.42213143545207105}
{12	"newly 3 weeks spec"	799.	757.03	{714.	801.}	5.670838548185231	0.025642092371199254	"newly 3 weeks cumul"	2755.	2756.84	{2682.	2823.}	1.8134301270417423	0.007924893367231501	"newly 5 weeks spec"	494.	417.83	{385.	448.}	15.419028340080972	0.07347829429808522	"newly 5 weeks cumul"	3861.	3747.24	{3674.	3833.}	3.061901061901062	0.013609830722706256	"newly 56 weeks cumul"	5044.	4685.28	{4583.	4777.}	7.1118160190325135	0.03213282578887581}
{13	"newly 3 weeks spec"	580.	411.16	{353.	456.}	29.110344827586207	0.15169822488868367	"newly 3 weeks cumul"	2137.	1698.34	{1521.	1828.}	20.52690687880206	0.10079020221426972	"newly 5 weeks spec"	319.	205.72	{160.	245.}	35.510971786833856	0.19664648560559467	"newly 5 weeks cumul"	2908.	2198.96	{1932.	2399.}	24.382393397524073	0.12281764423898506	"newly 52 weeks cumul"	3866.	2621.92	{2273.	2891.}	32.180031039834454	0.17067756850318397}
{14	"newly 3 weeks spec"	614.	418.98	{378.	452.}	32.56351791530945	0.1719434700099108	"newly 3 weeks cumul"	2380.	1847.81	{1733.	1921.}	22.750840336134456	0.1124995630888574	"newly 5 weeks spec"	361.	183.66	{153.	212.}	49.65096952908587	0.30226021643478057	"newly 5 weeks cumul"	3257.	2312.8	{2174.	2399.}	29.352778630641694	0.15146586716242708	"newly 57 weeks cumul"	4210.	2631.59	{2449.	2736.}	38.00498812351544	0.20843499408746105}
{15	"newly 3 weeks spec"	533.	651.79	{615.	682.}	22.287054409005627	0.08703783161346719	"newly 3 weeks cumul"	2029.	2288.3	{2234.	2341.}	12.779694430754066	0.052153125081270325	"newly 5 weeks spec"	261.	421.89	{387.	452.}	61.64367816091954	0.20782553907404896	"newly 5 weeks cumul"	2645.	3238.78	{3172.	3298.}	22.44914933837429	0.08791074180030291	"newly 54 weeks cumul"	3346.	4617.25	{4557.	4674.}	37.99312612074118	0.1398311718872662}
{16	"newly 3 weeks spec"	754.	808.	{769.	843.}	7.281167108753316	0.03030190266504991	"newly 3 weeks cumul"	2774.	2945.35	{2893.	2998.}	6.1770007209805335	0.025985097529711995	"newly 5 weeks spec"	425.	475.85	{450.	500.}	12.030588235294118	0.04891526966778176	"newly 5 weeks cumul"	3788.	4054.69	{3992.	4114.}	7.04039070749736	0.029520793583558573	"newly 57 weeks cumul"	4918.	5369.44	{5330.	5411.}	9.179341195607972	0.038132742262448976}
{17	"newly 3 weeks spec"	715.	477.53	{430.	522.}	33.332867132867136	0.1789199125873489	"newly 3 weeks cumul"	2771.	2160.57	{2002.	2295.}	22.156983038614218	0.1096950458477046	"newly 5 weeks spec"	457.	186.24	{162.	215.}	59.2472647702407	0.39579757083781286	"newly 5 weeks cumul"	3767.	2652.61	{2469.	2800.}	29.6179984072206	0.15376521006509244	"newly 59 weeks cumul"	4791.	2923.78	{2723.	3140.}	38.97349196409935	0.2160284043857888}
{18	"newly 3 weeks spec"	721.	614.5	{469.	716.}	15.098474341192787	0.0766651770934816	"newly 3 weeks cumul"	2736.	2414.87	{2077.	2623.}	11.737207602339181	0.056416750110510595	"newly 5 weeks spec"	402.	331.44	{209.	415.}	19.17412935323383	0.10831069432910105	"newly 5 weeks cumul"	3695.	3204.89	{2615.	3553.}	13.264140730717186	0.06574545014535559	"newly 57 weeks cumul"	4724.	4044.96	{3005.	4667.}	14.374259102455547	0.07557228467814595}
{19	"newly 3 weeks spec"	716.	849.81	{822.	892.}	20.951117318435752	0.08385584515001275	"newly 3 weeks cumul"	3184.	3366.67	{3335.	3456.}	7.546168341708543	0.032309323103779784	"newly 5 weeks spec"	379.	414.32	{391.	452.}	13.688654353562006	0.0600627450151411	"newly 5 weeks cumul"	4076.	4387.64	{4386.	4497.}	9.83856722276742	0.04188548646062253	"newly 59 weeks cumul"	4764.	5205.64	{5229.	5338.}	11.950041981528127	0.05078483764641689}
{20	"newly 3 weeks spec"	765.	682.41	{556.	749.}	11.015686274509804	0.05325151912769038	"newly 3 weeks cumul"	2647.	2556.97	{2212.	2758.}	5.761616924820552	0.026425874082163587	"newly 5 weeks spec"	468.	373.17	{264.	441.}	20.30128205128205	0.10522204011691788	"newly 5 weeks cumul"	3727.	3444.43	{2847.	3683.}	7.89079688757714	0.03744440970118578	"newly 56 weeks cumul"	5189.	4340.56	{3282.	4855.}	16.44632877240316	0.08163207456093133}
{21	"newly 3 weeks spec"	673.	578.87	{544.	613.}	13.986627043090639	0.06593107753065955	"newly 3 weeks cumul"	2256.	2085.71	{2023.	2142.}	7.54831560283688	0.034182970906364726	"newly 5 weeks spec"	405.	352.19	{320.	375.}	13.049382716049383	0.06162760696139177	"newly 5 weeks cumul"	3166.	2896.86	{2817.	2966.}	8.500947567909034	0.03867237658209335	"newly 53 weeks cumul"	4383.	3890.74	{3798.	3969.}	11.231120237280402	0.051799296670305466}
{22	"newly 3 weeks spec"	723.	678.47	{589.	752.}	7.890733056708161	0.036557950756809336	"newly 3 weeks cumul"	3471.	3228.18	{3104.	3366.}	6.995678478824546	0.03172898115300386	"newly 5 weeks spec"	278.	240.66	{183.	288.}	15.582733812949641	0.07724543056850393	"newly 5 weeks cumul"	4204.	3877.68	{3603.	4067.}	7.76546146527117	0.03555167604151231	"newly 60 weeks cumul"	4711.	4207.68	{3816.	4468.}	10.683931224793037	0.04982745212013329}
{23	"newly 3 weeks spec"	587.	405.61	{249.	491.}	30.901192504258944	0.17465471047967632	"newly 3 weeks cumul"	1900.	1601.08	{1186.	1824.}	15.732631578947368	0.07919310761578723	"newly 5 weeks spec"	330.	212.2	{90.	283.}	35.696969696969695	0.2308397741593173	"newly 5 weeks cumul"	2657.	2109.84	{1467.	2464.}	20.593150169363945	0.1080255960938117	"newly 55 weeks cumul"	3467.	2576.6	{1656.	3082.}	25.68214594750505	0.14219600674998098}
{24	"newly 3 weeks spec"	579.	584.72	{559.	612.}	2.8635578583765113	0.012331914542658579	"newly 3 weeks cumul"	2054.	2142.16	{2091.	2183.}	4.302823758519961	0.018236280407647645	"newly 5 weeks spec"	382.	368.19	{343.	394.}	4.986910994764398	0.022370510519841635	"newly 5 weeks cumul"	2904.	2979.75	{2931.	3016.}	2.621556473829201	0.011214291404555836	"newly 53 weeks cumul"	4101.	4188.49	{4143.	4234.}	2.1333821019263595	0.009153982400007669}
{25	"newly 3 weeks spec"	727.	453.2	{382.	591.}	37.66162310866575	0.21076348621148136	"newly 3 weeks cumul"	3100.	2377.11	{2155.	2812.}	23.319032258064517	0.1173758518760336	"newly 5 weeks spec"	309.	145.2	{104.	213.}	53.00970873786408	0.341497157180886	"newly 5 weeks cumul"	3847.	2782.15	{2519.	3389.}	27.680010397712504	0.14337261675132107	"newly 56 weeks cumul"	4343.	2956.16	{2641.	3751.}	31.93276536956021	0.1703807421691797}
{26	"newly 3 weeks spec"	523.	452.16	{385.	504.}	22.65774378585086	0.10502940733428798	"newly 3 weeks cumul"	2145.	2155.35	{1947.	2265.}	7.9557109557109555	0.03261971496852068	"newly 5 weeks spec"	188.	167.46	{118.	201.}	32.48936170212766	0.14362231026374883	"newly 5 weeks cumul"	2653.	2597.53	{2338.	2718.}	11.539766302299284	0.04794421942390922	"newly 59 weeks cumul"	2904.	2846.52	{2496.	2866.}	14.920798898071626	0.060511527548097716}
{27	"newly 3 weeks spec"	757.	761.35	{610.	846.}	10.50330250990753	0.04681638173722948	"newly 3 weeks cumul"	2773.	2868.65	{2523.	3035.}	7.945546339704292	0.03397020129882808	"newly 5 weeks spec"	463.	425.29	{288.	501.}	14.295896328293736	0.0733466097493518	"newly 5 weeks cumul"	3879.	3871.96	{3258.	4150.}	8.622325341582883	0.03855282065653486	"newly 57 weeks cumul"	5146.	4946.2	{3777.	5442.}	11.09249902837155	0.052903429606380996}
{28	"newly 3 weeks spec"	747.	696.58	{604.	757.}	7.576974564926372	0.037159253745821574	"newly 3 weeks cumul"	3109.	3069.18	{2823.	3198.}	3.6230299131553556	0.016841490922033565	"newly 5 weeks spec"	347.	293.08	{218.	334.}	15.878962536023055	0.08348923614554832	"newly 5 weeks cumul"	3954.	3819.05	{3403.	3994.}	4.026555386949924	0.019499071061948165	"newly 60 weeks cumul"	4582.	4319.73	{3705.	4561.}	5.754037538192929	0.028290930582900775}
{29	"newly 3 weeks spec"	724.	552.67	{510.	590.}	23.664364640883978	0.11790848478941658	"newly 3 weeks cumul"	2790.	2405.03	{2321.	2490.}	13.79820788530466	0.06462650745921356	"newly 5 weeks spec"	343.	231.43	{204.	256.}	32.52769679300292	0.1723125115296381	"newly 5 weeks cumul"	3611.	2996.2	{2917.	3080.}	17.025754638604266	0.0811688895694398	"newly 55 weeks cumul"	4378.	3375.19	{3285.	3452.}	22.905664687071724	0.11307913342947627}
{30	"newly 3 weeks spec"	685.	712.99	{681.	748.}	4.445255474452555	0.018695630100069777	"newly 3 weeks cumul"	2400.	2515.85	{2469.	2566.}	4.827083333333333	0.020422009437155695	"newly 5 weeks spec"	366.	449.6	{420.	478.}	22.84153005464481	0.08883576256941257	"newly 5 weeks cumul"	3210.	3538.96	{3482.	3580.}	10.24797507788162	0.04234410435026394	"newly 55 weeks cumul"	4078.	4920.4	{4857.	4970.}	20.657184894556156	0.0815357981256927}
{31	"newly 3 weeks spec"	731.	709.23	{682.	740.}	3.8372093023255816	0.017167816860947246	"newly 3 weeks cumul"	2627.	2746.95	{2697.	2801.}	4.902550437761706	0.02083731363304995	"newly 5 weeks spec"	439.	375.09	{342.	403.}	14.558086560364465	0.06932281809924083	"newly 5 weeks cumul"	3631.	3645.59	{3601.	3702.}	1.2247314789314239	0.00541623122920579	"newly 58 weeks cumul"	4700.	4519.77	{4447.	4645.}	3.8427659574468085	0.01727872108976609}
{32	"newly 3 weeks spec"	583.	438.58	{399.	472.}	24.77186963979417	0.12454154074855758	"newly 3 weeks cumul"	2074.	1720.98	{1632.	1788.}	17.021215043394406	0.0813064051053917	"newly 5 weeks spec"	399.	232.89	{205.	263.}	41.63157894736842	0.23596928266640405	"newly 5 weeks cumul"	2998.	2281.72	{2187.	2387.}	23.89192795196798	0.1187979204180453	"newly 50 weeks cumul"	4177.	2810.88	{2678.	2943.}	32.705769691165905	0.17233092011379297}
{33	"newly 3 weeks spec"	525.	430.48	{379.	476.}	18.00761904761905	0.08780454813735215	"newly 3 weeks cumul"	2485.	2220.34	{2082.	2369.}	10.65030181086519	0.04947689491034698	"newly 5 weeks spec"	210.	147.73	{124.	169.}	29.69047619047619	0.15644265438668004	"newly 5 weeks cumul"	3022.	2621.32	{2455.	2812.}	13.258769027134347	0.06242449818293665	"newly 58 weeks cumul"	3330.	2818.59	{2623.	3037.}	15.357657657657658	0.07316742196622096}
{34	"newly 3 weeks spec"	536.	622.74	{592.	658.}	16.182835820895523	0.06467659465435452	"newly 3 weeks cumul"	2500.	2742.85	{2682.	2797.}	9.714	0.04020261606879859	"newly 5 weeks spec"	238.	257.3	{236.	278.}	8.857142857142858	0.036275457406117505	"newly 5 weeks cumul"	3124.	3407.57	{3338.	3460.}	9.077144686299615	0.03768624766705765	"newly 60 weeks cumul"	3558.	3840.52	{3775.	3906.}	7.940415964024733	0.033140946144071814}
{35	"newly 3 weeks spec"	625.	588.64	{554.	624.}	6.1152	0.027777432183470077	"newly 3 weeks cumul"	2116.	2095.7	{2039.	2154.}	1.8657844990548205	0.00819019676291623	"newly 5 weeks spec"	382.	372.96	{345.	407.}	5.439790575916231	0.0240799075017824	"newly 5 weeks cumul"	2967.	2944.7	{2865.	3024.}	1.636670037074486	0.007172358180497178	"newly 55 weeks cumul"	4257.	4046.62	{3950.	4128.}	4.941977918722105	0.022070965504125593}
{36	"newly 3 weeks spec"	695.	629.2	{595.	664.}	9.467625899280575	0.04361820810896413	"newly 3 weeks cumul"	2481.	2338.03	{2285.	2393.}	5.762595727529222	0.02585102651078784	"newly 5 weeks spec"	436.	363.78	{337.	388.}	16.56422018348624	0.07942739158418631	"newly 5 weeks cumul"	3487.	3189.53	{3123.	3242.}	8.530828792658445	0.03877732402217638	"newly 53 weeks cumul"	5127.	4145.81	{4059.	4207.}	19.137702360054615	0.0923053017086453}
{37	"newly 3 weeks spec"	692.	594.59	{436.	667.}	14.18063583815029	0.07169233377558493	"newly 3 weeks cumul"	2700.	2484.78	{2041.	2643.}	7.9837037037037035	0.03834732302684305	"newly 5 weeks spec"	388.	273.92	{159.	320.}	29.463917525773194	0.16581826559705726	"newly 5 weeks cumul"	3670.	3170.01	{2476.	3408.}	13.623705722070845	0.06699777185033767	"newly 56 weeks cumul"	4686.	3682.28	{2727.	3984.}	21.419547588561674	0.10964064781719557}
{38	"newly 3 weeks spec"	526.	405.14	{358.	442.}	22.977186311787072	0.11485522707310053	"newly 3 weeks cumul"	2700.	2408.15	{2313.	2493.}	10.809259259259258	0.049890405463535605	"newly 5 weeks spec"	147.	106.44	{87.	126.}	27.591836734693878	0.14474266966053592	"newly 5 weeks cumul"	3166.	2726.94	{2592.	2824.}	13.867972204674668	0.06509199865430634	"newly 59 weeks cumul"	3369.	2833.06	{2704.	2942.}	15.907984565152864	0.07552876672908267}
{39	"newly 3 weeks spec"	662.	600.05	{549.	642.}	9.424471299093655	0.04466430014916645	"newly 3 weeks cumul"	2825.	2764.85	{2687.	2845.}	2.472566371681416	0.011356675662130708	"newly 5 weeks spec"	284.	243.65	{211.	272.}	14.20774647887324	0.07103140908811227	"newly 5 weeks cumul"	3546.	3397.37	{3245.	3503.}	4.199943598420756	0.019423545143241024	"newly 59 weeks cumul"	4001.	3796.32	{3556.	3928.}	5.115721069732567	0.023929899132059677}
{40	"newly 3 weeks spec"	671.	619.95	{587.	649.}	7.667660208643815	0.034965927593848714	"newly 3 weeks cumul"	2384.	2383.17	{2324.	2433.}	1.31753355704698	0.005723349578136725	"newly 5 weeks spec"	421.	330.51	{301.	356.}	21.494061757719717	0.10591978944013715	"newly 5 weeks cumul"	3361.	3171.22	{3110.	3246.}	5.646533769711396	0.025299608198980063	"newly 56 weeks cumul"	4464.	3935.17	{3852.	4016.}	11.84655017921147	0.0548174884362404}
{41	"newly 3 weeks spec"	690.	477.6	{445.	514.}	30.782608695652176	0.1604756727055944	"newly 3 weeks cumul"	2492.	2069.24	{1979.	2157.}	16.964686998394864	0.0809581529585606	"newly 5 weeks spec"	409.	212.73	{189.	240.}	47.987775061124694	0.2858310620325919	"newly 5 weeks cumul"	3447.	2607.15	{2511.	2699.}	24.364664926022627	0.1214558010167102	"newly 55 weeks cumul"	4485.	2976.97	{2877.	3082.}	33.623857302118175	0.1781561815527013}
{42	"newly 3 weeks spec"	566.	360.49	{319.	407.}	36.30918727915194	0.1979297714268897	"newly 3 weeks cumul"	1986.	1514.12	{1436.	1587.}	23.760322255790534	0.11820546382561639	"newly 5 weeks spec"	394.	173.6	{137.	207.}	55.93908629441624	0.36140693357575954	"newly 5 weeks cumul"	2865.	1938.56	{1797.	2073.}	32.336474694589874	0.17025618660577715	"newly 50 weeks cumul"	4248.	2292.	{2061.	2493.}	46.045197740113	0.26911940984140054}
{43	"newly 3 weeks spec"	779.	804.21	{765.	846.}	5.631578947368421	0.024386492518329205	"newly 3 weeks cumul"	3579.	3590.04	{3541.	3691.}	2.1983794355965354	0.009784967189658022	"newly 5 weeks spec"	296.	314.36	{283.	345.}	10.675675675675675	0.046513262677628384	"newly 5 weeks cumul"	4369.	4413.49	{4371.	4527.}	2.97940032043946	0.013277073351983809	"newly 60 weeks cumul"	4830.	4892.09	{4870.	5017.}	3.567080745341615	0.01599737361418613}
{44	"newly 3 weeks spec"	659.	479.	{417.	596.}	27.314112291350533	0.1418436407925757	"newly 3 weeks cumul"	2196.	1826.19	{1677.	2148.}	16.964025500910747	0.08236143426488221	"newly 5 weeks spec"	414.	272.51	{221.	356.}	34.18115942028985	0.18850805907180207	"newly 5 weeks cumul"	3184.	2463.47	{2259.	3017.}	22.62971105527638	0.11378521119907871	"newly 51 weeks cumul"	4755.	3120.73	{2770.	4085.}	34.36950578338591	0.18705840583742991}
{45	"newly 3 weeks spec"	602.	629.31	{598.	659.}	5.29734219269103	0.02232399895420689	"newly 3 weeks cumul"	2275.	2302.66	{2249.	2357.}	1.949010989010989	0.008423419112969044	"newly 5 weeks spec"	418.	378.11	{351.	403.}	9.705741626794259	0.04502205090086715	"newly 5 weeks cumul"	3189.	3174.35	{3110.	3237.}	1.3574788334901222	0.005982646941832197	"newly 55 weeks cumul"	4496.	4241.27	{4176.	4334.}	5.665702846975089	0.025496578863031364}
{46	"newly 3 weeks spec"	631.	688.81	{661.	723.}	11.24405705229794	0.047121081677867334	"newly 3 weeks cumul"	2297.	2429.25	{2397.	2490.}	7.584240313452329	0.0324745575041835	"newly 5 weeks spec"	464.	441.81	{414.	473.}	6.032327586206897	0.029632536519725007	"newly 5 weeks cumul"	3301.	3429.35	{3412.	3518.}	6.156619206301121	0.0270317981424638	"newly 53 weeks cumul"	4939.	4861.2	{4892.	4996.}	2.3085644867382062	0.012201752240952164}
{47	"newly 3 weeks spec"	796.	598.18	{548.	638.}	24.85175879396985	0.1247366044710445	"newly 3 weeks cumul"	2859.	2461.88	{2374.	2550.}	13.890171388597413	0.0651179965844553	"newly 5 weeks spec"	468.	274.04	{241.	308.}	41.44444444444444	0.23398276201730667	"newly 5 weeks cumul"	3902.	3145.47	{3049.	3258.}	19.388262429523323	0.09374746519747543	"newly 55 weeks cumul"	5202.	3631.56	{3527.	3749.}	30.189158016147637	0.15620332909185503}
{48	"newly 3 weeks spec"	746.	736.22	{682.	790.}	4.512064343163539	0.019894915464412764	"newly 3 weeks cumul"	2942.	2894.86	{2715.	3007.}	2.8796736913664174	0.012798738579349425	"newly 5 weeks spec"	435.	368.5	{322.	405.}	15.28735632183908	0.07377339524898847	"newly 5 weeks cumul"	3949.	3790.23	{3486.	3939.}	4.107622182831096	0.018570930765713305	"newly 58 weeks cumul"	4973.	4531.24	{4105.	4737.}	8.901669012668409	0.04099477206495489}
{49	"newly 3 weeks spec"	753.	802.75	{771.	834.}	6.673306772908367	0.02783524462514378	"newly 3 weeks cumul"	3170.	3229.77	{3171.	3283.}	1.9996845425867509	0.008568072616435276	"newly 5 weeks spec"	359.	389.49	{364.	415.}	8.838440111420613	0.03628366518515814	"newly 5 weeks cumul"	4008.	4184.5	{4119.	4253.}	4.403692614770459	0.018686070302688994	"newly 59 weeks cumul"	4662.	4953.86	{4893.	5004.}	6.286572286572286	0.026458530458080415}
{50	"newly 3 weeks spec"	849.	795.54	{565.	868.}	7.5053003533568905	0.03716252387838261	"newly 3 weeks cumul"	3183.	2954.09	{2678.	3077.}	7.191643103989946	0.03309536639827541	"newly 5 weeks spec"	465.	439.1	{228.	510.}	13.341935483870968	0.07245670247011354	"newly 5 weeks cumul"	4282.	3991.85	{3168.	4206.}	6.776039234002803	0.03227051117655928	"newly 57 weeks cumul"	5322.	5048.21	{3444.	5444.}	7.203494926719278	0.03644852393379999}
