# Supplementary material for: A Likelihood Approach for Real-Time Calibration of Stochastic Compartmental Epidemic Models
Source: PLoS Comput Biol. 2017 Jan 17;13(1):e1005257. doi: 10.1371/journal.pcbi.1005257 (PMC5240920; doi:10.1371/journal.pcbi.1005257)
Supplement: S1 File — (TAR.GZ) [file pcbi.1005257.s014.tar.gz › HSPH_Online-SI-Revision/MSS10/n10-extreme/0_14.txt]

R0
{2.35671, 13.8357, 1.}
{1.764352520942749, 7.385535432839269, 3.07}
{{1.7389971481965496, 7.105237671628501, 3.}, {1.7544519451538982, 7.551537492617928, 3.}}
{25.982063685749207, 47.60636492164577, 207.}
inf
2049.
971.8045278582545
{877.4495749511211, 995.5951551287822}
53.80389137018602
0.33587501791213953
newly
946.
817.03
{760., 863.}
14.009513742071883
0.06598820093750617
Reff
0.8111795820000001
0.7935229917910052
{0.7844329296025621, 0.8032682961292502}
2.1782453624224467
{{"newly 3 weeks spec", 614., 418.98, {378., 452.}, 32.56351791530945, 0.1719434700099108}, {"newly 3 weeks cumul", 2380., 1847.81, {1733., 1921.}, 22.750840336134456, 0.1124995630888574}, {"newly 5 weeks spec", 361., 183.66, {153., 212.}, 49.65096952908587, 0.30226021643478057}, {"newly 5 weeks cumul", 3257., 2312.8, {2174., 2399.}, 29.352778630641694, 0.15146586716242708}, {"newly 57 weeks cumul", 4210., 2631.59, {2449., 2736.}, 38.00498812351544, 0.20843499408746105}}
ar
8719.
7140.59
{6958., 7245.}
18.350842986581032
Peak weeks
{13., 9., 5., 1.}
