# Supplementary material for: A Likelihood Approach for Real-Time Calibration of Stochastic Compartmental Epidemic Models
Source: PLoS Comput Biol. 2017 Jan 17;13(1):e1005257. doi: 10.1371/journal.pcbi.1005257 (PMC5240920; doi:10.1371/journal.pcbi.1005257)
Supplement: S1 File — (TAR.GZ) [file pcbi.1005257.s014.tar.gz › HSPH_Online-SI-Revision/MSS10/n10-extreme/-8_2.txt]

R0
{1.79802, 12.5412, 1.}
{1.2151957922962753, 3.7390880245589737, 0.43}
{{1.0673752902252702, 2.1925434311218943, 0.}, {1.447620276919082, 6.005963315407907, 2.}}
{34.39975639812952, 72.44139425836204, 99.}
inf
125.
43.11259694403182
{8.435439926089359, 76.23657517941894}
69.64436381949383
0.6500612522414256
newly
89.
97.69
{24., 176.}
51.741573033707866
0.26934380772833305
Reff
1.74857445
1.1907576346047422
{1.045641842001639, 1.4187058821588645}
33.83012429088863
{{"newly 3 weeks spec", 211., 149.61, {15., 290.}, 52.23222748815166, 0.5047217015542913}, {"newly 3 weeks cumul", 450., 370.92, {79., 665.}, 45.45777777777778, 0.3357222083034117}, {"newly 5 weeks spec", 408., 206.77, {0., 452.}, 58.825980392156865, 0.8089908088469053}, {"newly 5 weeks cumul", 1168., 763.05, {109., 1509.}, 50.39811643835616, 0.44611801583008415}, {"newly 62 weeks cumul", 7262., 2428.62, {109., 5341.}, 67.92288625722941, 0.7903361047689758}}
ar
7412.
2578.62
{259., 5491.}
66.54830005396654
Peak weeks
{16., 12., 8., 4.}
