# Supplementary material for: A Likelihood Approach for Real-Time Calibration of Stochastic Compartmental Epidemic Models
Source: PLoS Comput Biol. 2017 Jan 17;13(1):e1005257. doi: 10.1371/journal.pcbi.1005257 (PMC5240920; doi:10.1371/journal.pcbi.1005257)
Supplement: S1 File — (TAR.GZ) [file pcbi.1005257.s014.tar.gz › HSPH_Online-SI-Revision/MSS10/n10-extreme/0_9.txt]

R0
{2.51574, 16.376, 1.}
{2.7592450790179264, 18.243913804646603, 2.}
{{2.768488354407476, 18.329953993716778, 2.}, {2.768488354407476, 18.329953993716778, 2.}}
{9.679262523866784, 11.502673811001513, 100.}
inf
2361.
2618.9133959022984
{2581.233772494215, 2671.87313106998}
11.268925985207867
0.04633957074478099
newly
932.
962.68
{917., 991.}
3.8347639484978537
0.016284444787930497
Reff
0.840760308
0.8506425630729081
{0.8388221502813289, 0.8642349491370723}
1.3391942971285886
{{"newly 3 weeks spec", 675., 701.48, {666., 736.}, 4.545185185185185, 0.019113166033826085}, {"newly 3 weeks cumul", 2453., 2507.88, {2466., 2551.}, 2.3701589889930696, 0.010149479505950958}, {"newly 5 weeks spec", 427., 440.78, {413., 464.}, 4.622950819672131, 0.019529499665204505}, {"newly 5 weeks cumul", 3435., 3516.77, {3456., 3563.}, 2.423580786026201, 0.010373596183125992}, {"newly 56 weeks cumul", 4640., 4906.1, {4860., 4964.}, 5.74698275862069, 0.024233622097100244}}
ar
8937.
9203.1
{9157., 9261.}
2.9837753161016
Peak weeks
{14., 10., 6., 2.}
