# Supplementary material for: A Likelihood Approach for Real-Time Calibration of Stochastic Compartmental Epidemic Models
Source: PLoS Comput Biol. 2017 Jan 17;13(1):e1005257. doi: 10.1371/journal.pcbi.1005257 (PMC5240920; doi:10.1371/journal.pcbi.1005257)
Supplement: S1 File — (TAR.GZ) [file pcbi.1005257.s014.tar.gz › HSPH_Online-SI-Revision/MSS10/n10-extreme/8_20.txt]

R0
{2.70837, 18.1923, 0.1}
{2.4751387223747816, 14.52911980777108, 1.}
{{2.4751387223747816, 14.529119807771082, 1.}, {2.4751387223747816, 14.529119807771082, 1.}}
{8.611499818164383, 20.13588272087048, 900.0000000000007}
inf
470.
368.77451965499694
{358.30194190100883, 378.51629917012906}
21.537336243617663
0.10543335696154699
newly
154.
148.54
{138., 161.}
5.9480519480519485
0.026679091198789175
Reff
0.256211802
0.2592028337459447
{0.2567616107590163, 0.2617812522073665}
1.1860687188992656
{{"newly 3 weeks spec", 82., 73.23, {62., 83.}, 12.25609756097561, 0.05838533971946005}, {"newly 3 weeks cumul", 349., 324.51, {307., 342.}, 7.080229226361031, 0.032224231821730724}, {"newly 5 weeks spec", 51., 34.91, {28., 43.}, 31.54901960784314, 0.170544799011412}, {"newly 5 weeks cumul", 464., 410.42, {394., 428.}, 11.547413793103448, 0.053510338230661765}, {"newly 48 weeks cumul", 599., 488.07, {465., 510.}, 18.519198664440733, 0.08922045880238376}}
ar
9183.
9072.07
{9049., 9094.}
1.2079930306000217
Peak weeks
{14., 10., 6., 2.}
