# Supplementary material for: A Likelihood Approach for Real-Time Calibration of Stochastic Compartmental Epidemic Models
Source: PLoS Comput Biol. 2017 Jan 17;13(1):e1005257. doi: 10.1371/journal.pcbi.1005257 (PMC5240920; doi:10.1371/journal.pcbi.1005257)
Supplement: S1 File — (TAR.GZ) [file pcbi.1005257.s014.tar.gz › HSPH_Online-SI-Revision/MSS10/n10-extreme/8_42.txt]

R0
{2.48769, 19.4593, 0.1}
{2.0123833312038966, 15.017330278288185, 1.}
{{2.0123833312038966, 15.017330278288185, 1.}, {2.0123833312038966, 15.017330278288185, 1.}}
{19.10634640152524, 22.826975902071577, 900.0000000000007}
inf
467.
307.38354706497944
{299.0123060529122, 317.7087626912462}
34.17911197752046
0.18175207055841733
newly
165.
121.16
{110., 132.}
26.56969696969697
0.13523776045715905
Reff
0.31245386399999997
0.28487629532644226
{0.28279826178423145, 0.2865418824856359}
8.826125022271361
{{"newly 3 weeks spec", 69., 62.06, {53., 71.}, 12.347826086956522, 0.05884920925199508}, {"newly 3 weeks cumul", 344., 269.87, {255., 286.}, 21.549418604651162, 0.10583868443697736}, {"newly 5 weeks spec", 67., 32.5, {26., 39.}, 51.492537313432834, 0.31956196593243413}, {"newly 5 weeks cumul", 474., 346.66, {330., 364.}, 26.864978902953588, 0.13617081277953186}, {"newly 42 weeks cumul", 655., 420.78, {398., 443.}, 35.7587786259542, 0.19255478712907448}}
ar
8932.
8697.78
{8675., 8720.}
2.6222570532915364
Peak weeks
{20., 16., 12., 8.}
