# Supplementary material for: A Likelihood Approach for Real-Time Calibration of Stochastic Compartmental Epidemic Models
Source: PLoS Comput Biol. 2017 Jan 17;13(1):e1005257. doi: 10.1371/journal.pcbi.1005257 (PMC5240920; doi:10.1371/journal.pcbi.1005257)
Supplement: S1 File — (TAR.GZ) [file pcbi.1005257.s014.tar.gz › HSPH_Online-SI-Revision/MSS10/n10-extreme/4_3.txt]

R0
{2.6174, 10.1105, 0.1}
{2.5544495050784066, 9.400562735264952, 0.86}
{{2.5268065074851886, 9.21900313569952, 0.}, {2.7079547468873617, 10.354959187406905, 1.}}
{3.5481895088210575, 8.144378041261822, 787.9999999999993}
inf
459.
372.78679585715196
{338.4263039370908, 488.0215680433648}
21.704782077118566
0.10637519461189938
newly
256.
212.7
{191., 260.}
18.2578125
0.08863884007274496
Reff
0.26802176
0.283230807335953
{0.27233165510685964, 0.2890423270737429}
6.105371202574981
{{"newly 3 weeks spec", 87., 71.15, {57., 95.}, 21.71264367816092, 0.10850050434681373}, {"newly 3 weeks cumul", 473., 409.04, {372., 503.}, 16.32135306553911, 0.07720955694057788}, {"newly 5 weeks spec", 29., 23.69, {16., 32.}, 25.551724137931036, 0.1316623541610137}, {"newly 5 weeks cumul", 554., 474.36, {427., 603.}, 17.415162454873645, 0.08283340780173233}, {"newly 56 weeks cumul", 592., 507.16, {455., 638.}, 17.87162162162162, 0.08497799169518995}}
ar
9109.
9024.16
{8972., 9155.}
1.1614886376111537
Peak weeks
{10., 6., 2., -2.}
