# Supplementary material for: A Likelihood Approach for Real-Time Calibration of Stochastic Compartmental Epidemic Models
Source: PLoS Comput Biol. 2017 Jan 17;13(1):e1005257. doi: 10.1371/journal.pcbi.1005257 (PMC5240920; doi:10.1371/journal.pcbi.1005257)
Supplement: S1 File — (TAR.GZ) [file pcbi.1005257.s014.tar.gz › HSPH_Online-SI-Revision/MSS10/n10-extreme/8_33.txt]

R0
{2.72912, 10.8159, 0.1}
{2.818602566260426, 12.02925655548884, 1.}
{{2.8186025662604264, 12.029256555488843, 1.}, {2.8186025662604264, 12.029256555488843, 1.}}
{3.2788065845556926, 11.218267139016111, 900.0000000000007}
inf
49.
110.80640159425086
{106.23301229968092, 115.44246801958434}
126.1355134576548
0.3541297938282106
newly
25.
51.32
{44., 59.}
105.28
0.3092439748573216
Reff
0.22296910399999997
0.2128590614489881
{0.21148027440564374, 0.2141164440801343}
4.534279579385998
{{"newly 3 weeks spec", 8., 20.31, {14., 26.}, 153.875, 0.3926955368631582}, {"newly 3 weeks cumul", 52., 105.07, {97., 113.}, 102.0576923076923, 0.30466633391446174}, {"newly 5 weeks spec", 2., 8.66, {5., 12.}, 333., 0.6102503874570915}, {"newly 5 weeks cumul", 59., 127.46, {118., 137.}, 116.03389830508475, 0.333853771897489}, {"newly 50 weeks cumul", 62., 141.74, {131., 154.}, 128.61290322580646, 0.3582651042226721}}
ar
9196.
9275.74
{9265., 9288.}
0.8671161374510657
Peak weeks
{12., 8., 4., 0.}
