# Supplementary material for: A Likelihood Approach for Real-Time Calibration of Stochastic Compartmental Epidemic Models
Source: PLoS Comput Biol. 2017 Jan 17;13(1):e1005257. doi: 10.1371/journal.pcbi.1005257 (PMC5240920; doi:10.1371/journal.pcbi.1005257)
Supplement: S1 File — (TAR.GZ) [file pcbi.1005257.s014.tar.gz › HSPH_Online-SI-Revision/MSS10/n10-extreme/-8_25.txt]

R0
{2.53191, 10.9214, 0.1}
{1.6588457898522995, 13.458633251893469, 0.69}
{{1.214565113611021, 8.266112684488128, 0.}, {2.089506375635229, 19.066472615280453, 2.}}
{34.48243461053912, 36.75323450691981, 679.9999999999998}
inf
6.
7.280275345764924
{2.2257015783933234, 13.648594257364028}
57.5367585949939
0.22788352335383916
newly
9.
4.91
{1., 9.}
55.44444444444444
0.4184419300931383
Reff
2.528112135
1.656077081743358
{1.2131393057372222, 2.0867194179186184}
34.49352745014382
{{"newly 3 weeks spec", 77., 10.33, {1., 21.}, 87.98701298701299, 1.1608543192219498}, {"newly 3 weeks cumul", 116., 22.53, {4., 44.}, 82.52586206896552, 0.8836740448627345}, {"newly 5 weeks spec", 441., 25.06, {1., 50.}, 94.31746031746032, 1.678009642024038}, {"newly 5 weeks cumul", 781., 64.26, {8., 131.}, 91.86427656850192, 1.3369223141156155}, {"newly 64 weeks cumul", 9000., 5616.47, {15., 8202.}, 37.59477777777778, 0.5798586084573687}}
ar
9009.
5630.21
{24., 8211.}
37.5046065046065
Peak weeks
{14., 10., 6., 2.}
