# Supplementary material for: A Likelihood Approach for Real-Time Calibration of Stochastic Compartmental Epidemic Models
Source: PLoS Comput Biol. 2017 Jan 17;13(1):e1005257. doi: 10.1371/journal.pcbi.1005257 (PMC5240920; doi:10.1371/journal.pcbi.1005257)
Supplement: S1 File — (TAR.GZ) [file pcbi.1005257.s014.tar.gz › HSPH_Online-SI-Revision/MSS10/n10-extreme/-4_28.txt]

R0
{2.85141, 12.6992, 1.}
{2.288029951649877, 8.11964112980449, 0.37}
{{1.983876521217713, 6.256591732912529, 0.}, {2.7953085937563897, 11.689670975592549, 1.}}
{19.757946010925213, 36.06179027179278, 73.}
inf
622.
399.33467313352367
{239.2008063330976, 563.2933787800849}
35.811661699537275
0.21373585163427933
newly
530.
570.24
{448., 674.}
16.762264150943395
0.06775644766844806
Reff
2.578244922
2.1159871249243767
{1.8373073824654307, 2.5481526013777587}
17.934975669245766
{{"newly 3 weeks spec", 1424., 1619.15, {1403., 1794.}, 15.0063202247191, 0.05961317410680401}, {"newly 3 weeks cumul", 2886., 3352.74, {2798., 3791.}, 18.31185031185031, 0.07133668853437944}, {"newly 5 weeks spec", 1362., 1196.1, {987., 1361.}, 12.602055800293686, 0.06969242681086599}, {"newly 5 weeks cumul", 5761., 6120.8, {5715., 6605.}, 7.470578024648499, 0.031144495386185383}, {"newly 64 weeks cumul", 8981., 8107.63, {7458., 8896.}, 9.72753590914152, 0.04614903594268329}}
ar
9317.
8443.63
{7794., 9232.}
9.37673070730922
Peak weeks
{10., 6., 2., -2.}
