# Supplementary material for: A Likelihood Approach for Real-Time Calibration of Stochastic Compartmental Epidemic Models
Source: PLoS Comput Biol. 2017 Jan 17;13(1):e1005257. doi: 10.1371/journal.pcbi.1005257 (PMC5240920; doi:10.1371/journal.pcbi.1005257)
Supplement: S1 File — (TAR.GZ) [file pcbi.1005257.s014.tar.gz › HSPH_Online-SI-Revision/MSS10/n10-extreme/-4_23.txt]

R0
{1.69923, 10.1366, 1.}
{1.2464339610400854, 3.120051936656745, 0.}
{{1.2254369556618046, 2.536404511176407, 0.}, {1.2547391299178683, 3.264448222573325, 0.}}
{26.64713069801703, 69.21993630352638, 100.}
inf
645.
175.52640930743564
{82.43271762495237, 256.04627660970607}
72.78660320814953
0.6005988569305108
newly
502.
419.98
{226., 606.}
26.772908366533866
0.14815170514598736
Reff
1.4056030560000001
1.0895497083963241
{1.0671404145303078, 1.1087035486304875}
22.48524903631655
{{"newly 3 weeks spec", 671., 411.58, {272., 534.}, 38.661698956780924, 0.22963312426319046}, {"newly 3 weeks cumul", 1760., 1275.26, {728., 1772.}, 29.131818181818183, 0.16782986381635617}, {"newly 5 weeks spec", 667., 273.13, {168., 366.}, 59.05097451274363, 0.40520628648939216}, {"newly 5 weeks cumul", 3172., 1898.58, {1336., 2412.}, 40.145649432534675, 0.23664775318260145}, {"newly 59 weeks cumul", 5972., 2523.43, {2117., 2983.}, 57.74564634963161, 0.37963617725471893}}
ar
7055.
3606.43
{3200., 4066.}
48.881218993621545
Peak weeks
{15., 11., 7., 3.}
