# Supplementary material for: A Likelihood Approach for Real-Time Calibration of Stochastic Compartmental Epidemic Models
Source: PLoS Comput Biol. 2017 Jan 17;13(1):e1005257. doi: 10.1371/journal.pcbi.1005257 (PMC5240920; doi:10.1371/journal.pcbi.1005257)
Supplement: S1 File — (TAR.GZ) [file pcbi.1005257.s014.tar.gz › HSPH_Online-SI-Revision/MSS10/n10-extreme/-8_38.txt]

R0
{2.4454, 8.33501, 0.1}
{1.949299572271085, 12.095915349628653, 0.62}
{{1.14883951895328, 7.20428918218996, 0.}, {2.647212721467795, 16.793200264031412, 2.}}
{24.432571122741845, 53.74184299637877, 626.0000000000001}
inf
3.
5.46508628080704
{1.5461241926661655, 11.152416466138005}
107.66837332822956
0.29446538576716624
newly
9.
5.61
{0., 13.}
68.55555555555556
0.5939748499046823
Reff
2.44368822
1.9473674003342794
{1.1481569622288186, 2.6421691571431007}
24.427872585224392
{{"newly 3 weeks spec", 40., 26.73, {0., 65.}, 90.025, 0.8887394359309055}, {"newly 3 weeks cumul", 62., 44.58, {3., 113.}, 85.58064516129032, 0.6625249395997992}, {"newly 5 weeks spec", 491., 128.73, {0., 400.}, 84.21792260692465, 1.4633779652250163}, {"newly 5 weeks cumul", 699., 234.78, {5., 668.}, 83.28183118741059, 1.1131141537179592}, {"newly 67 weeks cumul", 8849., 6317.7, {12., 9066.}, 29.980110746977058, 0.5989962801689657}}
ar
8853.
6332.75
{16., 9070.}
29.841748559810235
Peak weeks
{11., 7., 3., -1.}
